# Supplementary material for: The identification of co-expressed gene modules in Streptococcus pneumonia from colonization to infection to predict novel potential virulence genes
Source: BMC Microbiol. 2020 Dec 17;20:376. doi: 10.1186/s12866-020-02059-0 (PMC7745498; doi:10.1186/s12866-020-02059-0)
Supplement: Supplementary file 1 — Additional file 1:. SPD genes. All genes were detected by the SPD algorithm. [file 12866_2020_2059_MOESM1_ESM.xlsx]

## Sheet: Nasofarynx, Lung
Gene ID	Module	Is DEG
SP0206	63	TRUE
SP0207	63	TRUE
SP0787	63	TRUE
SP1548	63	TRUE
SP1644	63	TRUE
SP1685	63	TRUE
SP1744	63	FALSE
SP1872	63	TRUE
SP2108	63	TRUE
SP2112	63	TRUE
SP0055	71	TRUE
SP0819	71	FALSE
SP0902	71	TRUE
SP1245	71	FALSE
SP1247	71	FALSE
SP1779	71	TRUE
SP2014	71	FALSE
SP2173	71	TRUE
SP2175	71	TRUE
SP2176	71	FALSE
SP0011	72	TRUE
SP0022	72	FALSE
SP0028	72	FALSE
SP0201	72	TRUE
SP0340	72	TRUE
SP0341	72	TRUE
SP0381	72	FALSE
SP0507	72	TRUE
SP0522	72	FALSE
SP0571	72	FALSE
SP0609	72	FALSE
SP0652	72	FALSE
SP0655	72	FALSE
SP0669	72	FALSE
SP0823	72	FALSE
SP0911	72	TRUE
SP0947	72	FALSE
SP1044	72	FALSE
SP1047	72	FALSE
SP1051	72	FALSE
SP1088	72	TRUE
SP1104	72	FALSE
SP1152	72	FALSE
SP1171	72	FALSE
SP1424	72	FALSE
SP1724	72	FALSE
SP1728	72	FALSE
SP1876	72	FALSE
SP1900	72	TRUE
SP2016	72	FALSE
SP2017	72	TRUE
SP2020	72	FALSE
SP2060	72	FALSE
SP2129	72	FALSE
spr0114	72	FALSE
SP0276	73	FALSE
SP0480	73	FALSE
SP0786	73	FALSE
SP0917	73	FALSE
SP1743	73	FALSE
SP2042	73	TRUE
SP2111	73	FALSE
SP0047	81	FALSE
SP0192	81	FALSE
SP0198	81	FALSE
SP0203	81	FALSE
SP0260	81	FALSE
SP0280	81	TRUE
SP0292	81	TRUE
SP0336	81	FALSE
SP0344	81	FALSE
SP0390	81	TRUE
SP0411	81	TRUE
SP0614	81	TRUE
SP0677	81	TRUE
SP0682	81	FALSE
SP0712	81	FALSE
SP0739	81	TRUE
SP0762	81	TRUE
SP0770	81	FALSE
SP0842	81	FALSE
SP0875	81	TRUE
SP0876	81	TRUE
SP1033	81	FALSE
SP1052	81	FALSE
SP1058	81	FALSE
SP1074	81	FALSE
SP1238	81	FALSE
SP1381	81	FALSE
SP1428	81	FALSE
SP1519	81	FALSE
SP1609	81	FALSE
SP1641	81	FALSE
SP1750	81	FALSE
SP1818	81	FALSE
SP1873	81	FALSE
SP1977	81	FALSE
SP2182	81	TRUE
SP2222	81	FALSE
spr1609	81	FALSE
SP0081	96	FALSE
SP0102	96	FALSE
SP0555	96	FALSE
SP0761	96	FALSE
SP0800	96	FALSE
SP1273	96	FALSE
SP1401	96	FALSE
SP1464	96	FALSE
SP1549	96	FALSE
SP1717	96	FALSE
SP1944	96	FALSE
SP2201	96	TRUE
SP0506	107	TRUE
SP0697	107	FALSE
SP1442	107	FALSE
SP1949	107	FALSE
SP1955	107	TRUE
SP1998	107	FALSE
SP0254	115	FALSE
SP0262	115	FALSE
SP0636	115	FALSE
SP0639	115	FALSE
SP0667	115	FALSE
SP0936	115	FALSE
SP1409	115	TRUE
SP1544	115	FALSE
SP1941	115	FALSE
SP0046	118	TRUE
SP0527	118	TRUE
SP1437	118	TRUE
SP1573	118	FALSE
SP1877	118	FALSE
SP0616	122	FALSE
SP0767	122	FALSE
SP1385	122	FALSE
SP1602	122	FALSE
SP1637	122	FALSE
SP1669	122	FALSE
SP1926	122	TRUE
SP1945	122	FALSE
SP1975	122	FALSE
SP1983	122	FALSE
SP1985	122	FALSE
SP2230	122	FALSE
SP0030	144	FALSE
SP0769	144	TRUE
SP0796	144	FALSE
SP0930	144	FALSE
SP1725	144	FALSE
SP1879	144	FALSE
SP1882	144	FALSE
SP0059	156	FALSE
SP0126	156	FALSE
SP0210	156	FALSE
SP0256	156	FALSE
SP0309	156	FALSE
SP0397	156	FALSE
SP0403	156	TRUE
SP0407	156	FALSE
SP0417	156	TRUE
SP0463	156	TRUE
SP0468	156	FALSE
SP0471	156	FALSE
SP0478	156	FALSE
SP0594	156	FALSE
SP0602	156	FALSE
SP0624	156	TRUE
SP0693	156	FALSE
SP0720	156	FALSE
SP0721	156	TRUE
SP0722	156	FALSE
SP0749	156	FALSE
SP0883	156	FALSE
SP0890	156	FALSE
SP0892	156	FALSE
SP0906	156	TRUE
SP0931	156	FALSE
SP1012	156	FALSE
SP1031	156	FALSE
SP1055	156	FALSE
SP1137	156	FALSE
SP1143	156	TRUE
SP1199	156	FALSE
SP1334	156	FALSE
SP1494	156	FALSE
SP1526	156	FALSE
SP1579	156	FALSE
SP1640	156	FALSE
SP1687	156	FALSE
SP1731	156	FALSE
SP1769	156	FALSE
SP1772	156	TRUE
SP1782	156	FALSE
SP1789	156	FALSE
SP1793	156	FALSE
SP1835	156	FALSE
SP1846	156	FALSE
SP1897	156	FALSE
SP2000	156	FALSE
SP2025	156	FALSE
SP2043	156	FALSE
SP2084	156	FALSE
SP2085	156	FALSE
SP2115	156	FALSE
SP2123	156	FALSE
SP2157	156	TRUE
SP2159	156	FALSE
SP2167	156	FALSE
SP2181	156	TRUE
SP2184	156	FALSE
spr0843	156	FALSE
spr0956	156	FALSE
spr1132	156	FALSE
spr1189	156	TRUE
spr1190	156	FALSE
spr1755	156	TRUE
spr1818	156	FALSE
SP0966	160	TRUE
SP1082	160	TRUE
SP2044	160	FALSE
SP2074	160	FALSE
SP1149	168	FALSE
SP2052	168	TRUE
SP2053	168	TRUE
SP2107	168	TRUE
SP0282	169	TRUE
SP0967	169	FALSE
SP0984	169	FALSE
SP0991	169	FALSE
SP0995	169	FALSE
SP1244	169	FALSE
SP1701	169	TRUE
SP2076	169	FALSE
SP2121	169	FALSE
SP0051	173	FALSE
SP0179	173	FALSE
SP0255	173	TRUE
SP0291	173	FALSE
SP0383	173	FALSE
SP0579	173	FALSE
SP0580	173	FALSE
SP0627	173	FALSE
SP0628	173	TRUE
SP0633	173	FALSE
SP0680	173	FALSE
SP0794	173	FALSE
SP0872	173	TRUE
SP0887	173	FALSE
SP0894	173	FALSE
SP0899	173	TRUE
SP0940	173	FALSE
SP0957	173	FALSE
SP0990	173	FALSE
SP1140	173	TRUE
SP1388	173	FALSE
SP1402	173	FALSE
SP1485	173	FALSE
SP1523	173	FALSE
SP1730	173	FALSE
SP1790	173	FALSE
SP1832	173	FALSE
SP1843	173	FALSE
SP1857	173	FALSE
SP1910	173	TRUE
SP1990	173	FALSE
SP2139	173	FALSE
SP2174	173	TRUE
SP2209	173	FALSE
SP0284	175	TRUE
SP0665	175	TRUE
SP0938	175	FALSE
SP1110	175	FALSE
SP1450	175	TRUE
SP1451	175	TRUE
SP1522	175	FALSE
SP1874	175	FALSE
SP1994	175	TRUE
SP2059	175	TRUE
SP2188	175	FALSE
SP0048	6	TRUE
SP1491	6	FALSE
SP1875	6	TRUE
SP2026	6	TRUE
SP0050	14	TRUE
SP0054	14	FALSE
SP0202	14	TRUE
SP0204	14	TRUE
SP0205	14	TRUE
SP0274	14	FALSE
SP0804	14	TRUE
SP0864	14	FALSE
SP1249	14	TRUE
SP1405	14	TRUE
SP1460	14	FALSE
SP1780	14	FALSE
SP1880	14	TRUE
SP0038	21	TRUE
SP0043	21	TRUE
SP0049	21	TRUE
SP0287	21	FALSE
SP0795	21	TRUE
SP1119	21	TRUE
SP1127	21	TRUE
SP1292	21	FALSE
SP1396	21	TRUE
SP1449	21	TRUE
SP1480	21	FALSE
SP1520	21	FALSE
SP1840	21	FALSE
SP1964	21	FALSE
SP1984	21	FALSE
SP2028	21	FALSE
SP2145	21	FALSE
SP2193	21	FALSE
SP0010	22	FALSE
SP0088	22	FALSE
SP0098	22	FALSE
SP0110	22	FALSE
SP0122	22	FALSE
SP0145	22	TRUE
SP0184	22	FALSE
SP0189	22	FALSE
SP0270	22	TRUE
SP0288	22	FALSE
SP0337	22	FALSE
SP0366	22	TRUE
SP0405	22	TRUE
SP0440	22	FALSE
SP0531	22	FALSE
SP0543	22	TRUE
SP0584	22	TRUE
SP0690	22	FALSE
SP0839	22	TRUE
SP0884	22	FALSE
SP0889	22	FALSE
SP0919	22	FALSE
SP0953	22	FALSE
SP1015	22	FALSE
SP1018	22	FALSE
SP1113	22	FALSE
SP1178	22	FALSE
SP1215	22	FALSE
SP1296	22	FALSE
SP1311	22	TRUE
SP1441	22	FALSE
SP1453	22	FALSE
SP1497	22	FALSE
SP1535	22	TRUE
SP1749	22	FALSE
SP1751	22	FALSE
SP1785	22	FALSE
SP1986	22	TRUE
SP1989	22	TRUE
SP2212	22	TRUE
spr1098	22	FALSE
SP0045	27	FALSE
SP0375	27	FALSE
SP0376	27	TRUE
SP0382	27	TRUE
SP0437	27	TRUE
SP0438	27	FALSE
SP0523	27	FALSE
SP0526	27	FALSE
SP1228	27	FALSE
SP1881	27	FALSE
SP1925	27	FALSE
SP1979	27	FALSE
SP2218	27	TRUE
spr0464	27	FALSE
SP0310	33	FALSE
SP0439	33	FALSE
SP0873	33	FALSE
SP0238	34	TRUE
SP0374	34	TRUE
SP0385	34	FALSE
SP0448	34	FALSE
SP0449	34	FALSE
SP0451	34	FALSE
SP0453	34	FALSE
SP0454	34	FALSE
SP0588	34	TRUE
SP0672	34	FALSE
SP0868	34	TRUE
SP0900	34	TRUE
SP0927	34	FALSE
SP0999	34	FALSE
SP1007	34	FALSE
SP1032	34	TRUE
SP1156	34	TRUE
SP1376	34	FALSE
SP1653	34	FALSE
SP1905	34	FALSE
SP1913	34	FALSE
SP2001	34	FALSE
SP2009	34	FALSE
SP2219	34	FALSE
SP2220	34	FALSE
SP2237	34	TRUE
SP0004	40	FALSE
SP0075	40	TRUE
SP0286	40	FALSE
SP0508	40	FALSE
SP0656	40	TRUE
SP0748	40	FALSE
SP0760	40	FALSE
SP0829	40	FALSE
SP0877	40	FALSE
SP0893	40	TRUE
SP0943	40	FALSE
SP1092	40	FALSE
SP1100	40	FALSE
SP1117	40	FALSE
SP1123	40	TRUE
SP1124	40	TRUE
SP1153	40	FALSE
SP1163	40	FALSE
SP1168	40	TRUE
SP1201	40	FALSE
SP1212	40	FALSE
SP1229	40	FALSE
SP1231	40	FALSE
SP1232	40	TRUE
SP1257	40	FALSE
SP1263	40	FALSE
SP1290	40	FALSE
SP1374	40	FALSE
SP1380	40	FALSE
SP1393	40	TRUE
SP1530	40	FALSE
SP1605	40	FALSE
SP1841	40	FALSE
SP1909	40	TRUE
SP2206	40	TRUE
SP0041	43	FALSE
SP0529	43	FALSE
SP0532	43	FALSE
SP0533	43	FALSE
SP0544	43	FALSE
SP0545	43	TRUE
SP0547	43	TRUE
SP1987	43	TRUE
SP1988	43	TRUE
SP2235	43	FALSE
SP0283	50	FALSE
SP0399	50	FALSE
SP0528	50	FALSE
SP0565	50	FALSE
SP0634	50	TRUE
SP0695	50	TRUE
SP0696	50	FALSE
SP0710	50	TRUE
SP0723	50	FALSE
SP0826	50	FALSE
SP0926	50	FALSE
SP1121	50	TRUE
SP1142	50	FALSE
SP1314	50	TRUE
SP1758	50	FALSE
SP1762	50	FALSE
SP1763	50	TRUE
SP1794	50	FALSE
SP1836	50	TRUE
SP1850	50	TRUE
SP1894	50	FALSE
SP1895	50	TRUE
SP1919	50	TRUE
SP1931	50	TRUE
SP2103	50	TRUE
SP2131	50	FALSE
SP2160	50	TRUE
SP2207	50	FALSE
spr1984	50	TRUE
SP0035	53	FALSE
SP0079	53	TRUE
SP0162	53	TRUE
SP0164	53	TRUE
SP0171	53	TRUE
SP0172	53	FALSE
SP0479	53	FALSE
SP0670	53	FALSE
SP0802	53	TRUE
SP0929	53	FALSE
SP1221	53	TRUE
SP1240	53	FALSE
SP1246	53	TRUE
SP1375	53	FALSE
SP1382	53	TRUE
SP1386	53	FALSE
SP1406	53	FALSE
SP1478	53	FALSE
SP1698	53	FALSE
SP2045	53	FALSE
SP2110	53	FALSE
SP0037	59	FALSE
SP0042	59	FALSE
SP0044	59	TRUE
SP0092	59	FALSE
SP0111	59	FALSE
SP0114	59	FALSE
SP0128	59	FALSE
SP0130	59	FALSE
SP0137	59	TRUE
SP0138	59	TRUE
SP0147	59	FALSE
SP0156	59	FALSE
SP0157	59	TRUE
SP0174	59	FALSE
SP0180	59	FALSE
SP0190	59	FALSE
SP0251	59	FALSE
SP0257	59	FALSE
SP0265	59	TRUE
SP0298	59	FALSE
SP0299	59	FALSE
SP0306	59	FALSE
SP0311	59	TRUE
SP0328	59	FALSE
SP0332	59	FALSE
SP0343	59	FALSE
SP0406	59	FALSE
SP0414	59	FALSE
SP0415	59	FALSE
SP0431	59	FALSE
SP0436	59	FALSE
SP0447	59	FALSE
SP0462	59	TRUE
SP0467	59	FALSE
SP0511	59	FALSE
SP0518	59	FALSE
SP0535	59	FALSE
SP0570	59	FALSE
SP0578	59	TRUE
SP0597	59	TRUE
SP0600	59	FALSE
SP0601	59	FALSE
SP0610	59	FALSE
SP0651	59	FALSE
SP0657	59	FALSE
SP0676	59	FALSE
SP0689	59	FALSE
SP0708	59	TRUE
SP0724	59	TRUE
SP0725	59	FALSE
SP0726	59	TRUE
SP0737	59	FALSE
SP0752	59	TRUE
SP0754	59	TRUE
SP0814	59	FALSE
SP0867	59	FALSE
SP0879	59	TRUE
SP0882	59	TRUE
SP0886	59	TRUE
SP0905	59	FALSE
SP0920	59	FALSE
SP0922	59	FALSE
SP0933	59	FALSE
SP0952	59	FALSE
SP0977	59	FALSE
SP0983	59	FALSE
SP0998	59	FALSE
SP1001	59	FALSE
SP1005	59	FALSE
SP1009	59	FALSE
SP1029	59	FALSE
SP1036	59	TRUE
SP1040	59	FALSE
SP1091	59	FALSE
SP1095	59	FALSE
SP1141	59	TRUE
SP1230	59	FALSE
SP1251	59	TRUE
SP1258	59	FALSE
SP1345	59	TRUE
SP1353	59	FALSE
SP1387	59	TRUE
SP1414	59	FALSE
SP1447	59	FALSE
SP1527	59	FALSE
SP1547	59	FALSE
SP1594	59	FALSE
SP1680	59	FALSE
SP1707	59	TRUE
SP1719	59	TRUE
SP1754	59	FALSE
SP1783	59	FALSE
SP1796	59	TRUE
SP1821	59	TRUE
SP1825	59	FALSE
SP1834	59	FALSE
SP1847	59	FALSE
SP1851	59	FALSE
SP1861	59	FALSE
SP1864	59	FALSE
SP1870	59	FALSE
SP1878	59	FALSE
SP1933	59	TRUE
SP1996	59	FALSE
SP2039	59	FALSE
SP2223	59	FALSE
SP2228	59	TRUE
SP2231	59	FALSE
spr0115	59	FALSE
spr0119	59	FALSE
spr0257	59	FALSE
spr0681	59	FALSE
spr0972	59	TRUE
spr1114	59	FALSE
spr1179	59	FALSE
spr1406	59	FALSE
SP0290	60	TRUE
SP0758	60	TRUE
SP0785	60	TRUE
SP0788	60	FALSE
SP0801	60	FALSE
SP0856	60	FALSE
SP0865	60	FALSE
SP1021	60	FALSE
SP1115	60	TRUE
SP1366	60	FALSE
SP1369	60	FALSE
SP1506	60	TRUE
SP1521	60	TRUE
SP1636	60	TRUE
SP1645	60	TRUE
SP1693	60	TRUE
SP1781	60	TRUE
SP1981	60	FALSE
SP1997	60	FALSE
SP2057	60	FALSE
SP2078	60	FALSE
SP2106	60	TRUE
SP2109	60	TRUE

## Sheet: Lung, Blood
Gene ID	Module	Is DEG
SP0721	100	FALSE
SP1017	100	FALSE
SP1846	100	FALSE
SP1885	100	FALSE
SP2178	100	TRUE
SP0446	101	TRUE
SP0959	101	TRUE
SP1073	101	FALSE
SP1665	101	TRUE
SP1737	101	TRUE
SP1891	101	TRUE
SP1923	101	FALSE
SP1942	101	FALSE
SP2015	101	TRUE
SP1299	118	FALSE
SP1714	118	TRUE
SP2134	118	FALSE
SP0461	126	TRUE
SP0463	126	TRUE
SP0468	126	FALSE
SP0474	126	TRUE
SP0826	126	FALSE
SP1640	126	FALSE
SP1772	126	FALSE
SP1808	126	FALSE
SP2181	126	TRUE
spr0105	126	FALSE
SP0082	7	TRUE
SP0251	7	FALSE
SP0379	7	FALSE
SP0528	7	FALSE
SP0600	7	FALSE
SP0601	7	FALSE
SP0658	7	TRUE
SP0679	7	FALSE
SP0973	7	FALSE
SP1315	7	FALSE
SP1789	7	FALSE
SP1843	7	FALSE
SP1919	7	TRUE
SP2085	7	TRUE
SP2115	7	FALSE
SP2162	7	TRUE
SP2167	7	TRUE
SP2198	7	FALSE
SP2217	7	FALSE
SP0115	17	FALSE
SP0170	17	FALSE
SP0473	17	FALSE
SP0505	17	FALSE
SP1784	17	FALSE
SP0215	22	FALSE
SP0216	22	TRUE
SP0218	22	TRUE
SP0226	22	TRUE
SP0227	22	TRUE
SP1105	22	FALSE
SP1540	22	FALSE
SP0310	34	FALSE
SP0396	34	FALSE
SP0428	34	FALSE
SP0439	34	FALSE
SP0460	34	FALSE
SP0464	34	FALSE
SP0558	34	FALSE
SP0594	34	FALSE
SP0873	34	FALSE
SP1807	34	TRUE
SP1820	34	FALSE
spr0121	34	FALSE
spr0703	34	FALSE
spr0742	34	FALSE
spr1818	34	FALSE
SP0714	52	FALSE
SP1058	52	FALSE
SP0074	96	FALSE
SP0126	96	FALSE
SP0169	96	TRUE
SP0174	96	FALSE
SP0188	96	FALSE
SP0243	96	FALSE
SP0257	96	FALSE
SP0258	96	FALSE
SP0298	96	FALSE
SP0302	96	FALSE
SP0303	96	TRUE
SP0306	96	FALSE
SP0307	96	FALSE
SP0309	96	FALSE
SP0315	96	TRUE
SP0316	96	FALSE
SP0319	96	FALSE
SP0322	96	FALSE
SP0328	96	FALSE
SP0338	96	FALSE
SP0367	96	FALSE
SP0395	96	FALSE
SP0398	96	FALSE
SP0399	96	FALSE
SP0407	96	FALSE
SP0414	96	FALSE
SP0452	96	FALSE
SP0462	96	FALSE
SP0466	96	FALSE
SP0467	96	FALSE
SP0475	96	FALSE
SP0476	96	FALSE
SP0478	96	FALSE
SP0511	96	TRUE
SP0574	96	FALSE
SP0586	96	FALSE
SP0633	96	FALSE
SP0683	96	FALSE
SP0684	96	FALSE
SP0687	96	FALSE
SP0692	96	FALSE
SP0694	96	FALSE
SP0696	96	TRUE
SP0698	96	FALSE
SP0738	96	FALSE
SP0874	96	FALSE
SP0882	96	FALSE
SP0907	96	FALSE
SP0911	96	TRUE
SP0913	96	FALSE
SP0932	96	FALSE
SP0940	96	FALSE
SP0950	96	TRUE
SP0951	96	FALSE
SP0952	96	FALSE
SP0955	96	FALSE
SP1031	96	FALSE
SP1036	96	FALSE
SP1049	96	FALSE
SP1055	96	TRUE
SP1091	96	FALSE
SP1109	96	FALSE
SP1137	96	TRUE
SP1138	96	FALSE
SP1141	96	FALSE
SP1150	96	FALSE
SP1181	96	TRUE
SP1216	96	FALSE
SP1348	96	TRUE
SP1353	96	TRUE
SP1496	96	TRUE
SP1581	96	FALSE
SP1585	96	FALSE
SP1681	96	FALSE
SP1690	96	FALSE
SP1756	96	FALSE
SP1757	96	TRUE
SP1773	96	FALSE
SP1795	96	TRUE
SP1796	96	FALSE
SP1797	96	FALSE
SP1798	96	TRUE
SP1822	96	FALSE
SP1831	96	FALSE
SP1832	96	TRUE
SP1834	96	FALSE
SP1835	96	FALSE
SP1866	96	FALSE
SP1904	96	FALSE
SP1921	96	FALSE
SP1932	96	FALSE
SP1933	96	TRUE
SP1936	96	FALSE
SP2025	96	FALSE
SP2031	96	TRUE
SP2032	96	TRUE
SP2034	96	TRUE
SP2035	96	TRUE
SP2036	96	TRUE
SP2038	96	TRUE
spr0107	96	FALSE
spr0225	96	FALSE
spr0315	96	FALSE
spr0316	96	FALSE
spr0318	96	TRUE
spr0319	96	FALSE
spr0470	96	FALSE
spr0491	96	FALSE
spr0493	96	FALSE
spr0681	96	FALSE
spr0843	96	FALSE
spr0955	96	TRUE
spr0957	96	FALSE
spr0959	96	FALSE
spr0960	96	FALSE
spr0961	96	FALSE
spr0963	96	TRUE
spr0964	96	FALSE
spr0965	96	TRUE
spr0966	96	FALSE
spr0967	96	FALSE
spr0968	96	TRUE
spr0969	96	FALSE
spr0970	96	TRUE
spr0971	96	TRUE
spr0972	96	FALSE
spr1027	96	FALSE
spr1042	96	FALSE
spr1093	96	FALSE
spr1179	96	TRUE
spr1185	96	TRUE
spr1189	96	FALSE
spr1191	96	TRUE
spr1192	96	FALSE
spr1195	96	FALSE
spr1210	96	TRUE
spr1403	96	TRUE
spr1404	96	FALSE
spr1481	96	FALSE
spr1484	96	FALSE
spr1618	96	FALSE
spr1619	96	FALSE
spr1621	96	FALSE
spr1659	96	FALSE
spr1984	96	FALSE

## Sheet: Blood, Brain
Gene ID	Module	Is DEG
SP0695	69	FALSE
SP0887	69	TRUE
SP1140	69	FALSE
SP1308	69	FALSE
SP1955	69	FALSE
SP0132	87	FALSE
SP0176	87	TRUE
SP0453	87	FALSE
SP0612	87	FALSE
SP1032	87	TRUE
SP1066	87	FALSE
SP1095	87	FALSE
SP1196	87	FALSE
SP1254	87	FALSE
SP1454	87	FALSE
SP1787	87	FALSE
SP1803	87	FALSE
SP1908	87	FALSE
SP2229	87	FALSE
SP0009	117	FALSE
SP0020	117	TRUE
SP0023	117	FALSE
SP0062	117	FALSE
SP0153	117	FALSE
SP0185	117	TRUE
SP0193	117	TRUE
SP0252	117	TRUE
SP0289	117	TRUE
SP0361	117	FALSE
SP0374	117	TRUE
SP0401	117	FALSE
SP0431	117	FALSE
SP0436	117	TRUE
SP0486	117	TRUE
SP0491	117	TRUE
SP0579	117	FALSE
SP0608	117	FALSE
SP0619	117	FALSE
SP0637	117	FALSE
SP0672	117	FALSE
SP0676	117	FALSE
SP0686	117	FALSE
SP0808	117	TRUE
SP0815	117	FALSE
SP0867	117	FALSE
SP0868	117	FALSE
SP0870	117	FALSE
SP0872	117	FALSE
SP0876	117	FALSE
SP0885	117	FALSE
SP0891	117	FALSE
SP0892	117	FALSE
SP0895	117	TRUE
SP0915	117	FALSE
SP0922	117	FALSE
SP0928	117	FALSE
SP0933	117	FALSE
SP0935	117	FALSE
SP0974	117	FALSE
SP1078	117	FALSE
SP1120	117	TRUE
SP1126	117	FALSE
SP1256	117	TRUE
SP1620	117	TRUE
SP1839	117	FALSE
SP1854	117	FALSE
SP1864	117	FALSE
SP1869	117	FALSE
SP1870	117	FALSE
SP1892	117	TRUE
SP2049	117	FALSE
SP2060	117	FALSE
spr0117	117	FALSE
spr0800	117	FALSE
spr1132	117	FALSE
spr1406	117	FALSE
SP0025	123	FALSE
SP0092	123	FALSE
SP0108	123	FALSE
SP0114	123	FALSE
SP0150	123	FALSE
SP0156	123	FALSE
SP0180	123	FALSE
SP0246	123	FALSE
SP0377	123	TRUE
SP0411	123	FALSE
SP0470	123	TRUE
SP0471	123	FALSE
SP0561	123	FALSE
SP0577	123	FALSE
SP0596	123	FALSE
SP0621	123	FALSE
SP0629	123	TRUE
SP0673	123	FALSE
SP0731	123	FALSE
SP0769	123	FALSE
SP0888	123	FALSE
SP0904	123	TRUE
SP0916	123	FALSE
SP0930	123	TRUE
SP0948	123	TRUE
SP0993	123	FALSE
SP0994	123	FALSE
SP1005	123	TRUE
SP1330	123	FALSE
SP1428	123	FALSE
SP1467	123	FALSE
SP1556	123	FALSE
SP1653	123	TRUE
SP1754	123	FALSE
SP1777	123	FALSE
SP1817	123	FALSE
SP1844	123	FALSE
SP1849	123	FALSE
SP1885	123	FALSE
SP1958	123	FALSE
SP1977	123	FALSE
SP2002	123	FALSE
SP2077	123	FALSE
SP2223	123	FALSE
SP2231	123	FALSE
SP2238	123	FALSE
SP0739	130	FALSE
SP1052	130	FALSE
SP2146	130	TRUE
SP0005	3	FALSE
SP0030	3	FALSE
SP0112	3	FALSE
SP0293	3	FALSE
SP0333	3	TRUE
SP0392	3	FALSE
SP0584	3	TRUE
SP0606	3	TRUE
SP0651	3	FALSE
SP0733	3	FALSE
SP0875	3	FALSE
SP0877	3	FALSE
SP0899	3	FALSE
SP0975	3	FALSE
SP1016	3	FALSE
SP1248	3	FALSE
SP1455	3	TRUE
SP1736	3	FALSE
SP1799	3	FALSE
SP1811	3	FALSE
SP1848	3	FALSE
SP1916	3	FALSE
SP1971	3	FALSE
SP2119	3	FALSE
SP2161	3	FALSE
SP2228	3	FALSE
SP2233	3	FALSE
spr0098	3	TRUE
spr0112	3	TRUE
spr0257	3	FALSE
SP0171	10	FALSE
SP0461	10	FALSE
SP0463	10	FALSE
SP0474	10	TRUE
SP1762	10	FALSE
SP1766	10	FALSE
SP1772	10	FALSE
SP1808	10	FALSE
SP2181	10	FALSE
spr0105	10	TRUE
SP0255	14	FALSE
SP0256	14	FALSE
SP0826	14	FALSE
SP0017	26	FALSE
SP0037	26	FALSE
SP0074	26	FALSE
SP0090	26	FALSE
SP0093	26	TRUE
SP0100	26	TRUE
SP0105	26	TRUE
SP0109	26	FALSE
SP0115	26	FALSE
SP0124	26	TRUE
SP0130	26	FALSE
SP0131	26	FALSE
SP0147	26	TRUE
SP0154	26	FALSE
SP0161	26	FALSE
SP0163	26	FALSE
SP0169	26	TRUE
SP0170	26	FALSE
SP0174	26	FALSE
SP0181	26	FALSE
SP0183	26	FALSE
SP0190	26	TRUE
SP0194	26	FALSE
SP0200	26	FALSE
SP0241	26	TRUE
SP0242	26	FALSE
SP0243	26	FALSE
SP0245	26	TRUE
SP0251	26	FALSE
SP0265	26	FALSE
SP0292	26	FALSE
SP0297	26	TRUE
SP0298	26	FALSE
SP0301	26	FALSE
SP0302	26	FALSE
SP0303	26	FALSE
SP0305	26	TRUE
SP0306	26	FALSE
SP0307	26	TRUE
SP0308	26	TRUE
SP0309	26	FALSE
SP0310	26	FALSE
SP0316	26	FALSE
SP0317	26	FALSE
SP0319	26	FALSE
SP0321	26	FALSE
SP0322	26	FALSE
SP0326	26	TRUE
SP0327	26	TRUE
SP0328	26	TRUE
SP0329	26	TRUE
SP0331	26	FALSE
SP0338	26	FALSE
SP0339	26	TRUE
SP0343	26	FALSE
SP0365	26	TRUE
SP0367	26	TRUE
SP0390	26	FALSE
SP0395	26	TRUE
SP0398	26	TRUE
SP0399	26	TRUE
SP0410	26	FALSE
SP0414	26	TRUE
SP0417	26	TRUE
SP0429	26	TRUE
SP0444	26	FALSE
SP0460	26	FALSE
SP0462	26	TRUE
SP0464	26	FALSE
SP0465	26	TRUE
SP0466	26	TRUE
SP0467	26	FALSE
SP0473	26	FALSE
SP0475	26	FALSE
SP0477	26	TRUE
SP0478	26	TRUE
SP0505	26	FALSE
SP0528	26	TRUE
SP0557	26	FALSE
SP0558	26	TRUE
SP0559	26	TRUE
SP0560	26	TRUE
SP0573	26	TRUE
SP0625	26	TRUE
SP0628	26	FALSE
SP0632	26	TRUE
SP0633	26	TRUE
SP0678	26	FALSE
SP0679	26	TRUE
SP0683	26	FALSE
SP0684	26	FALSE
SP0685	26	FALSE
SP0687	26	FALSE
SP0691	26	FALSE
SP0692	26	FALSE
SP0696	26	FALSE
SP0698	26	FALSE
SP0700	26	FALSE
SP0708	26	FALSE
SP0714	26	FALSE
SP0716	26	FALSE
SP0724	26	TRUE
SP0725	26	FALSE
SP0743	26	FALSE
SP0744	26	FALSE
SP0747	26	TRUE
SP0749	26	TRUE
SP0772	26	FALSE
SP0773	26	TRUE
SP0774	26	TRUE
SP0871	26	FALSE
SP0873	26	FALSE
SP0874	26	TRUE
SP0879	26	FALSE
SP0882	26	FALSE
SP0884	26	FALSE
SP0906	26	FALSE
SP0907	26	FALSE
SP0908	26	TRUE
SP0912	26	TRUE
SP0913	26	TRUE
SP0914	26	FALSE
SP0925	26	FALSE
SP0939	26	FALSE
SP0940	26	FALSE
SP0946	26	TRUE
SP0950	26	TRUE
SP0951	26	FALSE
SP0957	26	FALSE
SP0998	26	TRUE
SP1012	26	TRUE
SP1028	26	TRUE
SP1031	26	TRUE
SP1036	26	TRUE
SP1046	26	FALSE
SP1053	26	FALSE
SP1058	26	FALSE
SP1132	26	TRUE
SP1137	26	TRUE
SP1138	26	TRUE
SP1147	26	FALSE
SP1165	26	TRUE
SP1173	26	TRUE
SP1181	26	TRUE
SP1188	26	FALSE
SP1209	26	FALSE
SP1300	26	FALSE
SP1304	26	TRUE
SP1334	26	TRUE
SP1348	26	FALSE
SP1379	26	TRUE
SP1490	26	TRUE
SP1528	26	TRUE
SP1562	26	TRUE
SP1581	26	TRUE
SP1618	26	TRUE
SP1681	26	TRUE
SP1718	26	TRUE
SP1755	26	TRUE
SP1758	26	FALSE
SP1768	26	TRUE
SP1782	26	FALSE
SP1784	26	FALSE
SP1796	26	TRUE
SP1800	26	TRUE
SP1822	26	FALSE
SP1827	26	FALSE
SP1832	26	TRUE
SP1835	26	TRUE
SP1836	26	TRUE
SP1867	26	FALSE
SP1883	26	FALSE
SP1884	26	TRUE
SP1904	26	TRUE
SP1918	26	TRUE
SP1920	26	TRUE
SP1929	26	TRUE
SP1931	26	FALSE
SP1934	26	TRUE
SP1936	26	TRUE
SP1995	26	TRUE
SP2033	26	FALSE
SP2104	26	TRUE
SP2124	26	FALSE
SP2144	26	FALSE
SP2164	26	FALSE
SP2217	26	FALSE
SP2234	26	FALSE
spr0104	26	FALSE
spr0106	26	FALSE
spr0107	26	TRUE
spr0108	26	FALSE
spr0121	26	TRUE
spr0311	26	FALSE
spr0315	26	TRUE
spr0316	26	FALSE
spr0317	26	TRUE
spr0493	26	FALSE
spr0587	26	FALSE
spr0681	26	TRUE
spr0742	26	TRUE
spr0843	26	TRUE
spr0957	26	TRUE
spr0961	26	FALSE
spr0962	26	FALSE
spr0964	26	FALSE
spr0965	26	TRUE
spr1026	26	FALSE
spr1027	26	FALSE
spr1093	26	TRUE
spr1179	26	TRUE
spr1188	26	FALSE
spr1190	26	FALSE
spr1192	26	TRUE
spr1194	26	FALSE
spr1210	26	FALSE
spr1488	26	FALSE
spr1489	26	TRUE
spr1609	26	FALSE
spr1618	26	TRUE
spr1620	26	FALSE
spr1621	26	FALSE
spr1752	26	FALSE
spr1818	26	FALSE
SP0018	35	FALSE
SP0106	35	FALSE
SP0247	35	FALSE
SP0250	35	TRUE
SP0363	35	FALSE
SP0384	35	FALSE
SP0481	35	FALSE
SP0503	35	FALSE
SP0660	35	FALSE
SP0701	35	TRUE
SP0723	35	FALSE
SP0827	35	FALSE
SP0924	35	FALSE
SP0937	35	TRUE
SP0999	35	FALSE
SP1048	35	FALSE
SP1116	35	TRUE
SP1157	35	TRUE
SP1250	35	FALSE
SP1294	35	FALSE
SP1301	35	FALSE
SP1332	35	FALSE
SP1339	35	TRUE
SP1493	35	FALSE
SP1514	35	TRUE
SP1525	35	FALSE
SP1597	35	FALSE
SP1608	35	TRUE
SP1610	35	FALSE
SP1633	35	FALSE
SP1654	35	FALSE
SP1721	35	FALSE
SP1813	35	FALSE
SP1974	35	FALSE
SP2072	35	FALSE
SP2122	35	TRUE
SP2133	35	FALSE
SP2167	35	FALSE
SP0042	45	FALSE
SP0313	45	FALSE
SP0680	45	FALSE
SP0956	45	FALSE
SP1307	45	FALSE
SP1384	45	FALSE
SP1679	45	TRUE
SP1895	45	FALSE
SP2088	45	FALSE
SP2116	45	FALSE
SP2117	45	FALSE
SP2157	45	FALSE
SP0312	48	FALSE
SP0368	48	FALSE
SP0418	48	FALSE
SP0469	48	FALSE
SP0566	48	FALSE
SP0582	48	TRUE
SP0599	48	FALSE
SP0602	48	TRUE
SP0643	48	TRUE
SP0682	48	FALSE
SP0710	48	FALSE
SP0711	48	FALSE
SP0718	48	TRUE
SP0752	48	FALSE
SP1065	48	FALSE
SP1320	48	FALSE
SP1324	48	TRUE
SP1579	48	FALSE
SP1596	48	TRUE
SP1619	48	TRUE
SP1851	48	FALSE
SP1852	48	FALSE
spr0306	48	TRUE
SP0077	58	TRUE
SP0113	58	FALSE
SP0120	58	FALSE
SP0139	58	TRUE
SP0158	58	FALSE
SP0177	58	FALSE
SP0273	58	TRUE
SP0277	58	FALSE
SP0283	58	TRUE
SP0337	58	FALSE
SP0472	58	FALSE
SP0563	58	FALSE
SP0634	58	TRUE
SP0674	58	FALSE
SP0677	58	FALSE
SP0883	58	FALSE
SP1372	58	TRUE
SP1893	58	FALSE
SP1912	58	FALSE
spr0119	58	FALSE

## Sheet: Naso, Lung, Blood
Gene ID	Module
SP0054	158
SP0055	158
SP0902	158
SP1746	158
SP2134	158
SP0017	175
SP0062	175
SP0194	175
SP0368	175
SP0392	175
SP0602	175
SP0711	175
SP0815	175
SP0870	175
SP0931	175
SP1579	175
SP1596	175
SP1611	175
SP1643	175
spr0112	175
spr0800	175
spr1132	175
SP0076	7
SP0116	7
SP0123	7
SP0129	7
SP0197	7
SP0566	7
SP0821	7
SP0871	7
SP1126	7
SP1135	7
SP1490	7
SP1618	7
SP1995	7
spr0587	7
SP0437	34
SP0526	34
SP0675	34
SP1113	34
SP1401	34
SP1840	34
SP1880	34
SP1922	34
SP0035	37
SP0045	37
SP0046	37
SP0048	37
SP0049	37
SP0050	37
SP0240	37
SP0347	37
SP0372	37
SP0400	37
SP0445	37
SP0456	37
SP0501	37
SP0502	37
SP0589	37
SP0622	37
SP0623	37
SP0663	37
SP0665	37
SP0670	37
SP0750	37
SP0751	37
SP0818	37
SP0858	37
SP1014	37
SP1073	37
SP1082	37
SP1123	37
SP1177	37
SP1201	37
SP1228	37
SP1238	37
SP1309	37
SP1385	37
SP1461	37
SP1507	37
SP1557	37
SP1558	37
SP1573	37
SP1662	37
SP1699	37
SP1727	37
SP1738	37
SP1745	37
SP1855	37
SP1942	37
SP1961	37
SP1963	37
SP1976	37
SP2015	37
SP2106	37
SP2107	37
SP0073	41
SP0074	41
SP0090	41
SP0124	41
SP0126	41
SP0143	41
SP0169	41
SP0174	41
SP0179	41
SP0183	41
SP0188	41
SP0200	41
SP0243	41
SP0244	41
SP0257	41
SP0258	41
SP0269	41
SP0296	41
SP0298	41
SP0302	41
SP0303	41
SP0305	41
SP0306	41
SP0307	41
SP0308	41
SP0315	41
SP0319	41
SP0322	41
SP0365	41
SP0394	41
SP0395	41
SP0396	41
SP0398	41
SP0399	41
SP0414	41
SP0428	41
SP0444	41
SP0452	41
SP0460	41
SP0462	41
SP0464	41
SP0465	41
SP0466	41
SP0467	41
SP0475	41
SP0476	41
SP0477	41
SP0511	41
SP0559	41
SP0573	41
SP0585	41
SP0633	41
SP0649	41
SP0687	41
SP0691	41
SP0692	41
SP0696	41
SP0698	41
SP0747	41
SP0774	41
SP0840	41
SP0874	41
SP0882	41
SP0903	41
SP0907	41
SP0913	41
SP0926	41
SP0932	41
SP0940	41
SP0946	41
SP0950	41
SP0952	41
SP0978	41
SP1028	41
SP1037	41
SP1038	41
SP1049	41
SP1054	41
SP1056	41
SP1091	41
SP1109	41
SP1131	41
SP1132	41
SP1133	41
SP1134	41
SP1136	41
SP1138	41
SP1150	41
SP1165	41
SP1172	41
SP1173	41
SP1181	41
SP1216	41
SP1234	41
SP1265	41
SP1304	41
SP1314	41
SP1350	41
SP1351	41
SP1353	41
SP1585	41
SP1635	41
SP1686	41
SP1690	41
SP1718	41
SP1723	41
SP1740	41
SP1755	41
SP1757	41
SP1760	41
SP1768	41
SP1795	41
SP1796	41
SP1820	41
SP1822	41
SP1832	41
SP1834	41
SP1866	41
SP1868	41
SP1904	41
SP1930	41
SP1932	41
SP1933	41
SP1934	41
SP1935	41
SP2018	41
SP2157	41
spr0102	41
spr0103	41
spr0107	41
spr0108	41
spr0121	41
spr0225	41
spr0315	41
spr0316	41
spr0319	41
spr0470	41
spr0491	41
spr0493	41
spr0500	41
spr0681	41
spr0703	41
spr0742	41
spr0843	41
spr0955	41
spr0957	41
spr0958	41
spr0959	41
spr0960	41
spr0961	41
spr0963	41
spr0966	41
spr0967	41
spr0968	41
spr0969	41
spr0970	41
spr0971	41
spr0972	41
spr1026	41
spr1027	41
spr1042	41
spr1093	41
spr1179	41
spr1185	41
spr1191	41
spr1192	41
spr1193	41
spr1194	41
spr1195	41
spr1404	41
spr1481	41
spr1484	41
spr1488	41
spr1489	41
spr1618	41
spr1619	41
spr1621	41
spr1984	41
SP0067	52
SP0068	52
SP0070	52
SP0093	52
SP0094	52
SP0109	52
SP0245	52
SP0304	52
SP0309	52
SP0316	52
SP0323	52
SP0326	52
SP0367	52
SP0397	52
SP0560	52
SP0574	52
SP0575	52
SP0683	52
SP0684	52
SP0693	52
SP0694	52
SP0699	52
SP0951	52
SP1039	52
SP1055	52
SP1137	52
SP1146	52
SP1183	52
SP1432	52
SP1440	52
SP1581	52
SP1703	52
SP1756	52
SP1771	52
SP1797	52
SP1884	52
SP1936	52
SP2104	52
spr0318	52
spr1178	52
spr1189	52
spr1190	52
spr1401	52
spr1452	52
SP0202	67
SP0266	67
SP0572	67
SP0713	67
SP0764	67
SP0777	67
SP0797	67
SP0800	67
SP0806	67
SP0845	67
SP0846	67
SP0847	67
SP0848	67
SP0856	67
SP0857	67
SP0859	67
SP0860	67
SP0865	67
SP0901	67
SP0976	67
SP0981	67
SP1004	67
SP1013	67
SP1023	67
SP1075	67
SP1081	67
SP1084	67
SP1097	67
SP1098	67
SP1110	67
SP1148	67
SP1149	67
SP1225	67
SP1226	67
SP1241	67
SP1243	67
SP1246	67
SP1247	67
SP1296	67
SP1313	67
SP1359	67
SP1360	67
SP1362	67
SP1364	67
SP1365	67
SP1368	67
SP1369	67
SP1373	67
SP1375	67
SP1398	67
SP1399	67
SP1413	67
SP1456	67
SP1457	67
SP1465	67
SP1466	67
SP1469	67
SP1478	67
SP1479	67
SP1500	67
SP1501	67
SP1502	67
SP1506	67
SP1510	67
SP1542	67
SP1543	67
SP1550	67
SP1553	67
SP1554	67
SP1559	67
SP1574	67
SP1583	67
SP1586	67
SP1588	67
SP1589	67
SP1590	67
SP1607	67
SP1647	67
SP1661	67
SP1666	67
SP1667	67
SP1685	67
SP1709	67
SP1711	67
SP1712	67
SP1714	67
SP1733	67
SP1737	67
SP1739	67
SP1845	67
SP1871	67
SP1872	67
SP1889	67
SP1937	67
SP1939	67
SP1940	67
SP1941	67
SP1943	67
SP1966	67
SP1978	67
SP1981	67
SP1999	67
SP2014	67
SP2029	67
SP2044	67
SP2055	67
SP2057	67
SP2066	67
SP2070	67
SP2073	67
SP2074	67
SP2078	67
SP2081	67
SP2082	67
SP2091	67
SP2092	67
SP2109	67
SP2110	67
SP2111	67
SP2126	67
SP2156	67
SP2170	67
SP2171	67
SP2173	67
SP2175	67
SP2189	67
SP2192	67
SP2203	67
SP2206	67
SP1036	78
SP1141	78
SP1315	95
SP2031	95
SP2034	95
SP2035	95
SP2038	95
SP0433	103
SP0556	103
SP1035	103
SP1155	103
SP1361	103
SP1412	103
SP1576	103
SP1700	103
SP0022	107
SP0024	107
SP0043	107
SP0496	107
SP0529	107
SP0530	107
SP0616	107
SP1088	107
SP1100	107
SP1446	107
SP1677	107
SP1707	107
SP1713	107
SP1716	107
SP1717	107
SP1926	107
SP2006	107
SP2011	107
SP2013	107
SP2059	107
SP2103	107
SP0044	109
SP0075	109
SP0231	109
SP0581	109
SP0758	109
SP0779	109
SP0782	109
SP0786	109
SP0801	109
SP0802	109
SP0805	109
SP0829	109
SP0830	109
SP0833	109
SP0836	109
SP0893	109
SP0929	109
SP0966	109
SP0979	109
SP0985	109
SP1067	109
SP1085	109
SP1094	109
SP1099	109
SP1101	109
SP1169	109
SP1202	109
SP1205	109
SP1231	109
SP1273	109
SP1274	109
SP1295	109
SP1310	109
SP1367	109
SP1378	109
SP1403	109
SP1410	109
SP1430	109
SP1431	109
SP1470	109
SP1471	109
SP1475	109
SP1480	109
SP1505	109
SP1516	109
SP1520	109
SP1523	109
SP1530	109
SP1535	109
SP1548	109
SP1564	109
SP1577	109
SP1582	109
SP1631	109
SP1638	109
SP1670	109
SP1674	109
SP1676	109
SP1680	109
SP1684	109
SP1693	109
SP1710	109
SP1729	109
SP1742	109
SP1786	109
SP1924	109
SP1967	109
SP1983	109
SP1984	109
SP1994	109
SP2027	109
SP2075	109
SP2098	109
SP2132	109
SP2188	109
SP2235	109
SP0263	115
SP1575	115
SP1603	115
SP1675	115
SP1734	115
SP1747	115
SP2076	115
SP2202	115
SP0757	120
SP1114	120
SP1383	120
SP1659	120
SP2102	120

## Sheet: Lung, Blood, Brain
Gene ID	Module
SP0068	65
SP0073	65
SP0476	65
SP0513	65
SP0574	65
SP0658	65
SP0694	65
SP0817	65
SP0926	65
SP0932	65
SP1039	65
SP1135	65
SP1142	65
SP1186	65
SP1187	65
SP1336	65
SP1688	65
SP1690	65
SP1691	65
SP1807	65
SP1830	65
SP1866	65
SP1896	65
SP2031	65
SP2032	65
SP2034	65
SP2035	65
SP2036	65
SP2038	65
SP2084	65
SP2087	65
SP2088	65
SP2089	65
SP2115	65
SP2116	65
SP2119	65
SP2157	65
SP2159	65
SP2160	65
SP2161	65
SP2165	65
spr0102	65
spr0318	65
spr0470	65
spr0967	65
spr0968	65
SP0005	68
SP0017	68
SP0020	68
SP0023	68
SP0029	68
SP0037	68
SP0042	68
SP0062	68
SP0082	68
SP0100	68
SP0112	68
SP0125	68
SP0130	68
SP0153	68
SP0193	68
SP0252	68
SP0292	68
SP0368	68
SP0374	68
SP0389	68
SP0392	68
SP0406	68
SP0408	68
SP0415	68
SP0417	68
SP0439	68
SP0469	68
SP0486	68
SP0491	68
SP0504	68
SP0557	68
SP0569	68
SP0579	68
SP0582	68
SP0584	68
SP0597	68
SP0599	68
SP0602	68
SP0608	68
SP0619	68
SP0624	68
SP0637	68
SP0643	68
SP0650	68
SP0651	68
SP0672	68
SP0676	68
SP0686	68
SP0733	68
SP0763	68
SP0808	68
SP0821	68
SP0870	68
SP0872	68
SP0875	68
SP0895	68
SP0899	68
SP0922	68
SP0933	68
SP0956	68
SP0983	68
SP0998	68
SP1011	68
SP1016	68
SP1017	68
SP1065	68
SP1197	68
SP1256	68
SP1307	68
SP1320	68
SP1324	68
SP1347	68
SP1379	68
SP1384	68
SP1455	68
SP1473	68
SP1492	68
SP1562	68
SP1579	68
SP1592	68
SP1596	68
SP1620	68
SP1628	68
SP1653	68
SP1678	68
SP1736	68
SP1793	68
SP1799	68
SP1811	68
SP1839	68
SP1846	68
SP1854	68
SP1864	68
SP1869	68
SP1870	68
SP1894	68
SP1916	68
SP1938	68
SP1971	68
SP2163	68
SP2166	68
SP2177	68
SP2178	68
SP2217	68
SP2228	68
SP2233	68
spr0098	68
spr0112	68
spr0600	68
spr1132	68
spr1283	68
spr1406	68
SP0695	123
SP0887	123
SP1767	123
SP1140	133
SP1308	133
SP1769	133
SP1955	133
SP2048	140
SP2049	140
SP0033	11
SP0059	11
SP0067	11
SP0069	11
SP0070	11
SP0072	11
SP0074	11
SP0076	11
SP0080	11
SP0090	11
SP0093	11
SP0101	11
SP0105	11
SP0109	11
SP0115	11
SP0123	11
SP0124	11
SP0126	11
SP0131	11
SP0143	11
SP0147	11
SP0154	11
SP0160	11
SP0161	11
SP0163	11
SP0164	11
SP0169	11
SP0170	11
SP0172	11
SP0174	11
SP0179	11
SP0181	11
SP0183	11
SP0186	11
SP0188	11
SP0190	11
SP0194	11
SP0196	11
SP0197	11
SP0200	11
SP0241	11
SP0242	11
SP0243	11
SP0244	11
SP0245	11
SP0251	11
SP0265	11
SP0267	11
SP0296	11
SP0297	11
SP0298	11
SP0301	11
SP0302	11
SP0303	11
SP0304	11
SP0305	11
SP0306	11
SP0307	11
SP0308	11
SP0309	11
SP0310	11
SP0315	11
SP0316	11
SP0317	11
SP0319	11
SP0320	11
SP0321	11
SP0322	11
SP0323	11
SP0324	11
SP0325	11
SP0326	11
SP0327	11
SP0328	11
SP0329	11
SP0331	11
SP0338	11
SP0339	11
SP0343	11
SP0361	11
SP0365	11
SP0367	11
SP0385	11
SP0390	11
SP0394	11
SP0395	11
SP0396	11
SP0397	11
SP0398	11
SP0399	11
SP0410	11
SP0414	11
SP0428	11
SP0429	11
SP0431	11
SP0444	11
SP0460	11
SP0462	11
SP0464	11
SP0465	11
SP0466	11
SP0467	11
SP0468	11
SP0473	11
SP0475	11
SP0477	11
SP0478	11
SP0505	11
SP0512	11
SP0514	11
SP0528	11
SP0558	11
SP0559	11
SP0560	11
SP0566	11
SP0573	11
SP0585	11
SP0586	11
SP0598	11
SP0600	11
SP0601	11
SP0625	11
SP0628	11
SP0632	11
SP0633	11
SP0646	11
SP0647	11
SP0649	11
SP0678	11
SP0679	11
SP0683	11
SP0684	11
SP0685	11
SP0687	11
SP0691	11
SP0692	11
SP0693	11
SP0696	11
SP0698	11
SP0699	11
SP0700	11
SP0708	11
SP0714	11
SP0716	11
SP0724	11
SP0725	11
SP0738	11
SP0743	11
SP0744	11
SP0747	11
SP0749	11
SP0772	11
SP0773	11
SP0774	11
SP0815	11
SP0840	11
SP0867	11
SP0871	11
SP0873	11
SP0874	11
SP0878	11
SP0879	11
SP0882	11
SP0884	11
SP0890	11
SP0903	11
SP0906	11
SP0907	11
SP0908	11
SP0912	11
SP0913	11
SP0914	11
SP0925	11
SP0935	11
SP0939	11
SP0940	11
SP0946	11
SP0950	11
SP0951	11
SP0952	11
SP0955	11
SP0957	11
SP0973	11
SP0978	11
SP1001	11
SP1012	11
SP1028	11
SP1031	11
SP1036	11
SP1037	11
SP1038	11
SP1046	11
SP1053	11
SP1055	11
SP1056	11
SP1058	11
SP1091	11
SP1109	11
SP1126	11
SP1129	11
SP1130	11
SP1131	11
SP1132	11
SP1133	11
SP1134	11
SP1136	11
SP1137	11
SP1138	11
SP1141	11
SP1147	11
SP1158	11
SP1165	11
SP1170	11
SP1172	11
SP1173	11
SP1181	11
SP1183	11
SP1188	11
SP1198	11
SP1209	11
SP1216	11
SP1217	11
SP1234	11
SP1300	11
SP1304	11
SP1314	11
SP1334	11
SP1338	11
SP1348	11
SP1349	11
SP1350	11
SP1353	11
SP1440	11
SP1490	11
SP1494	11
SP1495	11
SP1496	11
SP1528	11
SP1581	11
SP1585	11
SP1611	11
SP1618	11
SP1627	11
SP1658	11
SP1681	11
SP1686	11
SP1687	11
SP1689	11
SP1703	11
SP1718	11
SP1719	11
SP1740	11
SP1755	11
SP1756	11
SP1758	11
SP1760	11
SP1765	11
SP1768	11
SP1773	11
SP1782	11
SP1784	11
SP1788	11
SP1789	11
SP1791	11
SP1794	11
SP1795	11
SP1796	11
SP1797	11
SP1798	11
SP1800	11
SP1820	11
SP1822	11
SP1827	11
SP1832	11
SP1833	11
SP1834	11
SP1835	11
SP1836	11
SP1848	11
SP1867	11
SP1868	11
SP1883	11
SP1884	11
SP1892	11
SP1897	11
SP1904	11
SP1918	11
SP1920	11
SP1921	11
SP1929	11
SP1930	11
SP1931	11
SP1932	11
SP1933	11
SP1934	11
SP1935	11
SP1936	11
SP1949	11
SP1962	11
SP1995	11
SP2018	11
SP2025	11
SP2033	11
SP2043	11
SP2071	11
SP2104	11
SP2124	11
SP2144	11
SP2147	11
SP2151	11
SP2153	11
SP2164	11
SP2185	11
SP2200	11
SP2232	11
SP2234	11
spr0103	11
spr0104	11
spr0106	11
spr0107	11
spr0108	11
spr0121	11
spr0225	11
spr0311	11
spr0315	11
spr0316	11
spr0317	11
spr0319	11
spr0419	11
spr0493	11
spr0500	11
spr0587	11
spr0681	11
spr0703	11
spr0742	11
spr0800	11
spr0843	11
spr0955	11
spr0956	11
spr0957	11
spr0958	11
spr0959	11
spr0960	11
spr0962	11
spr0963	11
spr0964	11
spr0965	11
spr0969	11
spr0970	11
spr0971	11
spr0972	11
spr1026	11
spr1027	11
spr1093	11
spr1178	11
spr1179	11
spr1185	11
spr1188	11
spr1189	11
spr1190	11
spr1191	11
spr1192	11
spr1193	11
spr1194	11
spr1195	11
spr1210	11
spr1401	11
spr1404	11
spr1452	11
spr1481	11
spr1488	11
spr1489	11
spr1609	11
spr1614	11
spr1618	11
spr1621	11
spr1818	11
SP0255	18
SP0256	18
SP1052	18
SP1766	18
SP0108	19
SP0178	19
SP0201	19
SP0223	19
SP0247	19
SP0260	19
SP0384	19
SP0470	19
SP0561	19
SP0596	19
SP0634	19
SP0712	19
SP0722	19
SP0776	19
SP0854	19
SP0888	19
SP0930	19
SP1080	19
SP1281	19
SP1316	19
SP1332	19
SP1476	19
SP1481	19
SP1546	19
SP1610	19
SP1615	19
SP1621	19
SP1657	19
SP1668	19
SP1695	19
SP1696	19
SP1826	19
SP1842	19
SP1844	19
SP1850	19
SP1861	19
SP2005	19
SP2085	19
SP2120	19
SP2130	19
SP2237	19
spr0015	19
spr0416	19
spr1114	19
SP0171	30
SP0391	30
SP1762	30
SP0009	31
SP0025	31
SP0060	31
SP0061	31
SP0065	31
SP0092	31
SP0113	31
SP0114	31
SP0119	31
SP0120	31
SP0139	31
SP0150	31
SP0155	31
SP0156	31
SP0158	31
SP0177	31
SP0180	31
SP0185	31
SP0199	31
SP0246	31
SP0283	31
SP0289	31
SP0311	31
SP0332	31
SP0333	31
SP0337	31
SP0393	31
SP0401	31
SP0409	31
SP0411	31
SP0436	31
SP0457	31
SP0471	31
SP0472	31
SP0498	31
SP0534	31
SP0535	31
SP0548	31
SP0563	31
SP0570	31
SP0576	31
SP0577	31
SP0580	31
SP0595	31
SP0606	31
SP0607	31
SP0621	31
SP0629	31
SP0662	31
SP0673	31
SP0674	31
SP0729	31
SP0734	31
SP0769	31
SP0876	31
SP0877	31
SP0883	31
SP0885	31
SP0886	31
SP0891	31
SP0892	31
SP0904	31
SP0915	31
SP0916	31
SP0928	31
SP0948	31
SP0968	31
SP0975	31
SP0986	31
SP0993	31
SP0994	31
SP0997	31
SP1005	31
SP1040	31
SP1043	31
SP1078	31
SP1120	31
SP1250	31
SP1252	31
SP1253	31
SP1261	31
SP1278	31
SP1302	31
SP1325	31
SP1329	31
SP1333	31
SP1467	31
SP1556	31
SP1570	31
SP1616	31
SP1633	31
SP1741	31
SP1754	31
SP1817	31
SP1849	31
SP1893	31
SP1902	31
SP1977	31
SP2002	31
SP2060	31
SP2077	31
SP2086	31
SP2158	31
SP2222	31
SP2223	31
SP2231	31
spr0117	31
spr0119	31
spr0257	31
SP0461	52
SP0463	52
SP0474	52
SP0739	52
SP0826	52
SP1772	52
SP1808	52
SP1895	52
SP2181	52
spr0105	52
SP0718	53
SP0766	53
SP1531	53
SP1619	53
SP1852	53

## Sheet: Naso, Lung, Blood, Brain
Gene ID	Module
SP1315	92
SP2038	92
SP0071	102
SP1019	102
SP1145	102
SP1435	102
SP1438	102
SP1950	102
SP1951	102
SP1952	102
SP1954	102
SP2093	102
SP2190	102
SP0096	135
SP0182	135
SP0249	135
SP0267	135
SP0482	135
SP0610	135
SP0721	135
SP1054	135
SP1146	135
SP1214	135
SP1354	135
SP1843	135
SP1919	135
SP2198	135
SP1889	142
SP2026	142
SP2074	142
SP2031	144
SP2034	144
SP2035	144
SP2106	148
SP2109	148
SP1898	157
SP2048	157
SP2152	157
SP0509	162
SP0866	162
SP2019	162
SP2210	162
SP0159	13
SP0479	13
SP0495	13
SP0508	13
SP1946	13
SP1957	13
SP2176	13
SP0199	16
SP0201	16
SP0384	16
SP0548	16
SP0712	16
SP1281	16
SP1345	16
SP1546	16
SP1610	16
SP2005	16
SP2237	16
spr0015	16
spr1114	16
SP0167	30
SP0168	30
SP0346	30
SP0348	30
SP0350	30
SP0352	30
SP0353	30
SP0355	30
SP0357	30
SP0358	30
SP0359	30
SP0360	30
SP0664	30
SP1057	30
SP1059	30
SP1060	30
SP1061	30
SP1062	30
SP1063	30
SP1064	30
SP2136	30
SP0351	31
SP0354	31
SP0171	34
SP0256	34
SP0391	34
SP1762	34
SP0461	56
SP0463	56
SP0474	56
SP0739	56
SP0826	56
SP1130	56
SP1772	56
SP1808	56
SP1895	56
SP2181	56
spr0105	56
SP0718	58
SP0766	58
SP0776	58
SP1531	58
SP1619	58
SP2163	58
SP0165	80
SP0166	80
SP0349	80
SP1154	80
SP0030	86
SP0293	86
SP1248	86
SP1287	91
SP1383	91
