# Supplementary material for: The identification of co-expressed gene modules in Streptococcus pneumonia from colonization to infection to predict novel potential virulence genes
Source: BMC Microbiol. 2020 Dec 17;20:376. doi: 10.1186/s12866-020-02059-0 (PMC7745498; doi:10.1186/s12866-020-02059-0)
Supplement: Supplementary file 2 — Additional file 2:. DEGs. Differentially expressed genes. [file 12866_2020_2059_MOESM2_ESM.xlsx]

## Sheet: Nasopharynx vs Lung
Probe ID	Gene ID	logFC	AveExpr	P.Value	adj.P.Val
SpTIGR4-0422 (2F5)	SP0422	-2.40738869701234	9.94376818162668	4.0984976645212e-08	0.000137310424911202
SpTIGR4-1468 (4I16)	SP1468	-2.01804738222254	12.0083611721814	8.52156697639192e-08	0.000137310424911202
SpTIGR4-1190 (4D5)	SP1190	-2.5337320504223	11.1488170978787	8.75332075507025e-08	0.000137310424911202
SpTIGR4-2030 (6K2)	SP2030	-1.90944349143933	10.7893500207855	1.78615752582684e-07	0.000205264954116134
SpTIGR4-0742 (2L21)	SP0742	-2.31830141647947	10.5716349282308	2.30292483386403e-07	0.000205264954116134
SpTIGR4-2037 (6J3)	SP2037	-2.74467018333632	8.92771922981975	3.68437349972829e-07	0.000205264954116134
SpTIGR4-0783 (3E2)	SP0783	-4.37349626731593	10.3228006879939	3.92358505456193e-07	0.000205264954116134
SpTIGR4-2035 (6P2)	SP2035	-4.2248394703395	9.27740368215017	4.23842883560961e-07	0.000205264954116134
SpTIGR4-1271 (4L3)	SP1271	-2.64005888680313	11.2221420777196	4.49622302472549e-07	0.000205264954116134
SpTIGR4-1190 (4D5)	SP1190	-2.456395344362	11.4713625602183	4.61672489343088e-07	0.000205264954116134
SpTIGR4-1510 (4K21)	SP1510	-1.68235760746868	10.7237680050909	4.79794835375578e-07	0.000205264954116134
SpTIGR4-1193 (4G5)	SP1193	-1.98920441982267	9.86869173231205	6.08251575681495e-07	0.00023853599292976
SpTIGR4-1468 (4I16)	SP1468	-1.83793581057708	11.5407870267598	1.51132037445468e-06	0.000502727147056417
SpTIGR4-1193 (4G5)	SP1193	-2.2531598340163	9.70094058964488	1.52981400137855e-06	0.000502727147056417
SpTIGR4-2035 (6P2)	SP2035	-4.00938587953381	9.01475785372971	1.6024027211743e-06	0.000502727147056417
SpTIGR4-0869 (3K1)	SP0869	-1.831015072853	10.7765670137228	2.59284371428902e-06	0.000679443009864108
SpTIGR4-2108 (6I12)	SP2108	2.62239150819691	11.9758503477266	3.04064216149371e-06	0.000679443009864108
SpTIGR4-2106 (6O11)	SP2106	2.2036554487534	10.9559784621796	3.0829904756329e-06	0.000679443009864108
SpTIGR4-1191 (4E5)	SP1191	-2.39447701119528	10.1316666986483	3.09252324324569e-06	0.000679443009864108
SpTIGR4-1270 (4K3)	SP1270	-2.40712556829848	11.803455412207	3.14121810658628e-06	0.000679443009864108
SpTIGR4-1360 (4E14)	SP1360	-1.49001773783077	10.7405633786809	3.24003950220547e-06	0.000679443009864108
SpTIGR4-1270 (4K3)	SP1270	-2.23709673258702	11.6935452464409	3.26183050125961e-06	0.000679443009864108
SpTIGR4-1325 (4J10)	SP1325	-2.6195974357928	9.13124146534096	3.3206946933435e-06	0.000679443009864108
SpTIGR4-2106 (6O11)	SP2106	2.80430028491521	11.1211690397177	3.65947249838064e-06	0.000717561565724137
SpTIGR4-2030 (6K2)	SP2030	-1.94053411466329	10.8514081720053	4.37433293096706e-06	0.000751610292292
SpTIGR4-1598 (5C8)	SP1598	-1.66385490251576	10.2373881937452	4.32338127114039e-06	0.000751610292292
SpTIGR4-1598 (5C8)	SP1598	-1.58403211445421	10.3938355781307	4.47743106594182e-06	0.000751610292292
SpTIGR4-0742 (2L21)	SP0742	-2.17743011161555	11.0577422426331	4.61239461247251e-06	0.000751610292292
SpTIGR4-1626 (5G11)	SP1626	-2.38036603882703	10.8357144818356	4.6316826341836e-06	0.000751610292292
SpTIGR4-1271 (4L3)	SP1271	-2.52148314588623	11.1586910562075	4.80539645507896e-06	0.000753806523920053
SpTIGR4-1708 (5I10)	SP1708	-1.55055257377076	12.1854268384767	6.41169605595283e-06	0.000933582557626048
SpTIGR4-0783 (3E2)	SP0783	-3.69404336452664	9.7402271677793	6.54751938271859e-06	0.000933582557626048
SpTIGR4-2036 (6I3)	SP2036	-3.24352803969286	9.67520962312211	6.590955686955e-06	0.000933582557626048
SpTIGR4-1268 (4I3)	SP1268	-2.13480670658225	11.6074589727771	6.86047835548862e-06	0.000933582557626048
SpTIGR4-1329 (4N10)	SP1329	-1.69917287999161	8.8314606190851	6.94334668867651e-06	0.000933582557626048
SpTIGR4-0713 (2O17)	SP0713	-1.26083183304478	11.8603878068455	7.32967093925243e-06	0.00095815087333672
SpTIGR4-1360 (4E14)	SP1360	-1.36907396293691	11.1819932351367	8.21238357008815e-06	0.00104452640759013
SpTIGR4-1508 (4I21)	SP1508	-1.38394374499155	11.9096896226695	8.63610673362065e-06	0.00105774448994442
SpTIGR4-1268 (4I3)	SP1268	-2.13205173391966	12.071971003656	8.76583831445651e-06	0.00105774448994442
SpTIGR4-2034 (6O2)	SP2034	-3.16555857000912	9.26686944440486	9.86658213605201e-06	0.00109365077070996
SpTIGR4-2175 (6C20)	SP2175	1.57525327952607	10.5403125333649	1.01976513931747e-05	0.00109365077070996
SpTIGR4-2108 (6I12)	SP2108	2.49434855580341	11.9790096625634	1.04969952760592e-05	0.00109365077070996
SpTIGR4-1802 (5G21)	SP1802	-1.96088403296981	11.925995983311	1.04842464856201e-05	0.00109365077070996
SpTIGR4-0422 (2F5)	SP0422	-2.19415444510176	9.48829444904846	1.0716090772225e-05	0.00109365077070996
SpTIGR4-2107 (6P11)	SP2107	2.48798625581385	10.7103650578978	1.05966116638331e-05	0.00109365077070996
SpTIGR4-2037 (6J3)	SP2037	-2.70105879143169	8.95273887610623	1.08288156061377e-05	0.00109365077070996
SpTIGR4-1269 (4J3)	SP1269	-1.81281987290519	12.1439835647264	1.09225640083655e-05	0.00109365077070996
SpTIGR4-0713 (2O17)	SP0713	-1.30256006745509	11.782951375077	1.17876785228623e-05	0.00114293533111821
SpTIGR4-0423 (2G5)	SP0423	-2.1641958176038	8.7168828137593	1.19005166223528e-05	0.00114293533111821
SpTIGR4-1599 (5D8)	SP1599	-1.71990155146397	10.1885828026714	1.29922267485765e-05	0.00122282838157602
SpTIGR4-2056 (6M5)	SP2056	-1.35404327083103	11.7807625324338	1.35329194182198e-05	0.0012487435055322
SpTIGR4-2132 (6A15)	SP2132	-2.0225987267595	10.8214901778492	1.39369099138995e-05	0.00126129034720791
SpTIGR4-0409 (2A4)	SP0409	-2.60410220119439	8.79809542235362	1.48138928964455e-05	0.00129276649713961
SpTIGR4-1192 (4F5)	SP1192	-1.78093978003799	10.1995949802266	1.48341247015594e-05	0.00129276649713961
SpTIGR4-1325 (4J10)	SP1325	-2.89674082109251	8.96799652801739	1.69497319287965e-05	0.00145028069921666
SpTIGR4-0066 (1B9)	SP0066	-3.38935636424303	10.3792667313606	1.74676625381437e-05	0.00146790749829472
SpTIGR4-0766 (2L24)	SP0766	-1.77337394512614	9.13347628298116	2.16117154170674e-05	0.0017282202224677
SpTIGR4-1249 (4F12)	SP1249	1.47644462378558	9.88105109035032	2.19059942598591e-05	0.0017282202224677
SpTIGR4-0066 (1B9)	SP0066	-3.25625559340293	9.83894853720756	2.20002113768427e-05	0.0017282202224677
SpTIGR4-1569 (5F4)	SP1569	-1.2491306646757	10.4981931551011	2.20342569800387e-05	0.0017282202224677
SpTIGR4-2026 (6O1)	SP2026	3.32745435875323	10.4938590436542	2.31498239360707e-05	0.00175714631359917
SpTIGR4-2026 (6O1)	SP2026	3.18452458945404	10.4204222553567	2.30726926057174e-05	0.00175714631359917
SpTIGR4-1140 (3J23)	SP1140	1.37577424151947	7.78675066748572	2.53326353385337e-05	0.00186479699364731
SpTIGR4-0231 (1G17)	SP0231	-1.54704762948377	10.158163515952	2.5360605098476e-05	0.00186479699364731
SpTIGR4-2056 (6M5)	SP2056	-1.19911713891448	11.8144797778781	2.84320066628344e-05	0.00205847728238921
SpTIGR4-2216 (6L13)	SP2216	-2.24569258544221	8.75734241216701	3.16503541399611e-05	0.00222308308332324
SpTIGR4-1267 (4P2)	SP1267	-1.73838525991437	11.2044733380263	3.08623280699746e-05	0.00220057751359546
SpTIGR4-1382 (4C17)	SP1382	2.01996576796801	8.95589734181066	3.3420453388587e-05	0.0022899016141112
SpTIGR4-1284 (4I5)	SP1284	-1.47324263092616	10.3325963118934	3.43208955171852e-05	0.0022899016141112
SpTIGR4-1014 (3D19)	SP1014	-1.65401396313814	7.93353200436401	3.39728399356412e-05	0.0022899016141112
SpTIGR4-1767 (5D17)	SP1767	1.48581759807574	8.25467520041036	3.57168674923913e-05	0.00233449414471102
SpTIGR4-1805 (5B22)	SP1805	-1.4416221117816	11.6441069791661	3.45480269022302e-05	0.0022899016141112
SpTIGR4-1306 (4O7)	SP1306	-1.93699258223416	11.9044098481022	3.65818051311414e-05	0.00235803700571353
SpTIGR4-0215 (1G15)	SP0215	-2.01447422950611	11.4743186626652	3.75174886420437e-05	0.00235803700571353
SpTIGR4-0785 (3G2)	SP0785	1.84897842650323	10.2420486146989	3.80813456086332e-05	0.00235803700571353
SpTIGR4-1644 (5I2)	SP1644	1.44394164477266	10.1402649870338	3.79181673967526e-05	0.00235803700571353
SpTIGR4-2109 (6J12)	SP2109	1.52599553557479	10.1713295693662	4.23434779332369e-05	0.00256658819344862
SpTIGR4-2031 (6L2)	SP2031	-4.14208050445704	9.61506760285172	4.31528787957472e-05	0.0025706006026935
SpTIGR4-0624 (2F18)	SP0624	-1.12633557860117	7.54002979031688	4.3952558348366e-05	0.00257162496183151
SpTIGR4-1922 (5O24)	SP1922	-1.57366772761823	9.41460350301159	4.25401358030158e-05	0.00256658819344862
SpTIGR4-1801 (5F21)	SP1801	-1.72925949884521	8.90967913263642	4.42629880808229e-05	0.00257162496183151
SpTIGR4-0048 (1H6)	SP0048	1.6354099585579	8.95916126778101	4.69077839606618e-05	0.00262255090692112
SpTIGR4-2135 (6D15)	SP2135	-2.08583862698863	9.50641304991028	4.71123659582482e-05	0.00262255090692112
SpTIGR4-1541 (5B1)	SP1541	-1.53675520609662	10.6422919187272	4.70703882960403e-05	0.00262255090692112
SpTIGR4-0046 (1F6)	SP0046	1.47999184205831	10.7414906078458	4.73686415402243e-05	0.00262255090692112
SpTIGR4-1317 (4J9)	SP1317	-2.74719663361817	9.48336273578141	5.11131433320329e-05	0.00270267924180389
SpTIGR4-1316 (4I9)	SP1316	-2.57755188504491	10.2212991035229	4.94613149193611e-05	0.00270267924180389
SpTIGR4-1328 (4M10)	SP1328	-2.56689232823648	10.0181717605353	5.06836241737794e-05	0.00270267924180389
SpTIGR4-1269 (4J3)	SP1269	-1.89613206086339	12.2121018075807	5.01159634306192e-05	0.00270267924180389
SpTIGR4-1663 (5L4)	SP1663	-1.2863624054576	8.43526988408996	5.34224335998379e-05	0.00276270299473448
SpTIGR4-2132 (6A15)	SP2132	-1.98372153688883	10.1345556646315	5.34131519427097e-05	0.00276270299473448
SpTIGR4-1267 (4P2)	SP1267	-1.65679842787755	10.9067654808794	5.44792048145071e-05	0.00276673068720864
SpTIGR4-2033 (6N2)	SP2033	-2.6150689897079	9.12504398644939	5.46761483022531e-05	0.00276673068720864
SpTIGR4-1105 (3O18)	SP1105	-1.05878378638935	12.4167345462692	5.83526801804435e-05	0.00292135864818263
SpTIGR4-0419 (2C5)	SP0419	-1.56030938560803	8.96299233671768	6.05907970995435e-05	0.00300147674895212
SpR6-0971 (6O24)	spr0971	1.51302823012481	7.73030063987141	6.15886680158739e-05	0.00301912783002815
SpTIGR4-0227 (1C17)	SP0227	-1.37109905499952	11.4258052596477	6.40052289289844e-05	0.00310524337463712
SpTIGR4-0746 (2P21)	SP0746	-1.03408550837183	10.5744649588474	6.58731395769004e-05	0.00313770625282745
SpTIGR4-1243 (4H11)	SP1243	-1.19686596798821	11.0699543001944	6.60078450977301e-05	0.00313770625282745
SpTIGR4-0227 (1C17)	SP0227	-1.63860951071105	11.553198888025	6.75537910059219e-05	0.00317908140473869
SpTIGR4-0162 (1J9)	SP0162	2.39391554944037	7.72709879785244	7.1910421337162e-05	0.00335059844368994
SpTIGR4-1772 (5A18)	SP1772	0.987128599492753	8.47176028492094	7.90887284224095e-05	0.00364893682309666
SpTIGR4-0050 (1B7)	SP0050	1.39010307110115	9.54967590386022	8.13567992126925e-05	0.00371713686499933
SpTIGR4-1690 (5O7)	SP1690	1.53316573904235	8.06248935715221	8.40461853383713e-05	0.00376686998287977
SpTIGR4-0787 (3A3)	SP0787	1.3896070689994	10.9194490662781	8.23344097490295e-05	0.00372563204114359
SpTIGR4-2142 (6C16)	SP2142	-1.78146172112838	9.77265619877116	9.15993087702163e-05	0.00406666365162866
SpTIGR4-0202 (1B14)	SP0202	2.61598046884742	9.75836489397744	9.35116048177034e-05	0.00407468159511215
SpTIGR4-0049 (1A7)	SP0049	1.97699648841204	9.08754082155351	9.69264503757681e-05	0.00413077691817421
SpTIGR4-1130 (3P21)	SP1130	1.82567020902369	7.97648593318656	9.83100329017237e-05	0.00413077691817421
SpTIGR4-1306 (4O7)	SP1306	-1.81466066426815	11.8472816044602	9.25448810685012e-05	0.00407024495615296
SpTIGR4-1708 (5I10)	SP1708	-1.34307216291132	12.5736332218024	9.78206275423885e-05	0.00413077691817421
SpTIGR4-0751 (2M22)	SP0751	-1.15990376655611	9.32253907689545	0.000100888696141705	0.00415706596347854
SpTIGR4-1802 (5G21)	SP1802	-1.96147952984217	11.8180807975197	9.70785207658813e-05	0.00413077691817421
SpTIGR4-0804 (3B5)	SP0804	1.81322695008948	9.13382693227045	0.000104554634597462	0.00416978059674286
SpTIGR4-1511 (4L21)	SP1511	-1.13208571358678	10.3895434084966	0.000102469114271889	0.00415706596347854
SpTIGR4-0420 (2D5)	SP0420	-1.51468250188516	8.51161835947964	0.000102357550083589	0.00415706596347854
SpTIGR4-0421 (2E5)	SP0421	-2.03152325556511	9.26163008411186	0.000101664928817871	0.00415706596347854
SpTIGR4-2107 (6P11)	SP2107	2.37063974787752	10.6249794330719	0.000103881609697737	0.00416978059674286
SpTIGR4-0603 (2A16)	SP0603	-0.999147397044644	9.67280076030451	0.00011213420625996	0.00443448382066701
SpTIGR4-1599 (5D8)	SP1599	-1.58845972744053	10.0222855851041	0.000121368274131297	0.00472032312447838
SpTIGR4-0869 (3K1)	SP0869	-1.29815039990799	11.1491603936637	0.000118987726345917	0.00466630200153239
SpTIGR4-1321 (4N9)	SP1321	-2.46280020385772	8.77236167143767	0.000129699940815377	0.00498384443336238
SpTIGR4-0325 (1M17)	SP0325	-1.7126642424135	8.33315016647722	0.000130804207396563	0.00498384443336238
SpTIGR4-0222 (1F16)	SP0222	-2.1762137142414	8.8353890032741	0.000131321017793654	0.00498384443336238
SpTIGR4-2038 (6K3)	SP2038	-2.65054647716577	9.37914063845066	0.000141077452646254	0.00525594251119736
SpTIGR4-2134 (6C15)	SP2134	-1.40022539159093	11.2738821450909	0.00013713830222665	0.00516298280222893
SpTIGR4-1326 (4K10)	SP1326	-2.56056270295191	10.2464047369297	0.000141907903188566	0.00525594251119736
SpTIGR4-0409 (2A4)	SP0409	-2.06607964326942	9.16363226469914	0.000142958062353009	0.00525594251119736
SpTIGR4-1499 (4P19)	SP1499	-0.986445027833332	9.0755526819625	0.000153140606667867	0.00558666430216264
SpR6-0225 (6J19)	spr0225	1.15440134186259	7.13820343090085	0.000158829549607511	0.00574962969579191
SpTIGR4-1382 (4C17)	SP1382	2.06153522152359	9.05038608311855	0.000168176125054438	0.00601007525236311
SpTIGR4-1317 (4J9)	SP1317	-2.2889217497457	9.56498011484269	0.000168578396368876	0.00601007525236311
SpTIGR4-1327 (4L10)	SP1327	-1.92041622349558	8.3414504916877	0.000193275767127325	0.00668791000074406
SpTIGR4-1540 (5A1)	SP1540	-1.38271390285534	11.7704257609406	0.000177517432970992	0.00628118074858261
SpTIGR4-0960 (3N12)	SP0960	-1.565130879202	8.56515442434381	0.000197696504289558	0.00679094707435517
SpTIGR4-1326 (4K10)	SP1326	-2.69090397058954	10.2348281113665	0.000190437029491129	0.00663849378359448
SpTIGR4-0063 (1G8)	SP0063	-1.94258414982343	9.52842142862323	0.000185795360175304	0.0065250221267536
SpTIGR4-1284 (4I5)	SP1284	-1.34092317537878	10.1034823727761	0.000203077847437187	0.006925248913329
SpTIGR4-0496 (2O2)	SP0496	1.21525149358798	9.27666939949774	0.000210875154673869	0.00713941351003761
SpTIGR4-0064 (1H8)	SP0064	-1.78414208711824	9.18160845772553	0.000230661447603153	0.0074759379760453
SpTIGR4-0488 (2O1)	SP0488	-1.67902595683016	9.53140975902817	0.000229266618270044	0.0074759379760453
SpTIGR4-1329 (4N10)	SP1329	-1.54055507448423	8.85371194320759	0.000220933044762288	0.00738500846389522
SpTIGR4-2031 (6L2)	SP2031	-3.60584490235416	9.96533132423281	0.000230696636261339	0.0074759379760453
SpTIGR4-0014 (1F2)	SP0014	-1.48997670378824	7.50814557658136	0.000239857736682464	0.00767871094440597
SpTIGR4-0909 (3K6)	SP0909	3.833281839548	7.51277435522185	0.00024540908921299	0.0078033457691644
SpTIGR4-1852 (5I16)	SP1852	-1.43404978334385	9.27207040735227	0.000231935177327372	0.0074759379760453
SpTIGR4-0487 (2N1)	SP0487	-2.35396896056241	9.17044038175825	0.000222837059471551	0.00738500846389522
SpTIGR4-1804 (5A22)	SP1804	-1.43103550573934	11.9979944311863	0.000222647793388632	0.00738500846389522
SpTIGR4-0358 (1N21)	SP0358	1.4270098648278	7.72177132818612	0.00025019487429851	0.00790212804328045
SpTIGR4-0803 (3A5)	SP0803	1.23207754622311	9.6061738414098	0.000255170339512318	0.0080055441182998
SpTIGR4-0982 (3D15)	SP0982	-1.66673445342459	7.93231276705935	0.000276443440155756	0.00839317954434185
SpTIGR4-0064 (1H8)	SP0064	-1.87855763937371	9.20637359084868	0.00026817537058397	0.00824858362070696
SpTIGR4-0141 (1M6)	SP0141	-1.52313058238903	8.17173272974162	0.000271074130594745	0.00828360297778486
SpTIGR4-1191 (4E5)	SP1191	-1.92788789987867	9.99371131303722	0.000261046672200169	0.00813566648592051
SpTIGR4-1867 (5P17)	SP1867	1.06569899681689	7.47688006050064	0.000264896412300819	0.00820133234399773
SpTIGR4-2175 (6C20)	SP2175	1.35807801823073	10.5351362909065	0.000285123619487973	0.00854644428860128
SpTIGR4-0730 (2P19)	SP0730	-1.28661885888169	9.7039547896555	0.000291055958367894	0.00861452415144221
SpTIGR4-2141 (6B16)	SP2141	-1.93033923251981	9.8086712188313	0.000297718951142248	0.00870226946630696
SpTIGR4-0226 (1B17)	SP0226	-1.24695477044881	11.7057461890741	0.000284397069253123	0.00854644428860128
SpTIGR4-1192 (4F5)	SP1192	-1.77124823234402	10.182888964358	0.000308651882366324	0.00891113962218357
SpTIGR4-0427 (2C6)	SP0427	-2.25788222083534	8.61531571644026	0.000302382037348895	0.00878401152940679
SpTIGR4-1934 (6C2)	SP1934	1.12512767096416	7.8423660665727	0.000290401666176171	0.00861452415144221
SpTIGR4-1804 (5A22)	SP1804	-1.57034715585558	11.2981057071748	0.000292922660840771	0.00861558776197917
SpTIGR4-0207 (1G14)	SP0207	2.28650346196743	7.9082049358687	0.000315073967965334	0.00904108593441989
SpTIGR4-0212 (1D15)	SP0212	-1.93906915355825	9.44795084551657	0.000320549885902569	0.00914247129125752
SpTIGR4-0488 (2O1)	SP0488	-1.62740249289313	9.80790755889889	0.00034900380269143	0.00966124644391687
SpTIGR4-1555 (5H2)	SP1555	-1.10810234421391	10.2060296856105	0.000339498983553739	0.00956695938086164
SpTIGR4-1815 (5D23)	SP1815	-1.53677251223954	8.02510442693702	0.000352418369572726	0.00969871840473246
SpTIGR4-1540 (5A1)	SP1540	-1.33692857187265	12.345220570122	0.000333561989777534	0.0094562814692354
SpTIGR4-1407 (4D20)	SP1407	-1.17074026488544	8.29350269398594	0.000358201462605372	0.00978009884940345
SpTIGR4-0118 (1N3)	SP0118	-1.29359739506975	9.0313449625984	0.000342965568116793	0.00960711883070016
SpTIGR4-0245 (1E19)	SP0245	-1.00651863765564	7.44539356987142	0.00038570802268839	0.0101404578478858
SpTIGR4-0169 (1I10)	SP0169	1.05868186540206	6.93872557915677	0.000381911588997149	0.0101304668624445
SpTIGR4-1123 (3I21)	SP1123	1.17636685561768	10.2168373268299	0.000364402256550876	0.00985561505361161
SpTIGR4-1436 (4A24)	SP1436	1.90764676217635	8.73204817620362	0.000393834716108411	0.0101834405165175
SpTIGR4-0350 (1N20)	SP0350	1.08141970490458	8.00291168865232	0.000383175329688721	0.0101304668624445
SpTIGR4-2134 (6C15)	SP2134	-1.34350323721493	10.9013391188355	0.000359531895653803	0.00978009884940345
SpTIGR4-1776 (5E18)	SP1776	-1.0780216624056	10.4300484518083	0.000345531352083528	0.00962171918878748
SpTIGR4-0766 (2L24)	SP0766	-2.26626996814716	9.23709843498959	0.000407336799753259	0.010374430063949
SpTIGR4-0228 (1D17)	SP0228	-0.990925803859207	8.50986194092673	0.000407834586024346	0.010374430063949
SpR6-1189 (7E2)	spr1189	-0.996933384238051	7.16647136964365	0.000398686758792992	0.0102525676878679
SpTIGR4-0230 (1F17)	SP0230	-1.41052849300486	9.00534395314675	0.000369286159876696	0.00993063239074132
SpTIGR4-1572 (5A5)	SP1572	-1.74937724418922	10.518329518766	0.000382683966795667	0.0101304668624445
SpTIGR4-0273 (1A23)	SP0273	-1.26687163846467	7.58413003268067	0.000418590364079401	0.0105341510874741
SpTIGR4-0221 (1E16)	SP0221	-1.8465919192523	10.015470188906	0.000393046459995454	0.0101834405165175
SpTIGR4-1776 (5E18)	SP1776	-1.17267242608885	9.76855267383129	0.000392779472978375	0.0101834405165175
SpTIGR4-0168 (1P9)	SP0168	1.72114390024399	8.16184964415331	0.00042740962940493	0.0106988814679766
SpTIGR4-1528 (4M23)	SP1528	1.4915284711067	7.53300110077754	0.00046364943872678	0.0110758084195341
SpTIGR4-0785 (3G2)	SP0785	1.84091929119137	10.1780801437328	0.000434986530408002	0.0108309344555559
SpTIGR4-0357 (1M21)	SP0357	2.00357611618003	7.91136064367224	0.000417113262197631	0.0105341510874741
SpTIGR4-0753 (2O22)	SP0753	-1.67069095713756	7.41345693656145	0.000487793740571837	0.0115937239552074
SpTIGR4-1330 (4O10)	SP1330	-0.903903703470009	8.35818758199253	0.000451583709651033	0.0109543965856586
SpTIGR4-2034 (6O2)	SP2034	-2.29318268560123	9.39616775650292	0.000449651109452392	0.0109543965856586
SpTIGR4-0235 (1C18)	SP0235	-1.49546138724451	9.67977901627253	0.000457085343288798	0.0109747123750872
SpTIGR4-1510 (4K21)	SP1510	-1.24406227384987	10.7611356753493	0.000449767571589321	0.0109543965856586
SpTIGR4-2112 (6M12)	SP2112	1.37655128372856	10.8984156961801	0.000446598747061518	0.0109543965856586
SpTIGR4-0149 (1M7)	SP0149	-1.63252165027579	9.65372671078849	0.0004491398578684	0.0109543965856586
SpTIGR4-1243 (4H11)	SP1243	-0.968084536852462	11.4196514255991	0.000454756813634703	0.0109747123750872
SpTIGR4-1331 (4P10)	SP1331	-1.87632221611441	8.60465652436562	0.000502326719659668	0.0116450716390069
SpTIGR4-0268 (1D22)	SP0268	1.60260655141316	8.68694181731404	0.000508445697396721	0.0116719290338974
SpTIGR4-0758 (2L23)	SP0758	1.72494508456911	9.60846846362309	0.00050652109092796	0.0116719290338974
SpTIGR4-0011 (1C2)	SP0011	1.33628873904917	7.79886948399566	0.00051544843793486	0.0117183591735336
SpTIGR4-1959 (6D5)	SP1959	-1.21317737313575	9.24663707344871	0.000520122298475129	0.0117677670029998
SpTIGR4-0427 (2C6)	SP0427	-2.26827299032969	8.69481482403435	0.000494914320798213	0.0116270825185017
SpTIGR4-1587 (5H6)	SP1587	-1.51925942404411	9.66534203947704	0.000515337152589916	0.0117183591735336
SpTIGR4-2050 (6O4)	SP2050	1.33589703872716	8.37126826821063	0.000497366921930899	0.0116270825185017
SpTIGR4-1315 (4P8)	SP1315	-1.46988110348578	8.81006245412982	0.000541648912072169	0.0121380941914839
SpTIGR4-1660 (5I4)	SP1660	-1.04184479592434	8.929919955454	0.000499080040105682	0.0116270825185017
SpTIGR4-1572 (5A5)	SP1572	-1.4825373928029	10.6974186579139	0.000544842587551292	0.0121517972370445
SpTIGR4-1156 (4B1)	SP1156	-1.13902969793054	9.78324933364708	0.000549916140767437	0.0121570619967048
SpTIGR4-0445 (2E8)	SP0445	-1.2154452497043	9.58857643783789	0.000495040189745128	0.0116270825185017
SpTIGR4-1324 (4I10)	SP1324	-1.42999334015001	7.39961169096186	0.00055024526249429	0.0121570619967048
SpTIGR4-1828 (5I13)	SP1828	-1.29704628308062	7.18396831109595	0.000573216676529862	0.0125467799058118
SpTIGR4-0229 (1E17)	SP0229	-1.03813881476139	10.5717357903299	0.000526747429402855	0.0118606382907648
SpTIGR4-1655 (5L3)	SP1655	-1.20631253727791	10.1541332549384	0.000576681993132516	0.0125641919429705
SpTIGR4-0631 (2E19)	SP0631	-1.32885829255848	9.76581198297267	0.000585231723803971	0.0126917073374262
SpTIGR4-0739 (2I21)	SP0739	2.1132744871253	8.41908356337913	0.000608069670718203	0.0130665564858441
SpTIGR4-2140 (6A16)	SP2140	-1.3600669119523	7.88379593168601	0.000570225236340407	0.0125396259916727
SpTIGR4-1242 (4G11)	SP1242	-1.07357779191661	10.5888487117123	0.000602336572346376	0.0130027335296424
SpTIGR4-1950 (6C4)	SP1950	1.459919798759	9.68240382153192	0.000612653407314184	0.0131052133400934
SpTIGR4-0578 (2P12)	SP0578	1.24736050339425	8.14388064957419	0.000686041198094196	0.0139762332390965
SpTIGR4-2173 (6A20)	SP2173	1.03505414475651	10.5269546917102	0.000648191339261031	0.0136788719397418
SpTIGR4-1651 (5P2)	SP1651	-1.77745823352852	9.41023036494	0.000635827943193533	0.0135393950256505
SpTIGR4-1611 (5H9)	SP1611	-1.18105076042119	7.57091496201942	0.000679721992374367	0.0139077030265816
SpTIGR4-0416 (2H4)	SP0416	-1.70682504747869	8.49956739002647	0.000677325115281514	0.0139077030265816
SpTIGR4-0494 (2M2)	SP0494	-1.06489731787254	9.81026112249983	0.000664252144004576	0.0138121771074587
SpTIGR4-0421 (2E5)	SP0421	-1.62386616983186	9.10443230171055	0.000676539545343146	0.0139077030265816
SpTIGR4-0959 (3M12)	SP0959	-0.899831318534189	11.8491657328856	0.000642481355121898	0.0136194471045209
SpTIGR4-1988 (6A9)	SP1988	2.46895465361855	10.4142502663669	0.000663401050106295	0.0138121771074587
SpTIGR4-0961 (3O12)	SP0961	-0.977774988227032	10.9594118028967	0.000664413752603377	0.0138121771074587
SpTIGR4-0226 (1B17)	SP0226	-1.13867264349618	11.6930423640706	0.000666248237015114	0.0138121771074587
SpTIGR4-1471 (4L16)	SP1471	-1.25340546463505	9.15465799797496	0.000770414865208829	0.0152977736526276
SpTIGR4-0911 (3M6)	SP0911	2.37113478358297	7.84052774420172	0.000753684035700056	0.0152224767038818
SpTIGR4-0078 (1F10)	SP0078	1.47951281936811	7.44870795366423	0.00080006442849761	0.0157535698766098
SpTIGR4-0425 (2A6)	SP0425	-1.79978685506365	9.38557948762891	0.000716906905925953	0.0145420857727911
SpTIGR4-1123 (3I21)	SP1123	1.59891320648664	9.87419713597584	0.000764861409084305	0.0152518550472489
SpTIGR4-2036 (6I3)	SP2036	-2.66390282675834	9.33522896915539	0.000760829824866001	0.0152427549901603
SpTIGR4-1393 (4F18)	SP1393	1.30752344093305	8.92747686226827	0.000843599593462211	0.0160735864750201
SpTIGR4-2112 (6M12)	SP2112	1.28479178768824	11.0455783897983	0.000761166048169924	0.0152427549901603
SpTIGR4-0656 (2F22)	SP0656	1.00054056116199	8.76553410764214	0.000819001615043614	0.0160588624172642
SpTIGR4-1479 (4L17)	SP1479	0.943886543366213	10.6523213304173	0.000787207813535546	0.0155655460945306
SpTIGR4-0419 (2C5)	SP0419	-1.39541820869667	8.59014251556247	0.000826092842687834	0.0160633634187189
SpTIGR4-0063 (1G8)	SP0063	-1.66072136874235	9.12254505707736	0.00084889620221509	0.0161084900307428
SpTIGR4-1134 (3L22)	SP1134	1.29026447996284	7.33400845363998	0.000856783077429104	0.0161280846495254
SpTIGR4-2135 (6D15)	SP2135	-1.38379983828474	9.12779969324263	0.000822393931695852	0.0160588624172642
SpTIGR4-0060 (1D8)	SP0060	-1.84369837064765	8.16043660994257	0.000834488222563034	0.0160633634187189
SpTIGR4-0536 (2O7)	SP0536	1.14079547026261	9.06321622220845	0.000834112761771169	0.0160633634187189
SpTIGR4-0961 (3O12)	SP0961	-0.984978550602943	11.0869388446791	0.000843641279075642	0.0160735864750201
SpTIGR4-1761 (5F16)	SP1761	1.71185932998506	8.13455759584989	0.000913235656645942	0.0169330206962274
SpTIGR4-1988 (6A9)	SP1988	2.20370141955533	10.4467350393163	0.000836277951038279	0.0160633634187189
SpTIGR4-1140 (3J23)	SP1140	1.27588691229067	7.93176771012859	0.000986599829205923	0.0174546571287334
SpTIGR4-0068 (1D9)	SP0068	-2.99540904677271	7.95096602441736	0.00091393694365528	0.0169330206962274
SpTIGR4-0048 (1H6)	SP0048	1.76151435211619	9.39785380291748	0.000952367234712983	0.017237846948305
SpTIGR4-0631 (2E19)	SP0631	-1.63112063078983	10.1819013166905	0.000874926817919691	0.0163389111314685
SpTIGR4-1083 (3I16)	SP1083	1.0132947274182	11.1708869627257	0.000853772825021998	0.0161280846495254
SpTIGR4-0144 (1P6)	SP0144	-1.75306675837878	9.35715973783562	0.000870122748571864	0.0163139348795984
SpTIGR4-1064 (3N13)	SP1064	1.8964653140075	8.42822797320887	0.00101841362111934	0.0178112587591966
SpTIGR4-0206 (1F14)	SP0206	1.99668595054153	7.88508597969428	0.000997244430299412	0.0175768999587604
SpTIGR4-0477 (2E12)	SP0477	1.74733319339614	8.13608497711538	0.000965704050042326	0.0172798603022783
SpTIGR4-0225 (1A17)	SP0225	-1.69556964578251	10.3218269776204	0.000964647405888631	0.0172798603022783
SpTIGR4-1499 (4P19)	SP1499	-1.31997581625298	9.29484273852603	0.000951322911184005	0.017237846948305
SpTIGR4-0546 (2I9)	SP0546	1.51024982700948	9.02343173095784	0.000934468863947112	0.0171943748423008
SpTIGR4-0831 (3E8)	SP0831	-0.828775323224058	10.0530134535092	0.000941579317286402	0.017237846948305
SpTIGR4-1327 (4L10)	SP1327	-1.93736795354089	8.81986685853045	0.00100163572972669	0.0175884244182605
SpTIGR4-1220 (4B9)	SP1220	-0.876521803270194	12.2049264943427	0.00094813728504897	0.017237846948305
SpTIGR4-1328 (4M10)	SP1328	-2.015518970723	9.86720850659428	0.0009850353901495	0.0174546571287334
SpTIGR4-1507 (4P20)	SP1507	-1.20454449198473	10.7164290980912	0.000961597796580472	0.0172798603022783
SpTIGR4-1508 (4I21)	SP1508	-0.92824113302939	11.9609176872655	0.00093535060765597	0.0171943748423008
SpTIGR4-0365 (1M22)	SP0365	1.2076533105376	7.53952588018272	0.000971633543774712	0.0173201040038022
SpTIGR4-2208 (6D24)	SP2208	1.6367934349868	8.21865163235768	0.00111213884187244	0.0186744363443361
SpTIGR4-2212 (6H24)	SP2212	-1.00896860429051	8.29847502264471	0.00102189542392331	0.0178112587591966
SpTIGR4-0061 (1E8)	SP0061	-1.34123615422419	8.49762632541495	0.00105323232229298	0.0182224680467308
SpTIGR4-0461 (2E10)	SP0461	1.37631464764937	8.03591495890307	0.0010899197329647	0.0185234573190788
SpTIGR4-0986 (3H15)	SP0986	-1.05192102434146	7.28758244537916	0.00107589439121623	0.0184114872911403
SpR6-0966 (6J24)	spr0966	1.02335804301935	7.68847426859299	0.00109424588497745	0.0185234573190788
SpTIGR4-1597 (5B8)	SP1597	-1.19566568869162	8.54060048873585	0.00111506940347608	0.0186744363443361
SpTIGR4-0216 (1H15)	SP0216	-1.54295098173354	11.1522903792037	0.00107270401299387	0.0184114872911403
SpTIGR4-1922 (5O24)	SP1922	-1.09828479501778	9.25162844931153	0.00102635407179965	0.0178229603759747
SpTIGR4-1709 (5J10)	SP1709	-0.982434582810686	10.8275956833644	0.00106771224861075	0.0184053254284329
SpTIGR4-0628 (2B19)	SP0628	0.948041261930729	7.29852069101191	0.00119357913484297	0.0195034146130939
SpTIGR4-0040 (1H5)	SP0040	0.977894328164155	7.2647488977482	0.00123988556115809	0.0201203498303793
SpTIGR4-0729 (2O19)	SP0729	-1.68660808599764	8.95330246274422	0.00116467026932094	0.0192313624120153
SpTIGR4-0494 (2M2)	SP0494	-0.937669312699717	10.4635725586088	0.00109302151684739	0.0185234573190788
SpTIGR4-0417 (2A5)	SP0417	-1.72411663897638	7.90027613485405	0.0011782080177489	0.0193193272875482
SpTIGR4-1320 (4M9)	SP1320	-1.34949471659942	8.81150001635735	0.00110347084720673	0.0186126659747487
SpTIGR4-2160 (6D18)	SP2160	1.80485847713737	8.14275561405877	0.00122859540443927	0.0200061244750561
SpTIGR4-0230 (1F17)	SP0230	-1.40227748254497	8.93043142018606	0.00114078762661592	0.0190373991874274
SpTIGR4-2155 (6G17)	SP2155	1.28378464601138	8.02730421586834	0.00128560640276483	0.0205784480660249
SpTIGR4-0255 (1G20)	SP0255	1.56070054194785	7.80800139208199	0.00131987314238851	0.0210553322307808
SpTIGR4-1241 (4F11)	SP1241	-1.01279758562901	10.5620342016064	0.00117400180392295	0.0193176660463686
SpTIGR4-0107 (1K2)	SP0107	-1.68737851922524	8.62565129091218	0.00116238513959142	0.0192313624120153
SpTIGR4-0157 (1M8)	SP0157	0.988122749041581	7.29280877060503	0.00127243114295901	0.0204820388813496
SpTIGR4-1511 (4L21)	SP1511	-0.994672933032849	10.4504139816118	0.00115757540587939	0.0192313624120153
SpTIGR4-2042 (6O3)	SP2042	1.5456653417593	8.43068181089031	0.00133016570387747	0.0211478371704303
SpTIGR4-0357 (1M21)	SP0357	1.42716359718624	7.95026820576786	0.00133485827474837	0.0211509866699186
SpTIGR4-1187 (4A5)	SP1187	-1.68669094577161	8.85254914493968	0.00135304304416239	0.0212603972931994
SpTIGR4-2052 (6I5)	SP2052	1.92239913287499	9.23928996359679	0.0012752310650734	0.0204820388813496
SpTIGR4-0787 (3A3)	SP0787	1.28526167191249	10.3548488442111	0.00127079895664116	0.0204820388813496
SpTIGR4-0071 (1G9)	SP0071	2.12398881254283	9.2574855972405	0.00135531644453035	0.0212603972931994
SpTIGR4-0893 (3K4)	SP0893	1.17538484879872	9.43223528536944	0.00134805604795694	0.0212603972931994
SpTIGR4-1319 (4L9)	SP1319	-1.12960251207188	8.91774854815778	0.00137800562518136	0.0214731605036539
SpTIGR4-1089 (3O16)	SP1089	-1.52246210022079	8.93820370663143	0.0014467616494302	0.0222498703340474
SpTIGR4-1733 (5B13)	SP1733	1.44320749744845	11.1111991213336	0.00136000484318063	0.0212630657541796
SpTIGR4-1965 (6B6)	SP1965	-0.997916802200672	7.17614486403887	0.00143991357366106	0.0222219003844818
SpTIGR4-1395 (4H18)	SP1395	1.00352342490027	11.1436394047045	0.00141415911298057	0.021963804573223
SpTIGR4-0289 (1I13)	SP0289	1.0761751229373	7.28329786970013	0.00147358732001194	0.0225152659999227
SpTIGR4-1901 (5J22)	SP1901	1.0256538548916	8.54805378491203	0.00149999177549468	0.0226976247443021
SpTIGR4-2150 (6B17)	SP2150	-0.928632157699502	9.58105504654466	0.00153089129968376	0.0229788583749442
SpTIGR4-0206 (1F14)	SP0206	1.34556160006155	7.88197257734546	0.00148041243329093	0.0225463459905084
SpTIGR4-1083 (3I16)	SP1083	1.06402710585257	11.0772707950073	0.0014402209131464	0.0222219003844818
SpTIGR4-1322 (4O9)	SP1322	-1.60086838551618	9.21269263854701	0.00153322599441829	0.0229788583749442
SpTIGR4-1693 (5J8)	SP1693	0.985595614855221	9.58811557891215	0.00156492928466835	0.0233055608026876
SpTIGR4-1411 (4H20)	SP1411	-1.14846440747469	8.38300756909828	0.00165954217115956	0.0241043378317189
SpTIGR4-0202 (1B14)	SP0202	2.19682395679546	9.97220533866576	0.00157458375712806	0.0233753664386266
SpTIGR4-1185 (4G4)	SP1185	-1.73949398100214	8.96712736986189	0.00165462933021907	0.0241043378317189
SpTIGR4-1135 (3M22)	SP1135	1.0815437167469	7.87709149937342	0.00160117204095094	0.0235472363272348
SpTIGR4-1860 (5I17)	SP1860	-0.965314422923932	10.1340298701903	0.00145252377853088	0.0222657228070564
SpTIGR4-0751 (2M22)	SP0751	-0.97030801507255	9.50781011962722	0.00154639589790484	0.0231026637953657
SpTIGR4-0215 (1G15)	SP0215	-1.35403293237097	11.9923834501647	0.00152308881027167	0.0229732562215977
SpTIGR4-0216 (1H15)	SP0216	-1.51151556489741	11.1028311685632	0.00164818743343188	0.0240881057817715
SpTIGR4-1507 (4P20)	SP1507	-1.30729054178066	10.7064071937308	0.00160971100777977	0.0235990654286965
SpTIGR4-1561 (5F3)	SP1561	-0.927323529313868	9.33840393539799	0.00159623990744857	0.0235472363272348
SpTIGR4-1552 (5E2)	SP1552	-0.928361231028178	9.89063884350931	0.00166624818642161	0.0241272737393849
SpTIGR4-1014 (3D19)	SP1014	-1.08855166692158	8.21510836008385	0.00180228152057839	0.0257443470117793
SpTIGR4-1115 (3I20)	SP1115	0.963852849910067	10.0415510166871	0.00173014986163943	0.0249757216223165
SpTIGR4-1799 (5D21)	SP1799	-4.00401733148334	7.43641916939967	0.00149429224446772	0.0226843203305326
SpTIGR4-1801 (5F21)	SP1801	-1.35507944466087	8.20768708544545	0.00159273858480718	0.0235472363272348
SpTIGR4-0820 (3B7)	SP0820	-0.894018417812037	10.5283216429428	0.00181279445521505	0.0257595673517616
SpTIGR4-2141 (6B16)	SP2141	-1.50805895893837	9.89508781751148	0.00180527720227097	0.0257443470117793
SpTIGR4-0802 (3H4)	SP0802	0.938952310669283	9.86365197485788	0.00184348958473906	0.0260524383957418
SpTIGR4-1124 (3J21)	SP1124	1.17889075295727	9.08001888632012	0.00188630131404611	0.0264983103997045
SpTIGR4-0728 (2N19)	SP0728	-1.37798329369634	9.50864531490837	0.0017857131214094	0.0256206278943678
SpTIGR4-1458 (4O14)	SP1458	-0.773928583303655	10.0752912293512	0.00174999394264038	0.0251849281164086
SpTIGR4-1061 (3K13)	SP1061	2.29809205792139	9.58105533314555	0.0018792553843667	0.0264783707749392
SpTIGR4-1411 (4H20)	SP1411	-1.2441909177424	8.5645366006387	0.00205539444819438	0.0284490772741258
SpTIGR4-0120 (1P3)	SP0120	-1.29845810301242	8.16542079472743	0.00194780236800398	0.02728082721377
SpTIGR4-0507 (2J4)	SP0507	1.11504942623894	8.87506592369776	0.00213609056037929	0.0292222156312353
SpTIGR4-0043 (1C6)	SP0043	2.63837896671224	8.43366304034098	0.00198188626669626	0.0276758361159424
SpTIGR4-1772 (5A18)	SP1772	1.05288755268377	8.06642328326645	0.00207508548196388	0.0286373967100352
SpTIGR4-1415 (4D21)	SP1415	-1.58755805356037	9.17401074755338	0.00204056571016312	0.0283271452272201
SpTIGR4-0349 (1M20)	SP0349	1.19696116848955	7.9737129553782	0.00213299113331469	0.0292222156312353
SpTIGR4-1059 (3I13)	SP1059	2.17882737541952	9.38528972997652	0.00202229631736043	0.0281565871878645
SpTIGR4-1537 (4N24)	SP1537	-1.34215098295996	9.2795662452473	0.00181729204436567	0.0257595673517616
SpTIGR4-2217 (6M13)	SP2217	1.16258561241153	7.14533380696534	0.00213333561250335	0.0292222156312353
SpTIGR4-1318 (4K9)	SP1318	-1.03354418932379	8.02826285015317	0.00219980274221725	0.029833636037102
SpTIGR4-0795 (3A4)	SP0795	0.722634973579484	9.61830329255503	0.00228676346411806	0.0303997425484169
SpTIGR4-0755 (2I23)	SP0755	-1.59442561750449	9.01005731303151	0.00221710534743459	0.0299818901293884
SpTIGR4-2033 (6N2)	SP2033	-2.1818748284588	9.00014093280575	0.00223532466207723	0.0300555367421012
SpTIGR4-1950 (6C4)	SP1950	1.48988861575061	9.78364762553634	0.00226192873004527	0.0303266000102366
SpTIGR4-0728 (2N19)	SP0728	-1.39157175823215	9.30625812358097	0.00218291177667561	0.0296901237602179
SpTIGR4-2109 (6J12)	SP2109	1.47916428502741	9.70440987419144	0.00230612422243139	0.0305707622274989
SpTIGR4-0231 (1G17)	SP0231	-1.23720400536263	10.0872791915558	0.0022768745058098	0.030370302613248
SpTIGR4-1242 (4G11)	SP1242	-0.966665991947102	10.4448061478325	0.00222809678650377	0.0300441933446611
SpTIGR4-1665 (5N4)	SP1665	-0.860779675347746	10.5500399702576	0.00241268742805793	0.03180422139059
SpTIGR4-0902 (3L5)	SP0902	1.19850756279181	9.05642128358822	0.00250690267818452	0.0328962440205026
SpTIGR4-1146 (3P23)	SP1146	-1.00128644410043	7.20066458758089	0.00251649975507457	0.0328962440205026
SpTIGR4-2168 (6D19)	SP2168	1.61510358779676	8.47354852179648	0.00256830013356261	0.0333879017363139
SpTIGR4-1315 (4P8)	SP1315	-1.61292020976029	8.86974571935767	0.00256412766738865	0.0333879017363139
SpTIGR4-1537 (4N24)	SP1537	-0.989314874474148	9.47876357993928	0.00216325133539299	0.0295080022735055
SpTIGR4-1538 (4O24)	SP1538	-0.713145064984453	10.797362606624	0.00227809537239196	0.030370302613248
SpTIGR4-1397 (4B19)	SP1397	0.804847648631993	10.6871167041132	0.00251203799826141	0.0328962440205026
SpTIGR4-0170 (1J10)	SP0170	1.26879486844581	7.47459665181915	0.00272989157889985	0.0350050947419692
SpTIGR4-1314 (4O8)	SP1314	0.882982594342342	7.71156780370328	0.0028432808110774	0.0359690309057265
SpTIGR4-0499 (2J3)	SP0499	-1.12224079119061	11.6828509050903	0.00234415797187797	0.0309876612799374
SpTIGR4-2173 (6A20)	SP2173	0.802902712468808	10.7343215145391	0.00260492807768983	0.0337707755746787
SpTIGR4-0932 (3J9)	SP0932	-1.18282595651097	6.98769296497628	0.0029631325039865	0.0365997416371665
SpTIGR4-0972 (3B14)	SP0972	-1.15204748565709	9.12608252151878	0.00262118123723983	0.0338881288528864
SpTIGR4-1222 (4D9)	SP1222	1.38238026662065	8.79113123313349	0.00263849734206979	0.0340185438130971
SpTIGR4-1435 (4H23)	SP1435	1.12201838251675	8.28261182043763	0.00288918911807354	0.0360486000287052
SpTIGR4-0137 (1I6)	SP0137	-0.814256783884315	7.23887621324002	0.00292829954130189	0.0363603631698329
SpTIGR4-1115 (3I20)	SP1115	1.01362783685795	10.2160295415728	0.00280298697792487	0.035661965996906
SpTIGR4-1319 (4L9)	SP1319	-1.37688365385894	8.52646959850258	0.00280801592657297	0.035661965996906
SpTIGR4-0493 (2L2)	SP0493	-1.04561374838156	10.2530481864409	0.00287015135214268	0.036033186406065
SpTIGR4-0356 (1L21)	SP0356	1.0371199734796	7.78215899775329	0.00280443084715196	0.035661965996906
SpTIGR4-0416 (2H4)	SP0416	-1.30864952769909	8.63113450345521	0.00306746337420532	0.0375924027057558
SpTIGR4-1826 (5G24)	SP1826	1.61830305406856	7.98803497866321	0.00293751936316116	0.0363788582185169
SpTIGR4-0075 (1C10)	SP0075	0.996162622685983	7.96952680400652	0.00313393530133207	0.0378161526360737
SpTIGR4-1316 (4I9)	SP1316	-1.94336684532952	9.47386887880881	0.00299925430866305	0.0369489287344721
SpTIGR4-0027 (1C4)	SP0027	-1.05950570496752	7.24625100265985	0.00318777472344332	0.0381349412333467
SpTIGR4-1127 (3M21)	SP1127	1.00023868790166	9.09021962897229	0.00310596362282493	0.0376763603361427
SpTIGR4-0758 (2L23)	SP0758	1.27003290326635	9.73368235564256	0.00309495210031685	0.0376763603361427
SpTIGR4-1709 (5J10)	SP1709	-0.983230023918472	11.0134091316293	0.00288895835411612	0.0360486000287052
SpTIGR4-1880 (5M19)	SP1880	1.04091181692821	9.21696421448556	0.00287132275866434	0.036033186406065
SpTIGR4-1479 (4L17)	SP1479	0.902703798078957	11.2869873247913	0.00289553140902052	0.0360486000287052
SpTIGR4-2133 (6B15)	SP2133	-1.60705488656701	9.06411444601547	0.00311434427767946	0.0376763603361427
SpTIGR4-1800 (5E21)	SP1800	-1.9675978391417	7.16112160799467	0.00310998939161727	0.0376763603361427
SpTIGR4-0031 (1G4)	SP0031	0.943821941958247	7.57299032864169	0.00311057003950399	0.0376763603361427
SpTIGR4-0046 (1F6)	SP0046	1.21820869570085	10.7671292290752	0.0030269178528597	0.0371923640092891
SpTIGR4-0360 (1P21)	SP0360	1.88914446362433	9.08478798740055	0.00319276813555856	0.0381349412333467
SpTIGR4-0425 (2A6)	SP0425	-1.39038417230885	9.43739645107852	0.00315744645625825	0.0379869371218678
SpTIGR4-1807 (5D22)	SP1807	0.93469882885119	7.82527214213143	0.00371645715181212	0.0427619739765962
SpTIGR4-0214 (1F15)	SP0214	-1.21121610514086	8.10798861526421	0.00338214203796111	0.0400915879865113
SpTIGR4-1986 (6G8)	SP1986	2.11572305870041	9.08350812616231	0.0036280673872898	0.0420741506070064
SpTIGR4-1746 (5G14)	SP1746	0.853554015228587	10.270437503257	0.00325310533902276	0.0387572499378256
SpTIGR4-1541 (5B1)	SP1541	-1.41951721505243	10.5736786989448	0.00342082691992468	0.0403896157881679
SpTIGR4-1952 (6E4)	SP1952	1.25553619161311	9.01002935430587	0.00362985659720455	0.0420741506070064
SpTIGR4-2143 (6D16)	SP2143	-1.49058281089855	9.74250465852219	0.00316423275643268	0.0379869371218678
SpTIGR4-2038 (6K3)	SP2038	-2.18713203995934	9.27803143637269	0.00343250228989342	0.0403896157881679
SpTIGR4-2168 (6D19)	SP2168	1.46829782439327	8.63917018616379	0.00374948188392327	0.0428751368044603
SpTIGR4-0750 (2L22)	SP0750	-1.25842005063902	8.35062341353032	0.00373530677175391	0.0428740333362778
SpTIGR4-0802 (3H4)	SP0802	0.8996042815596	9.8951923754863	0.00355727454495768	0.0415397866217639
SpTIGR4-1786 (5G19)	SP1786	-0.750887217240103	9.48896956749053	0.00370621509758503	0.042748647669694
SpTIGR4-1359 (4D14)	SP1359	-0.736337843141127	10.7901388402668	0.00348842581783769	0.0409015372951185
SpR6-0121 (6P18)	spr0121	0.771653775261759	7.03663657789287	0.0038513320586961	0.0438846698988471
SpTIGR4-0144 (1P6)	SP0144	-1.50994209251852	9.41410051665418	0.00337179813583892	0.0400699041092373
SpTIGR4-0294 (1N13)	SP0294	1.44557804430894	8.38984978785106	0.00343303151620636	0.0403896157881679
SpTIGR4-1107 (3I19)	SP1107	-1.00927035367209	10.3925822023696	0.00349392647527362	0.0409015372951185
SpTIGR4-0948 (3J11)	SP0948	0.934069311832694	7.18833176986914	0.00393082392833386	0.044254682791242
SpTIGR4-1361 (4F14)	SP1361	-0.893128797532554	9.55717379035705	0.00362065893591863	0.0420741506070064
SpTIGR4-0290 (1J13)	SP0290	0.933068357644342	9.0187321383586	0.00406343590365743	0.045314050622303
SpTIGR4-0204 (1D14)	SP0204	1.54063343844796	8.09913836790104	0.00391989232163357	0.0442374418839511
SpTIGR4-0255 (1G20)	SP0255	1.62267810268467	7.92352566572466	0.00387327901177305	0.0439816435616809
SpTIGR4-1129 (3O21)	SP1129	1.15453191939138	8.02017403184369	0.00438266475881085	0.0480765043239251
SpTIGR4-0171 (1K10)	SP0171	1.1656381741596	7.70618047858234	0.00367332378229541	0.0424733703181381
SpTIGR4-1477 (4J17)	SP1477	1.48448161964969	8.07381268874985	0.00388788009385025	0.0439816435616809
SpTIGR4-1521 (4N22)	SP1521	0.751024700637349	10.8497417194375	0.00388172217176233	0.0439816435616809
SpTIGR4-2194 (6F22)	SP2194	-0.772086425070628	10.7648338037277	0.00375362438662083	0.0428751368044603
SpTIGR4-0424 (2H5)	SP0424	-1.84014273488231	9.30066718843582	0.00396501255271934	0.0445330526804229
SpTIGR4-1788 (5A20)	SP1788	0.722290944692269	7.37830269753772	0.00410389736237244	0.0456570708920206
SpTIGR4-1449 (4N13)	SP1449	1.55046291890024	8.96990312756428	0.00415711142036932	0.0461400149628727
SpTIGR4-0727 (2M19)	SP0727	-1.01732773238135	9.01390715256346	0.00401237186002231	0.0449576713649166
SpTIGR4-1521 (4N22)	SP1521	0.799150699470014	10.6541144119064	0.00405517634754429	0.045314050622303
SpTIGR4-1405 (4B20)	SP1405	1.30326982824675	9.13300351100174	0.00457679334124846	0.0494272580772397
SpTIGR4-0204 (1D14)	SP0204	1.61739349007999	8.11698636481204	0.00500318689884712	0.0517472473537902
SpTIGR4-0828 (3B8)	SP0828	-0.759679681779482	9.60901719789425	0.00460909493289266	0.0495214629091161
SpTIGR4-2190 (6B22)	SP2190	1.47201807630433	9.02347121994867	0.00425828430695354	0.0471517316435844
SpTIGR4-0162 (1J9)	SP0162	1.06833586652726	7.79194021619084	0.00467311481491894	0.0498677512902688
SpTIGR4-2065 (6N6)	SP2065	-0.982452948685077	9.69534309286277	0.00444098148661629	0.0486029276186425
SpTIGR4-1954 (6G4)	SP1954	1.02389105493286	9.71484031404806	0.00449248195710832	0.0490524828077767
SpTIGR4-2201 (6E23)	SP2201	1.19245232371629	9.50992256960431	0.00457668316268612	0.0494272580772397
SpTIGR4-2053 (6J5)	SP2053	1.80428572984081	8.71930556670573	0.00478052320190308	0.050832695226023
SpTIGR4-0219 (1C16)	SP0219	-1.5617498388359	9.75489016014085	0.00481754825134004	0.050832695226023
SpTIGR4-0752 (2N22)	SP0752	0.735490588709574	7.04814012903278	0.00459943532961626	0.0495214629091161
SpTIGR4-0127 (1O4)	SP0127	1.16693754803014	7.58860092000178	0.00518448556699462	0.0529511073984242
SpTIGR4-1587 (5H6)	SP1587	-1.21869787422086	10.1255225757598	0.00429886414697085	0.0474614299258621
SpTIGR4-1814 (5C23)	SP1814	-1.69985527182159	8.69677843651973	0.0049324397226068	0.0514342070173779
SpTIGR4-1321 (4N9)	SP1321	-1.63595352014533	8.52370257351702	0.00518088020931274	0.0529511073984242
SpTIGR4-0424 (2H5)	SP0424	-1.59135985328184	8.99175850797323	0.00466987326280392	0.0498677512902688
SpTIGR4-0762 (2P23)	SP0762	-0.950773664732946	8.51198146149541	0.0043398225537629	0.0477177685467481
SpTIGR4-0221 (1E16)	SP0221	-1.42115132181955	10.1280303772593	0.00430642383730198	0.0474614299258621
SpTIGR4-1813 (5B23)	SP1813	-1.18106659711166	8.48324372964036	0.0049990114365076	0.0517472473537902
SpTIGR4-0517 (2L5)	SP0517	-1.03306869232349	11.1491497767286	0.00456821858081068	0.0494272580772397
SpTIGR4-1189 (4C5)	SP1189	-1.08943498931533	9.9879605749562	0.00457932097783182	0.0494272580772397
SpTIGR4-1348 (4A13)	SP1348	-1.51457403003714	7.62409399057839	0.00480827515076173	0.050832695226023
SpTIGR4-2065 (6N6)	SP2065	-0.980491895494459	9.65403713756418	0.00491294070825907	0.0514342070173779
SpTIGR4-1437 (4B24)	SP1437	0.971567085421354	8.38941421752619	0.00521025245863307	0.0530723984206217
SpTIGR4-1568 (5E4)	SP1568	-0.731245410794332	11.0496744391063	0.00480225910576906	0.050832695226023
SpTIGR4-0145 (1I7)	SP0145	-0.859463374628097	7.57403284225389	0.0050837941102962	0.0523508426325031
SpTIGR4-0797 (3C4)	SP0797	-0.871089655515728	11.1239835399613	0.00480212615382396	0.050832695226023
SpTIGR4-1127 (3M21)	SP1127	0.9194942383983	9.32833663933425	0.00581528127502139	0.0561092685127706
SpTIGR4-1057 (3G24)	SP1057	1.528269099795	8.6598142214459	0.00483456291593781	0.0508981053297613
SpTIGR4-1919 (5L24)	SP1919	1.57285268524732	8.23656543887031	0.00570981518403875	0.0557476976267352
SpTIGR4-2170 (6F19)	SP2170	1.56980484301311	10.8471574476341	0.00493237290829579	0.0514342070173779
SpTIGR4-2163 (6G18)	SP2163	1.71278898893661	8.3979762330023	0.00576727370091583	0.0560760124721279
SpTIGR4-1288 (4M5)	SP1288	1.12842117097344	7.96675586824711	0.00494013208071713	0.0514342070173779
SpTIGR4-0962 (3P12)	SP0962	-1.13030507764697	8.83893364302005	0.0051870931811886	0.0529511073984242
SpTIGR4-1059 (3I13)	SP1059	2.36216280425806	9.18934586764492	0.00510948798037382	0.0525005468027057
SpTIGR4-0358 (1N21)	SP0358	1.77445927605213	7.8006232033939	0.00544986071054877	0.0541783994825143
SpTIGR4-1436 (4A24)	SP1436	1.64884557119777	8.98213124927125	0.00531061533080561	0.0537457112833789
SpTIGR4-0292 (1L13)	SP0292	0.870929321657782	7.13139104519463	0.00596578167869742	0.0567514399089855
SpTIGR4-1320 (4M9)	SP1320	-1.47926555439724	8.74390300410082	0.00554580495747308	0.0549183585751433
SpTIGR4-0065 (1A9)	SP0065	-1.51423645190497	9.15436736199	0.00545698286330467	0.0541783994825143
SpTIGR4-0870 (3L1)	SP0870	-0.83012348280405	7.26788646691713	0.005415930084387	0.054163017369917
SpTIGR4-2181 (6A21)	SP2181	1.2636483874876	8.69103109322304	0.00543922265471542	0.0541783994825143
SpTIGR4-1539 (4P24)	SP1539	-1.22995355231244	10.6337105373986	0.00484761690424609	0.0509216186414779
SpTIGR4-1323 (4P9)	SP1323	-1.20994582971965	8.2837485567268	0.0054209054783746	0.054163017369917
SpTIGR4-0586 (2H13)	SP0586	-1.50607912730811	7.6451606002043	0.00557819281744975	0.0549183585751433
SpR6-0969 (6M24)	spr0969	1.12039467936945	8.04778486836008	0.00581838568513218	0.0561092685127706
SpTIGR4-1330 (4O10)	SP1330	-1.2780741983288	8.38895437661849	0.0058104184503137	0.0561092685127706
SpTIGR4-0417 (2A5)	SP0417	-1.83446967782169	7.73710057132495	0.00525082332121078	0.0533701394160215
SpTIGR4-0966 (3D13)	SP0966	0.78773293036711	9.64115805434025	0.00540385836800321	0.054163017369917
SpTIGR4-1853 (5J16)	SP1853	-1.05089946940813	8.58488376903224	0.00600182566127051	0.0567514399089855
SpTIGR4-0837 (3C9)	SP0837	-0.986953960204886	8.31421668814126	0.00615265546660045	0.0573354388630133
SpTIGR4-0980 (3B15)	SP0980	-0.77061016447812	10.0589906843142	0.0055738079304736	0.0549183585751433
SpTIGR4-2005 (6B11)	SP2005	-0.858793166658888	8.13131051906304	0.00527663392003131	0.0535168948872141
SpTIGR4-1363 (4H14)	SP1363	0.996749384924341	10.4456698825682	0.00574830585329179	0.0560073029929423
SpTIGR4-0499 (2J3)	SP0499	-0.947120436550577	11.4858991641087	0.00504503069121912	0.052065601826485
SpTIGR4-1779 (5H18)	SP1779	0.934438548064827	8.78332362534895	0.00603068073346723	0.0567514399089855
SpTIGR4-0213 (1E15)	SP0213	-1.17008686326506	10.197112292218	0.00565071996380544	0.055285422348583
SpTIGR4-0437 (2E7)	SP0437	0.933278697881764	8.25029819564358	0.0058641032546643	0.0563193263601024
SpTIGR4-1597 (5B8)	SP1597	-0.93415400331455	8.85740141339316	0.00540919477930336	0.054163017369917
SpR6-0103 (6I17)	spr0103	0.929644448188193	7.79830056893994	0.00562785698297681	0.0551764478372685
SpTIGR4-0603 (2A16)	SP0603	-0.756421352582844	9.59350645030609	0.00534062753754613	0.053933461784747
SpTIGR4-0506 (2I4)	SP0506	1.24707496396682	8.78804253551417	0.00598707853625302	0.0567514399089855
SpTIGR4-1451 (4P13)	SP1451	0.848363171586417	9.18701118370772	0.00604174912758218	0.0567514399089855
SpTIGR4-1068 (3J14)	SP1068	0.987056680304099	10.8102300054327	0.00584190144829481	0.0562208347968821
SpTIGR4-0850 (3H10)	SP0850	-1.13089170781332	8.77253504196878	0.00560177051387623	0.0550353487229677
SpTIGR4-0238 (1F18)	SP0238	0.984996935417694	7.24733662839694	0.00627537718266999	0.0580194990602063
SpTIGR4-1036 (3B22)	SP1036	0.952186635728082	7.18634347424468	0.00602946387169091	0.0567514399089855
SpTIGR4-0465 (2A11)	SP0465	0.758089785086275	7.4419055483342	0.00588312712249898	0.0563869577158456
SpTIGR4-1057 (3G24)	SP1057	1.47633765711673	8.56515070093992	0.00594835746143179	0.0567514399089855
SpTIGR4-1872 (5M18)	SP1872	1.23514255392148	9.89508919161741	0.0059749526172978	0.0567514399089855
SpTIGR4-2011 (6H11)	SP2011	-0.800490588411618	9.87240055615104	0.00601247324989284	0.0567514399089855
SpTIGR4-0656 (2F22)	SP0656	1.02203331906974	8.85594851218618	0.0062728908495504	0.0580194990602063
SpTIGR4-1601 (5F8)	SP1601	-0.867773336971093	9.52069522816923	0.00629245518192078	0.0580633217374886
SpTIGR4-1304 (4M7)	SP1304	1.11565927288479	7.55024685018744	0.00620082725989853	0.0576701444369219
SpTIGR4-1205 (4C7)	SP1205	-0.803631050625542	9.99994241818647	0.00609466022163103	0.0570208171033711
SpTIGR4-0423 (2G5)	SP0423	-1.37966937364975	8.81593018191806	0.00578492361644074	0.0561092685127706
SpTIGR4-1261 (4J2)	SP1261	1.35075493474346	7.84325639289391	0.00613251754820337	0.0572611658369941
SpTIGR4-1781 (5B19)	SP1781	0.875755769633772	10.0677822181202	0.00637577446902733	0.0586023333032082
SpTIGR4-0390 (2F1)	SP0390	0.84853923250229	7.58254434359431	0.00557409903730585	0.0549183585751433
SpTIGR4-1850 (5O15)	SP1850	0.729000340713351	7.85287048528642	0.00607292709754195	0.0569306671733713
SpTIGR4-1105 (3O18)	SP1105	-0.816684553057445	12.4375333204097	0.00591086206841961	0.0565376359633795
SpR6-1755 (7E6)	spr1755	1.12163745403528	7.35468434016274	0.00650292382677527	0.0594228340365135
SpTIGR4-1538 (4O24)	SP1538	-0.703921587009526	10.8186527529309	0.00625632239710976	0.0580194990602063
SpTIGR4-1931 (6H1)	SP1931	0.988944456754134	8.19715428231371	0.00702358538190412	0.0634081137308128
SpTIGR4-0475 (2C12)	SP0475	1.20789036400716	7.20528895979457	0.00724388780222792	0.0649328304710183
SpTIGR4-2059 (6P5)	SP2059	0.753882341190977	9.76256633725474	0.00658890553351017	0.0599756082025123
SpTIGR4-1516 (4I22)	SP1516	-0.991263150116542	9.02763929549998	0.00770636090273339	0.0680415279704753
SpTIGR4-2170 (6F19)	SP2170	1.26314569556542	10.9187241262922	0.00643049016673114	0.058990032601631
SpTIGR4-1450 (4O13)	SP1450	0.733847927869047	8.87660497367758	0.00665821029859466	0.0604894549520974
SpTIGR4-1666 (5O4)	SP1666	-0.702415332185699	11.4771197529518	0.00652742799146323	0.0595311552864844
SpTIGR4-0875 (3I2)	SP0875	1.4325142602522	7.06619684278009	0.00827155453517146	0.07064598120239
SpTIGR4-1432 (4E23)	SP1432	0.759697050027536	7.28239328374689	0.0074217662502651	0.0660242570392204
SpTIGR4-1265 (4N2)	SP1265	1.02340931819795	7.15656053073452	0.00789630181367173	0.0692541307376401
SpTIGR4-0695 (2M15)	SP0695	1.09719714265074	8.45181990775567	0.00708959318826457	0.0637927830668701
SpTIGR4-0079 (1G10)	SP0079	0.771442525325874	9.79994307662686	0.00632458875309369	0.0582456255813286
SpTIGR4-0587 (2A14)	SP0587	1.00183264599426	7.67258248099884	0.00703336918136088	0.0634081137308128
SpTIGR4-2052 (6I5)	SP2052	1.50207879497166	9.29828455049786	0.00726241634031193	0.0649751545579999
SpTIGR4-1173 (4C3)	SP1173	0.891686007377953	7.77568264559128	0.00834051193573031	0.0708491862266188
SpTIGR4-0366 (1N22)	SP0366	1.19515330192488	7.72588373972131	0.00799394403578745	0.069665741911881
SpTIGR4-1311 (4L8)	SP1311	-1.04640443941597	8.03902619150762	0.00814962589227083	0.0703633389997935
SpTIGR4-0959 (3M12)	SP0959	-0.761699944934143	11.8257878618995	0.00695285519965652	0.0630445791321457
SpTIGR4-1532 (4I24)	SP1532	-1.07997154088806	9.50023357656316	0.00750167911768055	0.0664838077736435
SpTIGR4-0034 (1B5)	SP0034	-1.3581763125268	7.69035450310516	0.00779092641137934	0.0686162404467074
SpTIGR4-1651 (5P2)	SP1651	-1.03188877936831	8.97877639999237	0.00804244119413274	0.0698297569365105
SpTIGR4-1745 (5F14)	SP1745	0.989884470824075	10.1671566419282	0.0071988100197856	0.0646519083074638
SpTIGR4-2125 (6B14)	SP2125	-1.18021957983815	8.87287845303204	0.00780061382043953	0.0686162404467074
SpTIGR4-0367 (1O22)	SP0367	-1.29520067085221	7.31651332156726	0.00801563245589297	0.0697256309379525
SpTIGR4-0804 (3B5)	SP0804	0.989381554818791	9.51467416246954	0.00820519692290405	0.0703633389997935
SpTIGR4-0466 (2B11)	SP0466	1.43610945069942	7.02371060045696	0.00814676697782174	0.0703633389997935
SpTIGR4-0268 (1D22)	SP0268	1.3715933122719	8.60806053887442	0.00901547581539249	0.0746538363428443
SpTIGR4-0281 (1A24)	SP0281	-0.859413147055544	10.6912124577716	0.00790256442968822	0.0692541307376401
SpTIGR4-0352 (1P20)	SP0352	1.24314851705515	7.94634282619729	0.00820358017369132	0.0703633389997935
SpTIGR4-1108 (3J19)	SP1108	1.1374579003316	7.5906879252503	0.00798922254721886	0.069665741911881
SpTIGR4-0584 (2F13)	SP0584	1.3351065571844	7.530330189523	0.00746859869849485	0.0663155197643713
SpTIGR4-1077 (3K15)	SP1077	-0.868249377613939	9.15108455084681	0.00751947823200395	0.0665162867665612
SpTIGR4-1143 (3M23)	SP1143	1.33676123566973	8.1171988154681	0.00794510198331488	0.0694974905826762
SpTIGR4-1711 (5L10)	SP1711	-1.00032158290187	9.74691200518296	0.00858989862679395	0.072465127824711
SpTIGR4-1000 (3F17)	SP1000	-0.774058201644697	8.82249379949726	0.00820855782211786	0.0703633389997935
SpTIGR4-0317 (1M16)	SP0317	-0.961304665390283	7.59590002683445	0.008316783834228	0.0707753792475171
SpTIGR4-2157 (6A18)	SP2157	0.849089060950041	8.10091881701089	0.00909679925826065	0.0751044514199554
SpTIGR4-2180 (6H20)	SP2180	1.00415427300434	8.4639185252345	0.0090220122392978	0.0746538363428443
SpTIGR4-1063 (3M13)	SP1063	2.37989992093562	8.73869502509107	0.00862362102175279	0.072465127824711
SpTIGR4-2155 (6G17)	SP2155	0.946724987549512	8.2805867006154	0.00816292456134931	0.0703633389997935
SpR6-0957 (6I23)	spr0957	0.767680104045372	7.7532229390809	0.00856138182878603	0.072465127824711
SpTIGR4-0619 (2A18)	SP0619	0.948776155557428	7.34339591100561	0.00831397039898013	0.0707753792475171
SpTIGR4-0235 (1C18)	SP0235	-1.11915482679815	9.74738926263323	0.00823523728502444	0.0704636848424091
SpTIGR4-1900 (5I22)	SP1900	1.00122313336851	7.77621209331325	0.00819073443167585	0.0703633389997935
SpTIGR4-0057 (1A8)	SP0057	-1.03020015544212	8.90021661020352	0.00741324511452384	0.0660242570392204
SpTIGR4-0209 (1A15)	SP0209	-1.54518610171891	9.48285744158445	0.00948397100668708	0.0777553441767759
SpTIGR4-1533 (4J24)	SP1533	-0.974202560889697	9.70582698469116	0.00954448816720003	0.0779797939493808
SpTIGR4-0646 (2D21)	SP0646	-1.33539012165622	7.911097140459	0.00886580105318354	0.0739759924756768
SpTIGR4-1168 (4F2)	SP1168	1.10809947028469	8.86920596553372	0.00898941983850364	0.0746538363428443
SpTIGR4-1645 (5J2)	SP1645	0.789353409101645	10.3193932732346	0.00860770937668992	0.072465127824711
SpTIGR4-0888 (3N3)	SP0888	1.60548632580848	7.08258350237744	0.00997623152714287	0.0801162893630279
SpTIGR4-0117 (1M3)	SP0117	-1.15437506828246	10.1636292567995	0.00971003445308584	0.0788515343976484
SpTIGR4-0311 (1O15)	SP0311	-1.05579947639928	7.27604609561054	0.00943214370437452	0.0774653896558228
SpTIGR4-0517 (2L5)	SP0517	-0.920051122338722	11.1728875762424	0.0085623897066105	0.072465127824711
SpTIGR4-0450 (2B9)	SP0450	-0.947302331693408	7.36457938873952	0.0103475428191091	0.0822546467615458
SpTIGR4-0165 (1M9)	SP0165	1.2232596318419	7.70804599811234	0.00865393154217756	0.072465127824711
SpTIGR4-2146 (6G16)	SP2146	-1.31576649842015	8.78132070631984	0.00911627579183091	0.0751270028572431
SpTIGR4-1082 (3P15)	SP1082	0.883022976397541	10.2721332259377	0.00879520733620564	0.073517310344909
SpTIGR4-1493 (4J19)	SP1493	1.07538101872462	7.98813732583025	0.0108116126409837	0.0846579851721619
SpTIGR4-0724 (2J19)	SP0724	-1.09259125786491	6.83925109846703	0.00980275463473489	0.0792641981289732
SpTIGR4-0163 (1K9)	SP0163	0.969858161324465	7.35307353775008	0.0110149596880564	0.0856434650519168
SpTIGR4-2072 (6M7)	SP2072	-1.11593677236902	8.71217104798203	0.00973496419146488	0.0788515343976484
SpTIGR4-1805 (5B22)	SP1805	-0.823595712771497	11.4162510552437	0.00861034366882407	0.072465127824711
SpR6-0800 (6M22)	spr0800	-0.706003805736783	6.95732599237844	0.0105553010335352	0.0832047682810996
SpTIGR4-1860 (5I17)	SP1860	-0.987734141284407	9.77698949684282	0.00889338494709443	0.0740748133823476
SpR6-1488 (7A5)	spr1488	-1.40791866499844	9.28882991585907	0.00902635632789596	0.0746538363428443
SpTIGR4-1685 (5J7)	SP1685	1.28476040651143	9.89039600006328	0.00913145891082513	0.0751270028572431
SpTIGR4-1757 (5B16)	SP1757	-1.47446974024478	6.91872918689305	0.0114831642524074	0.0872915339155612
SpTIGR4-2225 (6M14)	SP2225	0.850103859338587	7.15920264425342	0.0118172442933754	0.0891500176439054
SpTIGR4-1938 (6G2)	SP1938	0.924427488719006	7.66059554591442	0.011479025936312	0.0872915339155612
SpTIGR4-0117 (1M3)	SP0117	-1.19290964584005	10.4301406030393	0.00962298280957074	0.0783490607298268
SpTIGR4-0731 (2I20)	SP0731	-0.777075638521816	9.52410354004975	0.0097254261708838	0.0788515343976484
SpTIGR4-1535 (4L24)	SP1535	-0.874685798437172	9.58897195932012	0.0101051376141898	0.0807149340655061
SpTIGR4-1295 (4L6)	SP1295	0.781686661527348	8.65435762976456	0.0118209968146615	0.0891500176439054
SpTIGR4-0803 (3A5)	SP0803	0.88588188098657	10.0417838346229	0.00958885688219189	0.0782065173095235
SpTIGR4-0971 (3A14)	SP0971	-1.09536661882087	7.86311656508559	0.00986677984503257	0.0796450530887192
SpTIGR4-1931 (6H1)	SP1931	1.04787818381741	8.18777826524615	0.0124558552153732	0.0914258862335716
SpTIGR4-1999 (6D10)	SP1999	0.968966145323488	11.1054384061686	0.00996392397439466	0.0801162893630279
SpTIGR4-0586 (2H13)	SP0586	-1.49411248046532	7.71074073099667	0.0114263281419229	0.0872915339155612
SpTIGR4-1633 (5F12)	SP1633	1.00635403893265	8.00497576828742	0.0108810568429629	0.0847968802607927
SpTIGR4-1372 (4A16)	SP1372	1.21662125019271	8.2627825490447	0.0101365333686175	0.0807149340655061
SpTIGR4-1078 (3L15)	SP1078	0.929510874647262	8.08080505775923	0.0110625327275382	0.0856434650519168
SpTIGR4-0038 (1F5)	SP0038	1.06968400628694	8.09300191527476	0.0103648545536754	0.0822546467615458
SpTIGR4-2122 (6G13)	SP2122	1.50897874819318	8.42654356525893	0.0124043284452933	0.0913533171573557
SpTIGR4-1796 (5A21)	SP1796	-0.725156902367805	6.81213664664719	0.011729456957545	0.0887440907430975
SpTIGR4-2143 (6D16)	SP2143	-1.30699476216543	9.63333271280143	0.00952450656106235	0.0779518745675816
SpTIGR4-0167 (1O9)	SP0167	1.22337343344674	7.80574786657351	0.0110734513815523	0.0856434650519168
SpTIGR4-0140 (1L6)	SP0140	-1.22040221630406	8.26891012945053	0.0100794678983618	0.0806700270913106
SpTIGR4-0492 (2K2)	SP0492	-1.00726422242671	8.61751561697196	0.0107262406461299	0.0842699306856212
SpTIGR4-1875 (5P18)	SP1875	0.953628473247823	8.43279995085242	0.0115003720840731	0.0872915339155612
SpTIGR4-1097 (3O17)	SP1097	1.32562944887664	9.34595588029501	0.011171068005108	0.0860409918691296
SpTIGR4-1539 (4P24)	SP1539	-0.983906216859608	10.7688279741027	0.0101214871550617	0.0807149340655061
SpTIGR4-2177 (6E20)	SP2177	0.902961846703751	8.18053566790338	0.0104782332868866	0.0828442149557235
SpTIGR4-1141 (3K23)	SP1141	0.808219788670471	7.92929161853764	0.0106616109669495	0.0839022428268636
SpTIGR4-1909 (5J23)	SP1909	-0.750639813820476	8.55015857790098	0.0104919575252043	0.0828442149557235
SpTIGR4-0729 (2O19)	SP0729	-1.62872949741382	8.75681358928825	0.0129737051372503	0.0932410902017197
SpTIGR4-0071 (1G9)	SP0071	1.52101596910992	9.01491490979482	0.0110996681545407	0.0856434650519168
SpTIGR4-2080 (6M8)	SP2080	-1.12409874763577	9.2659991530324	0.0099445112815231	0.0801162893630279
SpTIGR4-0732 (2J20)	SP0732	-0.983344115699705	9.37745658301712	0.0118889792888436	0.0895192584532765
SpTIGR4-0493 (2L2)	SP0493	-1.29015009979657	9.80700081215303	0.0121039782175593	0.0904147960187839
SpTIGR4-1946 (6G3)	SP1946	0.918696877147771	9.03285757747832	0.0123231457767488	0.0908976865601562
SpTIGR4-1409 (4F20)	SP1409	-0.882352261407905	9.09077929504802	0.0133772056027121	0.0950953618827236
SpTIGR4-2169 (6E19)	SP2169	1.20749416600083	12.679195325003	0.0100021806880595	0.0801878404054652
SpTIGR4-1013 (3C19)	SP1013	-0.817035435326594	10.0782232367646	0.0112125766772917	0.0862195847113316
SpTIGR4-0899 (3I5)	SP0899	0.775427646928905	7.10402533621593	0.0119760398819857	0.0898871510121605
SpTIGR4-0681 (2O13)	SP0681	-1.02367758821465	7.68598203462296	0.0133023252858774	0.0947943141412045
SpTIGR4-0893 (3K4)	SP0893	0.779720221714928	9.36850135196204	0.0111012566259391	0.0856434650519168
SpR6-1620 (7A6)	spr1620	-1.56071872547683	8.45048509001126	0.0108834074962853	0.0847968802607927
SpTIGR4-1034 (3H21)	SP1034	-1.07134924763243	7.92642146748883	0.0121862022353131	0.0907409299357336
SpTIGR4-2126 (6C14)	SP2126	-0.785250386432801	10.8514808501619	0.0108003800124489	0.0846579851721619
SpTIGR4-1959 (6D5)	SP1959	-0.883160320378686	8.9135685206238	0.0124724647177971	0.0914258862335716
SpTIGR4-1472 (4M16)	SP1472	-0.76070593406536	10.6458507351154	0.0112725357131397	0.0865392382806448
SpTIGR4-0960 (3N12)	SP0960	-1.03024350201403	8.1916475499077	0.0121797275984598	0.0907409299357336
SpTIGR4-1395 (4H18)	SP1395	0.778353691068425	10.9251881124187	0.0116076822779531	0.0879641752013645
SpTIGR4-0176 (1P10)	SP0176	-1.02893342454716	7.95399020885871	0.012073482403519	0.0903303786819722
SpR6-1755 (7E6)	spr1755	0.728303657546662	7.13684521537032	0.0129014431201331	0.0931548021206545
SpR6-0969 (6M24)	spr0969	1.10469528282763	7.72573484736631	0.0134368528080773	0.0953753081671371
SpTIGR4-1771 (5H17)	SP1771	-0.723089467346797	7.2947215302708	0.0122321145716935	0.090817449368793
SpTIGR4-0492 (2K2)	SP0492	-1.19459922207762	8.79165587917633	0.0130444185358692	0.0934353632112642
SpTIGR4-0457 (2A10)	SP0457	1.20295435978376	7.51550501396796	0.0114637421162262	0.0872915339155612
SpTIGR4-0897 (3O4)	SP0897	-1.02387596301678	9.9801291362181	0.0110715418069632	0.0856434650519168
SpTIGR4-0145 (1I7)	SP0145	-1.21308435106523	7.68727302298532	0.0129062751769373	0.0931548021206545
SpTIGR4-0746 (2P21)	SP0746	-0.83715122812948	10.4754536350906	0.0114764500254625	0.0872915339155612
SpTIGR4-0201 (1A14)	SP0201	0.986546035071393	7.41681604760278	0.0128557866731302	0.093075895513463
SpTIGR4-1659 (5P3)	SP1659	-1.26802942723359	9.89282371495798	0.0122736714404064	0.090817449368793
SpTIGR4-0868 (3J1)	SP0868	-0.741232086136724	7.58043021476362	0.0125501701481423	0.0916314953160647
SpTIGR4-0402 (2B3)	SP0402	-0.968009164651852	8.50646386618658	0.012070962129281	0.0903303786819722
SpTIGR4-1895 (5L21)	SP1895	1.59380977105862	8.21030559493549	0.012840206517709	0.093075895513463
SpTIGR4-1378 (4G16)	SP1378	-1.19578122802195	9.25240313282484	0.0135887179045484	0.096163167607225
SpTIGR4-1989 (6B9)	SP1989	0.78354845976616	9.18808796785025	0.0126765429553124	0.0922037266579603
SpTIGR4-1396 (4A19)	SP1396	0.925991396249412	9.34145316459299	0.0130682784917362	0.0934640100032075
SpTIGR4-1232 (4F10)	SP1232	0.772592448807159	9.01239875798586	0.0129776698007068	0.0932410902017197
SpTIGR4-2232 (6L15)	SP2232	1.10140798001615	7.79469085966644	0.0126626423901557	0.0922037266579603
SpTIGR4-1119 (3M20)	SP1119	0.773410382648293	9.97697897042516	0.0130105742842787	0.0933350039356941
SpR6-0972 (6P24)	spr0972	0.79674147395609	7.47240786921279	0.0151684960995802	0.104044922221992
SpTIGR4-1585 (5F6)	SP1585	1.11799201964326	7.45660067989007	0.0133147134822219	0.0947943141412045
SpTIGR4-0727 (2M19)	SP0727	-0.934336126302436	9.0846293812399	0.01369284408438	0.0967545409325713
SpTIGR4-2146 (6G16)	SP2146	-1.09013533701288	9.32078329019412	0.0122493856661643	0.090817449368793
SpTIGR4-0708 (2J17)	SP0708	-1.15894550375555	7.06950013913863	0.0160933623615674	0.107931287486474
SpTIGR4-0740 (2J21)	SP0740	1.32944690148959	8.72975612725836	0.0148451175010374	0.10258608364153
SpTIGR4-1781 (5B19)	SP1781	0.762412299507755	10.0940950367601	0.0125589278535618	0.0916314953160647
SpTIGR4-0797 (3C4)	SP0797	-0.726023086431009	11.2157236078279	0.0122945794504842	0.0908293420627606
SpTIGR4-1955 (6H4)	SP1955	0.826798656383433	8.09447084288462	0.0154262771742177	0.105059421681431
SpTIGR4-1550 (5C2)	SP1550	0.794205695086148	10.2152280288173	0.012512512064757	0.09157679903071
SpTIGR4-0584 (2F13)	SP0584	-0.754344950215497	7.41598933883972	0.0147738547641576	0.102394345390465
SpTIGR4-2225 (6M14)	SP2225	0.790131005725723	7.5032650561296	0.014608718053583	0.102000930504691
SpTIGR4-0225 (1A17)	SP0225	-1.02500242258862	10.381975916391	0.0138481227007115	0.0975587805831561
SpTIGR4-0876 (3J2)	SP0876	0.74109742568098	7.0391003991108	0.0163830155287093	0.108896145590545
SpTIGR4-0176 (1P10)	SP0176	-1.22410966229623	7.67049943923138	0.0151122272545158	0.103822104320805
SpTIGR4-0992 (3F16)	SP0992	0.836384681215284	10.725311392188	0.0132496975459408	0.094617718742333
SpTIGR4-0175 (1O10)	SP0175	-0.85807578678613	7.44514442188509	0.0152109873541714	0.104044922221992
SpTIGR4-0726 (2L19)	SP0726	-0.846712449533213	8.57460143627253	0.0142235884402124	0.100054121374648
SpTIGR4-2165 (6A19)	SP2165	0.90490873572974	8.34887034891871	0.0158342748212175	0.106756586402077
SpTIGR4-0432 (2H6)	SP0432	-1.00061673048045	8.54864697960667	0.0148037459658916	0.102450630169832
SpTIGR4-1657 (5N3)	SP1657	0.745752800791225	7.85631389874821	0.0164311643580666	0.108956200972051
SpTIGR4-1221 (4C9)	SP1221	1.12963287100065	9.10970711508555	0.0146433463877348	0.102059499303005
SpTIGR4-1987 (6H8)	SP1987	2.02062414153232	9.12874362680359	0.0161002473046121	0.107931287486474
SpTIGR4-1630 (5C12)	SP1630	-1.08055311439033	8.66926233165669	0.0194841371616116	0.121607890560403
SpTIGR4-0280 (1H23)	SP0280	-0.778557472872104	7.67091320179969	0.0157561677430514	0.106523217255616
SpTIGR4-0405 (2E3)	SP0405	-0.944233381417348	8.10546978522289	0.0148723396091671	0.102623504693168
SpTIGR4-1502 (4K20)	SP1502	0.721417981611559	9.90001582738524	0.0150661384423258	0.103656794604657
SpTIGR4-1340 (4I12)	SP1340	1.43161714233701	8.99349646486999	0.0144589543750539	0.101255713227684
SpR6-0106 (6L17)	spr0106	-0.873966864446896	6.98281248916838	0.0154864602450151	0.105187201248797
SpTIGR4-0317 (1M16)	SP0317	-0.75609748842822	7.43971187982092	0.0142871562855251	0.10035127982042
SpTIGR4-0222 (1F16)	SP0222	-1.00429340798261	8.43041678520536	0.0169101664659361	0.111144194676949
SpTIGR4-0630 (2D19)	SP0630	-1.0511407073292	10.3417279760482	0.0143660317521444	0.100754911215487
SpTIGR4-2032 (6M2)	SP2032	-1.65011976369257	9.45116068084347	0.0155694604651382	0.105576197332767
SpTIGR4-1933 (6B2)	SP1933	1.11632613649346	7.6681994425545	0.0149834326640358	0.103238702953078
SpTIGR4-1986 (6G8)	SP1986	1.66017121832126	8.72546052808922	0.0146604805628626	0.102059499303005
SpTIGR4-0411 (2C4)	SP0411	0.716768961007987	7.72916738490416	0.014685953026776	0.102085812324975
SpR6-1817 (7F6)	spr1817	-1.11092354904964	9.23054524470285	0.0162416115184661	0.108262073379464
SpTIGR4-1661 (5J4)	SP1661	-0.769888630239897	11.0326662951997	0.0151958004323222	0.104044922221992
SpTIGR4-1122 (3P20)	SP1122	0.783278665038228	8.27672543794134	0.0176956349809116	0.114389640412321
SpTIGR4-1387 (4H17)	SP1387	0.963096111339228	9.30631872215615	0.0174018552404823	0.113268507277607
SpTIGR4-1000 (3F17)	SP1000	-0.851774031126337	9.29454218295411	0.0147619734936338	0.102394345390465
SpTIGR4-0244 (1D19)	SP0244	0.754443973045448	7.34557034347205	0.0173417561207783	0.113234945789559
SpTIGR4-0355 (1K21)	SP0355	1.62611767512247	8.01005830769221	0.0174846758001795	0.113650392701167
SpTIGR4-0851 (3A11)	SP0851	-1.20681944102848	9.67094099083247	0.0161266732354811	0.107954657533676
SpTIGR4-1761 (5F16)	SP1761	0.985538945588268	8.33456356682564	0.0190322954891453	0.119580751097353
SpTIGR4-1387 (4H17)	SP1387	0.710915416254128	9.51452660495408	0.0166422326224887	0.109997677979539
SpTIGR4-1450 (4O13)	SP1450	0.828159223390887	8.99341169486955	0.0196383133498376	0.122084415619995
SpTIGR4-1816 (5E23)	SP1816	-1.25707045341883	7.73281329351169	0.0169064022839639	0.111144194676949
SpTIGR4-0055 (1G7)	SP0055	1.01159590413342	9.20602327674003	0.0152478802305676	0.104145898933311
SpTIGR4-1548 (5A2)	SP1548	0.993588045272254	9.07055966307611	0.0163477624705171	0.108815516529354
SpTIGR4-0270 (1F22)	SP0270	1.37215736334692	8.38609117288309	0.0160362641364986	0.107809512894803
SpTIGR4-0538 (2I8)	SP0538	-0.913497907636534	11.7093557778914	0.0153367792906915	0.104601280205789
SpTIGR4-2218 (6N13)	SP2218	1.38873543594999	7.89821180303976	0.0154897429803264	0.105187201248797
SpTIGR4-1498 (4O19)	SP1498	-0.742075564770427	10.1871932118975	0.0178931368343348	0.115349454715588
SpTIGR4-1130 (3P21)	SP1130	0.957865238638735	7.71788618261398	0.0208625612099584	0.125212265537642
SpTIGR4-1324 (4I10)	SP1324	-1.18262369590452	7.74429959628744	0.0156475065520559	0.105952756595648
SpR6-0320 (6K20)	spr0320	0.723406640539202	8.88330622426476	0.0171414970752391	0.112194555265751
SpTIGR4-1533 (4J24)	SP1533	-0.77121082792073	9.27299307002572	0.0200441256437983	0.122982601407711
SpTIGR4-1339 (4P11)	SP1339	-1.23435118855671	8.20709891291722	0.0175748382006114	0.114078880789072
SpTIGR4-0351 (1O20)	SP0351	1.20980862178212	7.91062893738209	0.0202285271416371	0.123150645185698
SpR6-0105 (6K17)	spr0105	0.841528620130647	7.703394016337	0.0190208695072048	0.119580751097353
SpTIGR4-1103 (3M18)	SP1103	-1.29421358314489	8.25890767444078	0.0179822962741079	0.115617235372294
SpTIGR4-0374 (1N23)	SP0374	-0.968965012908181	7.53993397546181	0.0164383558627616	0.108956200972051
SpTIGR4-1384 (4E17)	SP1384	1.0472311903817	8.8787579493084	0.0178508756482251	0.115234870782644
SpTIGR4-0710 (2L17)	SP0710	1.01393727362006	8.31386911089237	0.0206317310079764	0.124318727430905
SpTIGR4-2022 (6K1)	SP2022	0.996289175856605	9.23616217539024	0.0180083794151916	0.115617235372294
SpTIGR4-0021 (1E3)	SP0021	-0.724672985897774	8.22464038955395	0.0205738912697005	0.124288488209513
SpTIGR4-0839 (3E9)	SP0839	0.8655360639238	9.26829302395098	0.0176715587304946	0.114389640412321
SpTIGR4-1435 (4H23)	SP1435	1.236753019142	8.78787871124697	0.0165577945207552	0.109593503536813
SpTIGR4-0418 (2B5)	SP0418	-0.797303359987508	7.61408019610389	0.0202096087287487	0.123150645185698
SpTIGR4-0747 (2I22)	SP0747	1.13217969560051	7.44233939626085	0.0173726372418321	0.113234945789559
SpTIGR4-0906 (3P5)	SP0906	0.738290385485681	7.28748870927645	0.0201785599074657	0.123150645185698
SpTIGR4-0839 (3E9)	SP0839	0.893699572526506	8.94774040944804	0.0194334292728901	0.121452480953813
SpTIGR4-0250 (1B20)	SP0250	0.919897917048722	8.51283583868105	0.018882260638301	0.119570327579176
SpTIGR4-0674 (2H24)	SP0674	-0.773586178470365	7.60524218269152	0.0176585070950503	0.114389640412321
SpTIGR4-0547 (2J9)	SP0547	1.36528569142498	9.00252019602353	0.0184094211861835	0.117550523883554
SpTIGR4-0445 (2E8)	SP0445	-1.54322161805811	9.15478346757494	0.01682316173948	0.110882071633043
SpTIGR4-1630 (5C12)	SP1630	-0.735779259039679	8.87535780177625	0.0212579436656525	0.126153698474856
SpTIGR4-2072 (6M7)	SP2072	-1.14207405990822	9.20949698253789	0.0196282384530967	0.122084415619995
SpTIGR4-1433 (4F23)	SP1433	1.02047960053386	8.79925703862017	0.0201422688157306	0.123150645185698
SpTIGR4-1063 (3M13)	SP1063	2.15033267321857	8.60258120138037	0.0193236000501961	0.120926677973701
SpTIGR4-1733 (5B13)	SP1733	0.899078338208042	11.4465707730681	0.0182003901712337	0.116690784939817
SpTIGR4-0744 (2N21)	SP0744	0.801780871371158	7.82555231599187	0.0204344531670657	0.123640262363429
SpTIGR4-0545 (2P8)	SP0545	1.34344047474195	9.71892615045643	0.0179867275985113	0.115617235372294
SpTIGR4-0266 (1B22)	SP0266	-1.11909367390327	9.84924500818609	0.0191176793778911	0.119797335755466
SpTIGR4-1314 (4O8)	SP1314	0.814613578103186	7.8313029056626	0.0216162117353875	0.127169658598993
SpTIGR4-1484 (4I18)	SP1484	-1.0169029329465	8.98676030096455	0.0204403153673497	0.123640262363429
SpTIGR4-0218 (1B16)	SP0218	-0.880546030056941	11.3777439563408	0.0203838482688473	0.123616481898448
SpTIGR4-1701 (5J9)	SP1701	-0.709946232335456	9.97491777870237	0.0198545804189921	0.122486634742797
SpTIGR4-0543 (2N8)	SP0543	1.03517099396045	8.05167089557595	0.021409982168119	0.126573941273399
SpTIGR4-0149 (1M7)	SP0149	-1.16699475400045	9.56407032617966	0.0186076460313444	0.118334570572307
SpTIGR4-2211 (6G24)	SP2211	0.9410357089109	9.72977292423083	0.0197988022310398	0.122435168593
SpTIGR4-1719 (5L11)	SP1719	0.933984196096601	7.86248198956446	0.0229798104630792	0.131934532941126
SpTIGR4-1786 (5G19)	SP1786	-0.710845797634602	9.29870510085911	0.0214084316598704	0.126573941273399
SpTIGR4-1622 (5C11)	SP1622	1.17422936146905	8.64179770447834	0.021620216557315	0.127169658598993
SpTIGR4-1234 (4H10)	SP1234	0.882253636278234	7.59702127810516	0.0224767117601909	0.129945215655354
SpTIGR4-2087 (6L9)	SP2087	-0.703412502636004	9.24974356887236	0.0224020521332881	0.129805862141571
SpTIGR4-2203 (6G23)	SP2203	0.771500939482416	11.9730427141654	0.0183453955905761	0.117300858219091
SpTIGR4-1066 (3P13)	SP1066	-0.728420135789339	8.07396585544447	0.020305861990818	0.123302434230696
SpTIGR4-0481 (2I1)	SP0481	0.916193408674725	8.35578536430886	0.0231328862413995	0.132115731373818
SpTIGR4-0798 (3D4)	SP0798	-1.0773032884337	11.2364658046014	0.0189788453518689	0.119570327579176
SpTIGR4-2180 (6H20)	SP2180	0.952283344680263	8.35649670285268	0.0230747812333706	0.132056634968341
SpTIGR4-2023 (6L1)	SP2023	0.875883960901252	8.45843707458809	0.0217421022671713	0.127578969163726
SpTIGR4-0099 (1K1)	SP0099	-1.52736244737029	8.34516831996519	0.0209118039022376	0.125212265537642
SpTIGR4-0376 (1P23)	SP0376	0.782098644244923	9.89086669971399	0.0200333497888786	0.122982601407711
SpR6-1194 (7B3)	spr1194	0.747984931870969	7.77062939470403	0.0196698964484189	0.122119436261556
SpTIGR4-1615 (5D10)	SP1615	1.36414890155442	8.29861697041293	0.0214363432203355	0.126573941273399
SpTIGR4-1524 (4I23)	SP1524	-0.969414705871797	8.05677111329143	0.020259188086983	0.123177957541786
SpTIGR4-2125 (6B14)	SP2125	-1.31390228491392	9.00449450340151	0.0213778000136106	0.126573941273399
SpTIGR4-0498 (2I3)	SP0498	-0.837106083819205	8.59516903190752	0.0223629388460414	0.129805862141571
SpTIGR4-0360 (1P21)	SP0360	1.7148411839255	8.91160489093248	0.0236189784910079	0.133434469122069
SpTIGR4-2103 (6L11)	SP2103	0.924102856143291	8.79219172166851	0.0256284072728341	0.139205714760538
SpTIGR4-1405 (4B20)	SP1405	1.08216470758191	9.45870948663823	0.0232316865859215	0.132358737376933
SpTIGR4-1557 (5B3)	SP1557	-0.952943283065853	10.3747522631305	0.0201303065043578	0.123150645185698
SpTIGR4-1456 (4M14)	SP1456	-0.79438022773197	11.0876330600202	0.0197909707434478	0.122435168593
SpTIGR4-2095 (6L10)	SP2095	-0.788907254489572	9.11851471836905	0.0234297331068019	0.133001496527824
SpTIGR4-0994 (3H16)	SP0994	-0.782469064552772	7.18678546290256	0.0269499485920158	0.143468843975143
SpTIGR4-1999 (6D10)	SP1999	0.965649360176463	10.952944598623	0.0210865494353916	0.125611774231586
SpTIGR4-1628 (5A12)	SP1628	-0.951696328909895	8.25702868443445	0.0266197143523269	0.142516923483562
SpTIGR4-0754 (2P22)	SP0754	-0.919912968698201	7.80593348383022	0.0258178341719221	0.139814416125507
SpTIGR4-2142 (6C16)	SP2142	-1.20056476570034	9.69926934719334	0.0212565883284896	0.126153698474856
SpTIGR4-0282 (1B24)	SP0282	1.0199171669516	8.22377633356178	0.0240449864980386	0.134869733563492
SpTIGR4-1689 (5N7)	SP1689	0.767618074004619	8.30901068714782	0.0247207524033555	0.137026926749341
SpTIGR4-0707 (2I17)	SP0707	0.804800724929227	9.23307967867068	0.0247182050220061	0.137026926749341
SpTIGR4-1763 (5H16)	SP1763	1.05999007483908	8.02073007988275	0.0255880026038425	0.139205714760538
SpTIGR4-1444 (4I13)	SP1444	-0.774954628309883	9.95184420806557	0.0239810527582264	0.134869733563492
SpTIGR4-0956 (3J12)	SP0956	0.741500490613424	7.08317251371056	0.0249234530724839	0.137341651240175
SpTIGR4-1077 (3K15)	SP1077	-0.8492765152816	8.93745677064568	0.0246626210031861	0.137026926749341
SpTIGR4-0353 (1I21)	SP0353	0.945674516476206	7.78240713329564	0.0224103814379994	0.129805862141571
SpTIGR4-0001 (1A1)	SP0001	0.718613091164506	7.1801770604101	0.026257919045056	0.1410613778836
SpTIGR4-0044 (1D6)	SP0044	0.857396349322064	8.37180059484488	0.0281847883911863	0.146919786000571
SpTIGR4-0597 (2C15)	SP0597	1.17814820208211	7.10698384103737	0.0290265928680373	0.148184426976167
SpR6-0968 (6L24)	spr0968	0.780347769585396	7.54502319155292	0.0290637964511267	0.148184426976167
SpTIGR4-0382 (1N24)	SP0382	1.011008618735	8.26848192396441	0.0215770569848442	0.127169658598993
SpTIGR4-0928 (3N8)	SP0928	0.765543224158984	7.16815955857629	0.0243938995135771	0.136339300606762
SpTIGR4-1175 (4E3)	SP1175	-1.11693733820848	12.8139070050217	0.0207668755020606	0.124813430539843
SpTIGR4-0654 (2D22)	SP0654	0.846847514456585	7.51572565302943	0.0274303692704816	0.144790105784861
SpTIGR4-0527 (2N6)	SP0527	1.28881046226444	8.6350368965087	0.022296773127421	0.129805862141571
SpTIGR4-2005 (6B11)	SP2005	-0.950117377505968	8.12933416713174	0.0246582978606323	0.137026926749341
SpR6-0117 (6M18)	spr0117	0.810507331111852	7.22715683042936	0.0261596510322067	0.140827388310783
SpTIGR4-0411 (2C4)	SP0411	0.734744681326753	7.80484888841202	0.0267631366000593	0.14279741591823
SpTIGR4-1032 (3F21)	SP1032	1.02928153325311	7.72810505532098	0.0223791362747408	0.129805862141571
SpTIGR4-0665 (2G23)	SP0665	0.772839162850409	9.71050214557791	0.0229890176395503	0.131934532941126
SpTIGR4-0964 (3B13)	SP0964	-0.827829350572282	8.45178714298328	0.0217710342936757	0.127589648052351
SpTIGR4-0740 (2J21)	SP0740	0.82208505115939	8.68784334484837	0.0250977031697573	0.137817725924012
SpTIGR4-1017 (3G19)	SP1017	-0.897804737739667	7.62926660031947	0.0235197801955431	0.133193845487637
SpTIGR4-2148 (6A17)	SP2148	-0.823176935538826	9.41301570816841	0.0261844379030887	0.140827388310783
SpTIGR4-1302 (4K7)	SP1302	-0.748566216946176	8.51781352377966	0.0221014251612214	0.129204107836904
SpTIGR4-1352 (4E13)	SP1352	1.31709735355869	10.5801756454311	0.0235651213620619	0.133290217704162
SpR6-0587 (6P21)	spr0587	0.789642962046818	6.86541971861159	0.0287551891921542	0.147532924969028
SpTIGR4-1390 (4C18)	SP1390	-0.705181345131866	9.20051522536048	0.0259070780061866	0.13981503336825
SpTIGR4-1627 (5H11)	SP1627	1.14745283444796	8.07962786655386	0.0246496143143225	0.137026926749341
SpTIGR4-0958 (3L12)	SP0958	1.17622687149241	7.85075560978764	0.0253090961001697	0.13849372819465
SpTIGR4-0165 (1M9)	SP0165	1.11916757243282	7.71061112283603	0.0248098697823512	0.137046407567591
SpTIGR4-1106 (3P18)	SP1106	-0.742044520581836	11.616100882686	0.0241318754158965	0.135195959175249
SpR6-1984 (7H6)	spr1984	0.765304617349336	6.95411657496099	0.0296149649211599	0.149858091310729
SpTIGR4-0219 (1C16)	SP0219	-1.62328931204565	9.69635348221381	0.0256179257446444	0.139205714760538
SpTIGR4-1042 (3H22)	SP1042	0.766593885302141	7.49926847473251	0.025062259785851	0.137817725924012
SpTIGR4-0205 (1E14)	SP0205	1.15848490421387	7.9813977080519	0.0224250246326174	0.129805862141571
SpTIGR4-1612 (5A10)	SP1612	-1.58266412009958	9.38990538444802	0.0248116317993174	0.137046407567591
SpTIGR4-2182 (6B21)	SP2182	0.967723743291627	9.11348960978636	0.025405753611518	0.138700088742232
SpTIGR4-0067 (1C9)	SP0067	-1.15785948597792	7.99370037868387	0.0279556279828692	0.14650243350488
SpTIGR4-1778 (5G18)	SP1778	-1.31579294215657	9.18888176485168	0.0280772354714827	0.146812744587553
SpTIGR4-0164 (1L9)	SP0164	1.23692794147155	7.60010111525131	0.0286242595790515	0.147282096487014
SpTIGR4-0096 (1H12)	SP0096	0.850862351360815	8.30877953362914	0.0337371240388782	0.161264655191552
SpTIGR4-0886 (3L3)	SP0886	0.779236048199495	7.04233600917453	0.0289291790507573	0.147979039796591
SpTIGR4-0514 (2I5)	SP0514	-0.966261051794439	7.52412475259236	0.0251315970976243	0.137843002262727
SpTIGR4-0164 (1L9)	SP0164	0.827075457676994	7.74823727023952	0.0272045947547856	0.144334636883902
SpTIGR4-1795 (5H20)	SP1795	0.798480544923813	6.97274759742964	0.032222021532477	0.15762664587509
SpTIGR4-0388 (2D1)	SP0388	0.762207100476653	8.82478082808225	0.0268658922108393	0.143183339461166
SpTIGR4-1575 (5D5)	SP1575	-0.714329041184658	11.2430570888743	0.0256462717164018	0.139205714760538
SpTIGR4-1352 (4E13)	SP1352	1.34541899228445	10.3130693974661	0.0263472901125511	0.141380099509311
SpTIGR4-2012 (6A12)	SP2012	-0.773016077051904	13.9065389161825	0.0228367401168737	0.131381050110034
SpTIGR4-1869 (5J18)	SP1869	0.882388819061657	8.00114983098524	0.0276693933328103	0.145488452541011
SpTIGR4-2138 (6G15)	SP2138	-1.01107297645262	11.2284196972109	0.0240088906632343	0.134869733563492
SpTIGR4-0402 (2B3)	SP0402	-0.832431721766997	8.64593843103632	0.0227814376885129	0.131223311826367
SpTIGR4-0213 (1E15)	SP0213	-1.16245521243484	9.96469784831556	0.0244865493183576	0.13669478184127
SpTIGR4-1707 (5P9)	SP1707	-0.700324275157018	8.42129433617544	0.0271632503520179	0.144277941486
SpTIGR4-0434 (2B7)	SP0434	-0.873679676685362	8.78482936973884	0.0253909591847411	0.138700088742232
SpTIGR4-1779 (5H18)	SP1779	0.971533169880564	8.52273693932835	0.0311515507281554	0.154752390423336
SpTIGR4-0138 (1J6)	SP0138	-1.2238631418231	7.54383109535524	0.0295259352674454	0.149729581216162
SpTIGR4-1994 (6G9)	SP1994	0.908289407043855	8.72242284115244	0.0292266545710053	0.148692579903947
SpTIGR4-0706 (2P16)	SP0706	0.922168435774012	8.73045098977751	0.0308424212907083	0.153784031793881
SpTIGR4-2174 (6B20)	SP2174	1.1495807372672	8.09018850431763	0.0266963797758068	0.142602909449429
SpTIGR4-0076 (1D10)	SP0076	0.871675184565166	7.13084622696899	0.0287921178877855	0.147532924969028
SpTIGR4-1965 (6B6)	SP1965	-0.77604617902887	7.32148408824534	0.0305138499345877	0.15276401892784
SpTIGR4-1714 (5O10)	SP1714	0.94366669528527	10.1572105767008	0.0237076264570627	0.133774688377622
SpTIGR4-0368 (1P22)	SP0368	-1.11436312407714	7.57829172744115	0.0288078424303424	0.147532924969028
SpTIGR4-1222 (4D9)	SP1222	0.744336056813291	8.50317097003339	0.0318620333625414	0.157008093198031
SpTIGR4-0463 (2G10)	SP0463	1.0303177360624	8.22405714387268	0.0284726482297059	0.147082637287592
SpTIGR4-1814 (5C23)	SP1814	-1.01691555683777	9.05222706764037	0.0283447336546695	0.146923895156451
SpTIGR4-0435 (2C7)	SP0435	-0.78163435598827	8.78373331275098	0.0256992623115405	0.139332636449435
SpTIGR4-0776 (3F1)	SP0776	-1.00485655439106	8.87428372058496	0.0281287510072993	0.146918870411044
SpTIGR4-0462 (2F10)	SP0462	0.906529461161846	7.38731689855918	0.0279087709244243	0.146419928617994
SpTIGR4-0872 (3N1)	SP0872	0.701794267913398	7.14259090444659	0.0316053004667873	0.156398048366668
SpTIGR4-0359 (1O21)	SP0359	0.784786602494606	8.16507103094499	0.0281913656520432	0.146919786000571
SpTIGR4-1953 (6F4)	SP1953	0.951409148990139	9.22806087257953	0.0290458667733475	0.148184426976167
SpTIGR4-0224 (1H16)	SP0224	-0.920904275682919	10.6602422792009	0.0233868135627315	0.133001496527824
SpTIGR4-1636 (5I1)	SP1636	0.848132841143231	10.5129237321615	0.0283482568640156	0.146923895156451
SpTIGR4-0545 (2P8)	SP0545	1.42002788763432	9.63820231504474	0.0255840752116915	0.139205714760538
SpTIGR4-0265 (1A22)	SP0265	0.794549507384955	6.99274106548717	0.0330359051212877	0.159617011807782
SpR6-0967 (6K24)	spr0967	0.84431681862554	7.70111119773741	0.0342007165875718	0.162083154341503
SpTIGR4-0634 (2H19)	SP0634	-0.779042796648737	7.26117016587746	0.0389184880384993	0.176786104931639
SpTIGR4-1836 (5I14)	SP1836	0.776579513251062	7.22868370227964	0.0320200806059112	0.157429302973583
SpTIGR4-2127 (6D14)	SP2127	1.06187174015445	9.03619120649972	0.0337538642931743	0.161264655191552
SpTIGR4-1852 (5I16)	SP1852	-1.06066417476409	9.46055489414684	0.0264456178346591	0.14174610197028
SpTIGR4-2216 (6L13)	SP2216	-0.943930825256745	8.52525998986038	0.0304677617794378	0.152695726234328
SpTIGR4-0487 (2N1)	SP0487	-1.08719977877341	8.99061904538347	0.0282408851301275	0.146923895156451
SpTIGR4-2133 (6B15)	SP2133	-1.26836179218555	9.20561350793066	0.0272791409577527	0.144567159174757
SpTIGR4-0585 (2G13)	SP0585	-0.863401680109033	7.63904160773022	0.0338155617908286	0.161376896726581
SpTIGR4-1438 (4C24)	SP1438	1.30835474545692	9.4355227017779	0.0284655707451073	0.147082637287592
SpTIGR4-0211 (1C15)	SP0211	-1.35540415810246	10.1644392465375	0.0291744148380524	0.148587441805059
SpTIGR4-1184 (4F4)	SP1184	-1.15242366887752	8.62844727175552	0.0339602977734174	0.161594703055311
SpTIGR4-1088 (3N16)	SP1088	-0.861300580380835	8.58665239270748	0.0329848597448947	0.159595050049801
SpTIGR4-1377 (4F16)	SP1377	-0.859112438771191	9.31551666789314	0.0322786398247008	0.157739645913855
SpTIGR4-0901 (3K5)	SP0901	1.15950440271364	8.36427641437432	0.0260015677362549	0.14016423570082
SpTIGR4-1264 (4M2)	SP1264	0.817336830931983	9.63452596858488	0.029656941966323	0.149909311378642
SpTIGR4-1734 (5C13)	SP1734	0.718569200515956	9.86452694525404	0.0288106158194937	0.147532924969028
SpTIGR4-1162 (4H1)	SP1162	-0.744856152003216	9.50603178045173	0.0348792151478196	0.164141586485639
SpR6-0116 (6L18)	spr0116	0.800650309451873	7.81650405088943	0.0299012420089627	0.150658720443446
SpTIGR4-0252 (1D20)	SP0252	0.811249847703197	7.18795034673348	0.0317720381064611	0.156893191321097
SpTIGR4-0057 (1A8)	SP0057	-0.810404411552106	8.82086091339613	0.0284435295232884	0.147082637287592
SpTIGR4-0882 (3P2)	SP0882	-1.0948051180683	7.01178572724726	0.0274040690934089	0.144790105784861
SpTIGR4-0879 (3M2)	SP0879	-1.38221525660866	6.99364894479963	0.0336285935455517	0.160993042955612
SpTIGR4-1433 (4F23)	SP1433	0.823392715246784	8.68347159588557	0.0326088022265332	0.158693922728092
SpTIGR4-0635 (2A20)	SP0635	0.750267768721984	7.59821827736433	0.0314663454290018	0.155935741933965
SpTIGR4-0167 (1O9)	SP0167	0.957305858295074	7.74887594373508	0.0330907168333797	0.159717859915779
SpTIGR4-0141 (1M6)	SP0141	-1.08468581345051	7.92159845509146	0.0274442784445592	0.144790105784861
SpTIGR4-0677 (2K13)	SP0677	1.17750621996816	7.6742470285607	0.0348446717497019	0.164141586485639
SpTIGR4-2046 (6K4)	SP2046	0.733706054479391	8.05749933639578	0.0327924394284631	0.159177734527607
SpTIGR4-0527 (2N6)	SP0527	1.00577608641573	8.41607915579852	0.0332356835361459	0.16008917781075
SpTIGR4-2002 (6G10)	SP2002	-1.14771807866857	8.53843151320433	0.0328307094769969	0.159177734527607
SpTIGR4-0775 (3E1)	SP0775	-0.713756491923506	10.6835227891536	0.0285306197235766	0.147220500459596
SpTIGR4-2228 (6P14)	SP2228	0.852574904255893	7.22976750346926	0.0333262328482963	0.160161364131984
SpTIGR4-1694 (5K8)	SP1694	-0.792213626799543	7.84224995293283	0.0340282987511396	0.161754721134205
SpTIGR4-0769 (2O24)	SP0769	0.778981010409202	7.71463767873066	0.032077981408422	0.157429302973583
SpTIGR4-1872 (5M18)	SP1872	1.12147694298215	9.21600334676226	0.0320813220466778	0.157429302973583
SpTIGR4-1792 (5E20)	SP1792	-0.986935928907167	8.72160154665098	0.0266771615152613	0.142602909449429
SpTIGR4-2093 (6J10)	SP2093	1.64011608154652	9.50169143070007	0.0311740896985385	0.154752390423336
SpTIGR4-0566 (2L11)	SP0566	2.01399017500108	7.4525719766402	0.0360227828445613	0.168150795574294
SpTIGR4-1947 (6H3)	SP1947	0.803220395405357	7.91196587453989	0.0344766106300685	0.162735135030193
SpTIGR4-1513 (4N21)	SP1513	-0.768103492615803	11.3431401907839	0.0308483055702132	0.153784031793881
SpTIGR4-0093 (1E12)	SP0093	0.833017531745814	7.17454352486736	0.0352115092222943	0.164880957612057
SpTIGR4-0563 (2I11)	SP0563	0.792542401578886	7.83596679617187	0.0316567620489953	0.15648815357413
SpTIGR4-0207 (1G14)	SP0207	1.06867893993955	7.82938316447709	0.0303964648117622	0.152663568200804
SpTIGR4-1060 (3J13)	SP1060	1.53251800772853	7.97558359898125	0.0338459407286731	0.161376896726581
SpTIGR4-1470 (4K16)	SP1470	-0.779736595904884	9.05403564739428	0.0352572308679285	0.164930942807626
SpTIGR4-1812 (5A23)	SP1812	-0.92858664458869	7.45482289372568	0.040334813592071	0.180200634884598
SpTIGR4-1251 (4H12)	SP1251	0.996575363280141	9.25328727152075	0.0344276608129852	0.162667240748904
SpTIGR4-0096 (1H12)	SP0096	0.745338840160715	8.47583661128296	0.0380213774826874	0.173380428714658
SpTIGR4-1715 (5P10)	SP1715	0.750447448214562	11.7694095395335	0.0310103845594136	0.154265189996407
SpR6-0968 (6L24)	spr0968	0.807917191753302	7.83916930855317	0.0368555542743845	0.170276806304362
SpTIGR4-1487 (4L18)	SP1487	-0.956339910145335	8.22901247563645	0.0376271484258228	0.17191588397274
SpTIGR4-1184 (4F4)	SP1184	-1.0896944076868	8.60512038244358	0.0369815200909524	0.170276806304362
SpTIGR4-1821 (5B24)	SP1821	1.11228894762042	7.62302892499945	0.032116112061778	0.157435857669508
SpR6-0107 (6M17)	spr0107	0.780093073509113	6.99077131536591	0.0403594282125725	0.180200634884598
SpTIGR4-0847 (3E10)	SP0847	0.803870993032303	9.98061673361941	0.0319146559840763	0.157102898599439
SpTIGR4-0525 (2L6)	SP0525	1.016183282384	8.66467616803298	0.0349733495238156	0.164256070717641
SpTIGR4-1121 (3O20)	SP1121	0.764464323983087	8.80713518341833	0.0409837079883047	0.182093278406309
SpTIGR4-1217 (4G8)	SP1217	-0.900456891014744	7.9309163259603	0.0343056262531603	0.162416777814258
SpTIGR4-1910 (5K23)	SP1910	0.784654572472624	8.44358385070555	0.0370331337998598	0.170276806304362
SpTIGR4-0732 (2J20)	SP0732	-0.902440029748248	9.36360801134731	0.0394174970023381	0.17768078629598
SpTIGR4-2206 (6B24)	SP2206	1.38641762942108	9.74497552017619	0.0334969477255223	0.160526105902554
SpTIGR4-1187 (4A5)	SP1187	-1.15557725190345	8.69385518410676	0.039289391806207	0.177273133116021
SpTIGR4-1477 (4J17)	SP1477	-0.74358869613925	7.84556865071625	0.0392245610367294	0.177252113310686
SpTIGR4-0420 (2D5)	SP0420	-0.862280032310166	8.48761049291956	0.0328435147102225	0.159177734527607
SpTIGR4-1569 (5F4)	SP1569	-0.964733263200043	10.4230221396773	0.0341067365560632	0.161800707896001
SpTIGR4-1911 (5L23)	SP1911	0.831257359343629	8.86456441362209	0.0361599245901373	0.168150795574294
SpTIGR4-1767 (5D17)	SP1767	0.711519525112944	8.40875149562197	0.0411256579281889	0.182238555753349
SpTIGR4-0384 (1P24)	SP0384	1.03227193713958	8.23607940997607	0.0362945411303265	0.168489308477222
SpTIGR4-0443 (2C8)	SP0443	-0.833887378137741	9.08435684594704	0.0333527702612292	0.160161364131984
SpTIGR4-0658 (2H22)	SP0658	1.21580111113931	8.56534445321863	0.036112929209493	0.168150795574294
SpTIGR4-0721 (2O18)	SP0721	0.992227721195922	8.81731683539646	0.0334640216626426	0.160526105902554
SpTIGR4-0253 (1E20)	SP0253	0.890443727370063	9.20529648936704	0.0318199607316696	0.156965131240291
SpTIGR4-0341 (1M19)	SP0341	0.72675401258723	7.80589855223759	0.0390506850520227	0.177044820669382
SpTIGR4-1788 (5A20)	SP1788	-0.723484389884434	7.31144118694897	0.0403309998389397	0.180200634884598
SpTIGR4-0040 (1H5)	SP0040	0.724195235591642	7.4901870330435	0.0425954943451551	0.185951837844088
SpTIGR4-1120 (3N20)	SP1120	1.07402435029308	7.52537537723039	0.0368799141328028	0.170276806304362
SpTIGR4-0614 (2D17)	SP0614	-0.840444102226537	8.11029366975357	0.0434591285242389	0.187804094430733
SpTIGR4-1336 (4M11)	SP1336	1.29426474752754	8.1661904058901	0.0398736699882213	0.178709991394828
SpTIGR4-0962 (3P12)	SP0962	-1.05609008156967	9.34849042711508	0.0369051822489376	0.170276806304362
SpTIGR4-1434 (4G23)	SP1434	0.796482683043674	8.73181410400193	0.0377442563560599	0.172283676441918
SpTIGR4-1434 (4G23)	SP1434	1.0549212626056	8.68937345465464	0.0371598555194603	0.170276806304362
SpTIGR4-2051 (6P4)	SP2051	1.20056450450782	8.40467501204838	0.04337286224276	0.187603575105173
SpTIGR4-0997 (3C17)	SP0997	0.767413929973934	7.64190619434587	0.0417921096120684	0.183807166200368
SpTIGR4-1062 (3L13)	SP1062	0.907047183115028	8.70203296269634	0.0413693421892589	0.182592190470764
SpTIGR4-1189 (4C5)	SP1189	-0.801002233744395	9.94098230714388	0.0370939308903262	0.170276806304362
SpTIGR4-0776 (3F1)	SP0776	-0.859408673441272	8.90657646954432	0.0392332938443531	0.177252113310686
SpR6-0419 (6I21)	spr0419	0.795329680074583	7.44411551609416	0.0371536372038383	0.170276806304362
SpTIGR4-1089 (3O16)	SP1089	-1.42169588110287	8.50812679775274	0.042679139662808	0.185951837844088
SpTIGR4-0075 (1C10)	SP0075	0.815618484310692	8.32445470579374	0.0397276151953153	0.178369013359176
SpTIGR4-0441 (2A8)	SP0441	-0.726502974631961	10.1468881215779	0.0367953769009913	0.170276806304362
SpR6-0960 (6L23)	spr0960	0.762531827137275	7.70437236029725	0.0445034684305839	0.190550448899555
SpTIGR4-1098 (3P17)	SP1098	0.769828032813065	9.68355553899084	0.0391166851683334	0.177173359386118
SpTIGR4-1345 (4N12)	SP1345	-0.814539466364225	8.05347318538875	0.0332028194930283	0.16008917781075
SpTIGR4-2063 (6L6)	SP2063	-1.01912410694357	10.2443664170896	0.0394832553760496	0.177806889760468
SpTIGR4-1010 (3H18)	SP1010	-0.99042847034059	8.39472733074338	0.0429222363732911	0.186339524329066
SpTIGR4-0630 (2D19)	SP0630	-0.955433503998955	10.0948868049562	0.0397596886982098	0.178369013359176
SpTIGR4-1221 (4C9)	SP1221	1.22856326818221	8.89162809051913	0.0414382616707982	0.182592190470764
SpTIGR4-0577 (2O12)	SP0577	1.04590322818913	8.25442554719529	0.0438666239086798	0.188938478054411
SpTIGR4-1332 (4I11)	SP1332	0.928824677802109	8.76499318761609	0.0428779505563707	0.186339524329066
SpTIGR4-0605 (2C16)	SP0605	-1.03545108265265	10.1384787613837	0.0372957387586678	0.170733216535302
SpTIGR4-1206 (4D7)	SP1206	-1.00506870818539	9.02526916211402	0.0445514824246267	0.190550448899555
SpTIGR4-1144 (3N23)	SP1144	0.959727919807303	7.97288454890639	0.0481654838348055	0.199530604688904
SpTIGR4-1952 (6E4)	SP1952	0.938522184596908	9.10506763064564	0.039699940340108	0.178369013359176
SpTIGR4-1418 (4G21)	SP1418	1.03471303696002	9.97619526108109	0.0437294710941496	0.188798982540429
SpTIGR4-1495 (4L19)	SP1495	0.924771620212278	7.48315953097914	0.0433433958364661	0.187603575105173
SpTIGR4-1078 (3L15)	SP1078	-0.875126741938736	8.21215031745385	0.0370499908088526	0.170276806304362
SpTIGR4-1926 (6C1)	SP1926	-0.937490414889681	9.97076546751257	0.042055327343989	0.184447689171307
SpTIGR4-2010 (6G11)	SP2010	-1.00471529966374	8.91807324537628	0.0430477396097649	0.186681560082347
SpTIGR4-0691 (2I15)	SP0691	0.890037160720051	7.76929871809718	0.0480846811059206	0.199530604688904
SpTIGR4-2166 (6B19)	SP2166	0.804730994103467	8.2758462619018	0.0459732274216498	0.194551508445976
SpTIGR4-2153 (6E17)	SP2153	-0.720903184830696	9.25553300143379	0.0396040393524094	0.178180314715524
SpTIGR4-1484 (4I18)	SP1484	-0.951095684792354	9.54398286229025	0.0386754602609504	0.175851899505345
SpTIGR4-1816 (5E23)	SP1816	-0.897391064107229	7.9883394946201	0.0472093548165738	0.197131520644895
SpTIGR4-1506 (4O20)	SP1506	0.817145015317691	10.0314742640088	0.0451708945308535	0.192121102763534
SpTIGR4-0065 (1A9)	SP0065	-0.904456066789713	9.19373422117071	0.0408208090657006	0.181571576052162
SpTIGR4-2169 (6E19)	SP2169	1.38055361443666	12.4370952536979	0.0371046885126362	0.170276806304362
SpTIGR4-2047 (6L4)	SP2047	1.25917655662182	9.06736006675577	0.0451929580873846	0.192121102763534
SpTIGR4-1862 (5K17)	SP1862	-0.726693193396696	8.50545136633346	0.0495199663736874	0.203109913738501
SpTIGR4-1246 (4C12)	SP1246	0.728427548351613	9.65389223031938	0.0426765560244519	0.185951837844088
SpTIGR4-0293 (1M13)	SP0293	-1.05980772329697	8.15619932506353	0.0489601363730857	0.202110878747142
SpTIGR4-1070 (3L14)	SP1070	-1.02362087324919	8.46398531633205	0.0471577848100567	0.197091061559615
SpTIGR4-1185 (4G4)	SP1185	-1.11677200256629	8.8326138990762	0.0478732262215478	0.199020673673678
SpTIGR4-0205 (1E14)	SP0205	1.27458852544068	8.24596304234284	0.0438736718620445	0.188938478054411
SpTIGR4-0446 (2F8)	SP0446	-0.720499183659723	8.05471077496306	0.0410541794281966	0.182093278406309
SpTIGR4-1742 (5C14)	SP1742	0.904529121286934	7.90230248314388	0.04740790504589	0.197308168715251
SpTIGR4-0911 (3M6)	SP0911	0.82346207725473	7.59963598515191	0.0463692330321119	0.195182120437494
SpTIGR4-0773 (3C1)	SP0773	0.731959766470403	7.38875085287042	0.0488794795739501	0.201955075395092
SpTIGR4-2206 (6B24)	SP2206	1.14945884910761	10.3104687066335	0.0468843871577864	0.196646992838274
SpTIGR4-0500 (2K3)	SP0500	0.78225024320731	8.4115836611535	0.0491876588394395	0.2026945030634
SpTIGR4-0851 (3A11)	SP0851	-1.11874588245158	9.86026774185628	0.0467792713423994	0.196556474051189
SpTIGR4-1880 (5M19)	SP1880	0.755897468991218	9.58329082811744	0.0421737997545685	0.184795066708565
SpTIGR4-0501 (2L3)	SP0501	-0.715913375772444	10.6257852590095	0.0427143936909177	0.185951837844088
SpTIGR4-1626 (5G11)	SP1626	-0.973103114746094	10.5536238486033	0.0382583669053631	0.174123669880695
SpTIGR4-2237 (6I16)	SP2237	0.958235590927714	7.63449292466394	0.0445805448870401	0.190550448899555
SpTIGR4-1838 (5K14)	SP1838	0.999816579757439	8.57857736188159	0.0442831425175354	0.189796419569692
SpTIGR4-0097 (1I1)	SP0097	0.897877453570205	7.82374420512721	0.0464860468540404	0.195498960227984
SpTIGR4-0346 (1J20)	SP0346	1.19939209185296	8.87401901180361	0.0495474247708881	0.203109913738501
SpTIGR4-1674 (5O5)	SP1674	0.73299529430486	9.80555611862384	0.0460953956475272	0.194551508445976
SpTIGR4-0284 (1D24)	SP0284	0.899390961587136	8.12827193400345	0.0495176707672675	0.203109913738501
SpTIGR4-0340 (1L19)	SP0340	0.875990512573523	7.91544785258218	0.0442549487555079	0.189796419569692
SpTIGR4-1898 (5O21)	SP1898	0.967611865465959	8.62032695825257	0.0480516982492115	0.199530604688904
SpTIGR4-0403 (2C3)	SP0403	1.38729121869446	7.47392579961429	0.0470112413593271	0.196703244212067
SpTIGR4-2017 (6F12)	SP2017	0.944955920699354	9.14974218932404	0.0493404825438043	0.203109913738501
SpTIGR4-0900 (3J5)	SP0900	-1.07642382995576	8.62736882254433	0.0481583675705063	0.199530604688904
SpTIGR4-0588 (2B14)	SP0588	-0.821220177255383	8.06198064814899	0.0498652595180049	0.204057314166723

## Sheet: Lung vs Blood
Probe ID	Gene ID	logFC	AveExpr	P.Value	adj.P.Val
SpTIGR4-1081 (3O15)	SP1081	2.33099710218708	12.8264041419573	1.55757098748434e-06	0.00180553331882668
SpTIGR4-1306 (4O7)	SP1306	1.62080459711417	12.0206402903018	1.99588682417378e-06	0.00180553331882668
SpTIGR4-0641 (2G20)	SP0641	2.46970717457542	12.3211708587008	2.01553698924642e-06	0.00180553331882668
SpTIGR4-1368 (4E15)	SP1368	1.65859802898125	12.2022032822584	2.86142613718728e-06	0.00180553331882668
SpTIGR4-1732 (5A13)	SP1732	1.96925721176419	8.5672966426191	3.47061137474901e-06	0.00180553331882668
SpTIGR4-1081 (3O15)	SP1081	2.40831812610339	12.7386826448659	3.53966545634238e-06	0.00180553331882668
SpTIGR4-1667 (5P4)	SP1667	1.54809970435155	11.2674621920624	3.60420424625023e-06	0.00180553331882668
SpTIGR4-2220 (6P13)	SP2220	2.22221607005013	8.01769978139959	3.74588364557062e-06	0.00180553331882668
SpTIGR4-0641 (2G20)	SP0641	2.75858820205409	12.9901419703734	4.1647298017235e-06	0.00180553331882668
SpTIGR4-2203 (6G23)	SP2203	1.56140534418369	12.7123663495378	4.31762429291299e-06	0.00180553331882668
SpTIGR4-0122 (1J4)	SP0122	1.35608409250788	8.82482150177433	4.36451644493555e-06	0.00180553331882668
SpTIGR4-1179 (4A4)	SP1179	1.34514670920106	12.2376251421459	4.81990020019518e-06	0.00180553331882668
SpTIGR4-1083 (3I16)	SP1083	1.57175870671332	12.1651380109666	6.10375883332222e-06	0.00180553331882668
SpTIGR4-0446 (2F8)	SP0446	1.88381554443275	8.30188702571825	5.6430553577438e-06	0.00180553331882668
SpTIGR4-0034 (1B5)	SP0034	1.31121079402056	8.00637370666281	6.12874220293376e-06	0.00180553331882668
SpTIGR4-2203 (6G23)	SP2203	1.77253547508446	13.1515235418225	6.85069665763958e-06	0.00180553331882668
SpTIGR4-0777 (3G1)	SP0777	1.95427822327787	11.2513503456798	6.83694384971364e-06	0.00180553331882668
SpTIGR4-1650 (5O2)	SP1650	2.38379225396047	14.4152553850608	7.10961432587087e-06	0.00180553331882668
SpTIGR4-0857 (3G11)	SP0857	1.95687664614245	12.9467260350418	7.28965853329939e-06	0.00180553331882668
SpTIGR4-1368 (4E15)	SP1368	1.20704230832211	12.1430159865081	8.34035351842282e-06	0.00189259355729603
SpTIGR4-1650 (5O2)	SP1650	2.32657251607244	14.4941056197028	8.44548761224324e-06	0.00189259355729603
SpTIGR4-2185 (6E21)	SP2185	-2.66550137000914	9.27199688913534	9.81339027392552e-06	0.00208914481324769
SpTIGR4-1512 (4M21)	SP1512	1.8381761726521	12.31006852352	1.02104400137477e-05	0.00208914481324769
SpTIGR4-1479 (4L17)	SP1479	1.43683172405659	11.4633631039008	1.09795842855712e-05	0.00212325520866348
SpR6-1995 (7A7)	spr1995	2.04236658681899	12.2445840708518	1.1279511308242e-05	0.00212325520866348
SpTIGR4-1420 (4A22)	SP1420	1.5799254481508	11.7924064250015	1.21296452422038e-05	0.00219546578883889
SpTIGR4-0488 (2O1)	SP0488	-1.50396162383954	8.84121204213793	1.27537153287143e-05	0.0022229253458122
SpTIGR4-1306 (4O7)	SP1306	1.59860444457285	12.0596542853601	1.40615377614856e-05	0.00236334273948397
SpTIGR4-1420 (4A22)	SP1420	1.38381482853037	11.9470357675756	1.57624567855011e-05	0.00254209204387084
SpTIGR4-2085 (6J9)	SP2085	-1.40258149426837	8.26959473154492	1.62054316438855e-05	0.00254209204387084
SpTIGR4-0397 (2E2)	SP0397	-1.09539590135197	7.47169252625132	1.79981569571884e-05	0.00273223634324286
SpTIGR4-0857 (3G11)	SP0857	1.90366190514544	12.5655447081862	2.35828537020023e-05	0.00331098750013897
SpTIGR4-1512 (4M21)	SP1512	1.51698112639034	12.122008024628	2.38772867665846e-05	0.00331098750013897
SpTIGR4-1966 (6C6)	SP1966	1.56837893139225	11.8495259810138	2.39212866563376e-05	0.00331098750013897
SpTIGR4-0369 (1I23)	SP0369	2.11648171967074	8.5900995556589	2.69354267364856e-05	0.00344890480598014
SpTIGR4-1083 (3I16)	SP1083	1.91636112862936	11.8960364801614	2.69773096602116e-05	0.00344890480598014
SpR6-1193 (7A3)	spr1193	-0.978497924528567	7.57976413822689	2.71163361286157e-05	0.00344890480598014
SpTIGR4-1516 (4I22)	SP1516	1.33937060278895	9.79073585131083	3.17513612185364e-05	0.00386668479293032
SpTIGR4-1647 (5L2)	SP1647	1.92184898089568	12.1565451510479	3.24163823948406e-05	0.00386668479293032
SpTIGR4-1516 (4I22)	SP1516	1.30577037144343	9.95532248845648	3.36876490671788e-05	0.00386668479293032
SpR6-1995 (7A7)	spr1995	1.91282639842085	12.4009089521335	3.36463627525572e-05	0.00386668479293032
SpTIGR4-0559 (2M10)	SP0559	-1.19687407292558	7.08266001013786	3.61135930437694e-05	0.00404644211580902
SpTIGR4-1522 (4O22)	SP1522	1.00141626987153	10.4444525145653	4.07091357519278e-05	0.00437675291802256
SpTIGR4-0072 (1H9)	SP0072	-1.47075175663022	7.05324603224914	4.09216167430924e-05	0.00437675291802256
SpTIGR4-1871 (5L18)	SP1871	1.11258340297379	9.99854508567228	4.28018404648952e-05	0.00447612136061771
SpTIGR4-0860 (3B12)	SP0860	1.52835267265104	11.4773061807959	4.45766287726102e-05	0.00456038293486747
SpTIGR4-1201 (4G6)	SP1201	1.17579187631541	10.2294633204751	4.90137600425294e-05	0.004795487245858
SpTIGR4-0445 (2E8)	SP0445	2.40592519240739	9.52849392943187	4.89740383133181e-05	0.004795487245858
SpTIGR4-2185 (6E21)	SP2185	-2.00844770489121	9.06513318893634	5.09507782177858e-05	0.004795487245858
SpTIGR4-1939 (6H2)	SP1939	1.73409724134041	10.9841252814846	5.09436919625261e-05	0.004795487245858
SpTIGR4-1881 (5N19)	SP1881	0.989982338062194	8.65246426853949	5.44060159457058e-05	0.00502028845177434
SpTIGR4-1564 (5A4)	SP1564	0.942884809302195	10.6831146133904	6.20730974242844e-05	0.00561761531689774
SpTIGR4-1196 (4B6)	SP1196	1.26993724434218	8.08634044255733	6.48844304888554e-05	0.00576124773359535
SpTIGR4-1219 (4A9)	SP1219	1.05344090849226	11.9284407486953	6.71512938585757e-05	0.00578464516183155
SpTIGR4-1872 (5M18)	SP1872	1.87176067053543	10.9480001011809	6.8835556536882e-05	0.00578464516183155
SpTIGR4-1460 (4I15)	SP1460	-1.0366512323075	10.0960728071321	6.87502067430807e-05	0.00578464516183155
SpTIGR4-1545 (5F1)	SP1545	0.964351842728	10.5967925854295	7.07421761571128e-05	0.00584057335079601
SpTIGR4-2064 (6M6)	SP2064	0.92853219009279	9.7033689975127	7.71343547620601e-05	0.00625852195707336
SpTIGR4-1522 (4O22)	SP1522	0.854776011418093	10.544418619916	8.01068398026415e-05	0.00638953878154629
SpTIGR4-1179 (4A4)	SP1179	1.25298328269943	12.2774892908904	8.28908813599666e-05	0.00650140812800005
SpTIGR4-0807 (3E5)	SP0807	1.37161928262093	12.2212058968699	8.90161676855616e-05	0.00680247759018685
SpTIGR4-0865 (3G12)	SP0865	1.88569655255276	11.8551565855465	8.96204017406683e-05	0.00680247759018685
SpR6-0106 (6L17)	spr0106	-1.283993786396	6.9645430834243	9.53229766846797e-05	0.00700921762934536
SpTIGR4-0652 (2B22)	SP0652	1.50536816755847	9.02517006549561	9.32903274639424e-05	0.00696863938167163
SpTIGR4-1939 (6H2)	SP1939	1.52577027927493	11.3354567180747	0.000101798486933335	0.00737021045397347
SpTIGR4-1737 (5F13)	SP1737	1.40850939579842	10.3173353834048	0.000109803071720853	0.00782929175027777
SpTIGR4-0447 (2G8)	SP0447	1.7019442646927	8.14790734688692	0.000113300552831238	0.00784106472976182
SpTIGR4-1943 (6D3)	SP1943	1.50930818912309	11.1077916661374	0.000111746442317033	0.00784106472976182
SpTIGR4-0447 (2G8)	SP0447	1.71532599432392	8.14371418928648	0.00011579157383463	0.00789732096327203
SpR6-0958 (6J23)	spr0958	-1.14400158202299	7.50055131016482	0.000123283996898276	0.00822146035387025
SpTIGR4-1371 (4H15)	SP1371	1.18674957837999	10.4925351695079	0.000126559842072055	0.00822146035387025
SpTIGR4-1981 (6B8)	SP1981	1.83581099733045	11.4833312638853	0.000126970797840926	0.00822146035387025
SpTIGR4-0397 (2E2)	SP0397	-1.21523408198598	7.43308318067935	0.000127532215434026	0.00822146035387025
SpTIGR4-1872 (5M18)	SP1872	1.91577934898357	10.942316996034	0.000131915208052786	0.00838909417697849
SpTIGR4-0515 (2J5)	SP0515	-1.47931444946915	8.44397845029368	0.000136772874709499	0.00857630750107549
SpTIGR4-1465 (4N15)	SP1465	1.70106411808863	10.9978138281123	0.000146064724335575	0.00876690048982621
SpTIGR4-1293 (4J6)	SP1293	-1.95903410838479	10.5094543157117	0.00013850390354478	0.00857630750107549
SpTIGR4-0765 (2K24)	SP0765	1.63510205679384	9.00496791404754	0.000144006498573091	0.00876690048982621
SpTIGR4-0412 (2D4)	SP0412	0.893237049471372	8.0164530347344	0.000150896502268577	0.00876690048982621
SpTIGR4-0865 (3G12)	SP0865	1.62460802244537	11.6700477871804	0.000149561082920404	0.00876690048982621
SpR6-0322 (6M20)	spr0322	1.17223287632314	7.66722837924509	0.000155202825093571	0.00890712798646763
SpTIGR4-2218 (6N13)	SP2218	1.16056269068375	8.39618796070322	0.000150862772940074	0.00876690048982621
SpTIGR4-1094 (3L17)	SP1094	1.02443335442787	10.7283856371021	0.000159474658039655	0.00893437786588831
SpTIGR4-2012 (6A12)	SP2012	1.54383480421682	13.6416298176265	0.000157974492962514	0.00893437786588831
SpTIGR4-1351 (4D13)	SP1351	-0.981793477240725	7.35004193391643	0.000164275561364808	0.00898159222725924
SpTIGR4-2181 (6A21)	SP2181	-1.6322360527073	8.50578292281527	0.000166043035225575	0.00898159222725924
SpTIGR4-0104 (1P1)	SP0104	1.10150613031467	7.69805919409853	0.000171442647535945	0.00903543961310213
SpTIGR4-0055 (1G7)	SP0055	1.61524393007658	10.1046496336757	0.000168656091468199	0.00901926780056076
SpTIGR4-1891 (5P20)	SP1891	1.31274905346292	9.89129786875788	0.00016369816295597	0.00898159222725924
SpR6-0963 (6O23)	spr0963	-1.30183494263068	7.46487415034352	0.000172798462639012	0.00903543961310213
SpTIGR4-1153 (3O24)	SP1153	1.10379571643257	10.6613472036868	0.00017814856984356	0.00918673095132496
SpTIGR4-0445 (2E8)	SP0445	1.90495372068695	9.61372788943727	0.000179596100195898	0.00918673095132496
SpR6-0970 (6N24)	spr0970	-1.05154949787314	7.50266675698352	0.000192589938796432	0.00964807964431163
SpTIGR4-0653 (2C22)	SP0653	1.08344098079646	8.69086761577523	0.000194765738676074	0.00964807964431163
SpTIGR4-1509 (4J21)	SP1509	1.56717219835588	12.4552409515789	0.000194020715794418	0.00964807964431163
SpTIGR4-1472 (4M16)	SP1472	1.00375016645459	11.5391880020994	0.000197530606641286	0.00968311494639472
SpTIGR4-0421 (2E5)	SP0421	1.21944200735334	8.93219077704146	0.000205188826672705	0.00995483111671907
SpTIGR4-1146 (3P23)	SP1146	-1.05198629850371	7.0421141005311	0.000232413636121739	0.0108248432793617
SpTIGR4-0388 (2D1)	SP0388	1.02010873253294	8.65055926246457	0.000234947145133078	0.0108248432793617
SpTIGR4-0774 (3D1)	SP0774	-1.1655142371122	7.13157983627657	0.000239833117337055	0.0108248432793617
SpTIGR4-0667 (2A24)	SP0667	1.09844627677307	8.30208154288436	0.000241523277588819	0.0108248432793617
SpTIGR4-2023 (6L1)	SP2023	0.943491834567833	8.74008833261846	0.000234713296170405	0.0108248432793617
SpTIGR4-1489 (4N18)	SP1489	1.07047645106745	9.00920922686359	0.000232831391414341	0.0108248432793617
SpTIGR4-1243 (4H11)	SP1243	1.74313545455919	11.5499581324914	0.000234688855716585	0.0108248432793617
SpTIGR4-1500 (4I20)	SP1500	1.62368511428601	12.8255117220137	0.000239360634496908	0.0108248432793617
SpTIGR4-0386 (2B1)	SP0386	1.29971014748332	8.26442634293138	0.000256001778030969	0.0112592931533994
SpTIGR4-0086 (1F11)	SP0086	1.15410618955148	9.1801088385433	0.000250330243731634	0.0111137181792554
SpTIGR4-1878 (5K19)	SP1878	1.32039917782779	7.76149007516757	0.000268966043354739	0.0116124238534624
SpTIGR4-1937 (6F2)	SP1937	1.35026376208755	12.8298937374854	0.000262383161512141	0.0114331033155198
SpTIGR4-0846 (3D10)	SP0846	1.09969700616719	10.4242781068619	0.000276085988608805	0.0118114605672094
SpTIGR4-2031 (6L2)	SP2031	-2.17222568938399	7.60672374973062	0.000286510866573358	0.0121470282711191
SpTIGR4-1722 (5O11)	SP1722	-0.946854790734382	8.3304293281226	0.000315886039212707	0.0130432528486548
SpTIGR4-0362 (1J22)	SP0362	1.24397056848224	7.67444662082975	0.000318736523075925	0.0130432528486548
SpTIGR4-2205 (6A24)	SP2205	1.51281949962865	13.1041622373604	0.000311112190924399	0.0130432528486548
SpTIGR4-0859 (3A12)	SP0859	1.6548867479615	11.6893053507124	0.000317820818629305	0.0130432528486548
SpTIGR4-1874 (5O18)	SP1874	1.07831693685596	8.45523237071493	0.000338652674917104	0.0136213631466657
SpTIGR4-2205 (6A24)	SP2205	1.29540125696254	12.6234902960746	0.000330976687514707	0.0134273818227949
SpR6-1403 (7B4)	spr1403	-1.01387701882442	7.32605222268186	0.000345461509899738	0.0137512269249785
SpTIGR4-1871 (5L18)	SP1871	1.17910719042897	9.86446003775252	0.000352786636520831	0.0137512269249785
SpTIGR4-0093 (1E12)	SP0093	-0.812356208502349	7.05424930405609	0.000370404270514699	0.0142878893200178
SpTIGR4-1219 (4A9)	SP1219	1.22924704417407	12.1570108774781	0.000351923324728625	0.0137512269249785
SpTIGR4-0261 (1E21)	SP0261	1.26433479759618	11.505650552276	0.000353569583068933	0.0137512269249785
SpTIGR4-1156 (4B1)	SP1156	1.06600237769564	9.68365856421215	0.000377217163407737	0.0144323900081041
SpTIGR4-0382 (1N24)	SP0382	1.17562199595032	8.54547138628636	0.000386587993528303	0.0146716378834209
SpTIGR4-0369 (1I23)	SP0369	1.44965578784929	8.28980874023827	0.000410532667476692	0.0152383058675952
SpTIGR4-1304 (4M7)	SP1304	-1.09035618982134	7.53460635957356	0.00041773264045396	0.0152391457827623
SpTIGR4-0806 (3D5)	SP0806	0.873979056461622	10.6908814592876	0.000411233498764257	0.0152383058675952
SpTIGR4-0448 (2H8)	SP0448	1.52278069146505	8.11215356209929	0.000434447117321671	0.0154886979857256
SpTIGR4-0204 (1D14)	SP0204	1.31599622979988	8.88174797221757	0.000422149275141739	0.015281803760131
SpTIGR4-1714 (5O10)	SP1714	0.939594205040557	10.3876417911983	0.000409329151227914	0.0152383058675952
SpTIGR4-1418 (4G21)	SP1418	-1.35011128815998	9.95404662549805	0.000444263031363075	0.0157195625984559
SpTIGR4-1359 (4D14)	SP1359	1.28459886475434	10.8938504026827	0.000448483533078432	0.0157504739303515
SpTIGR4-2074 (6O7)	SP2074	1.04793781166669	11.5692536668091	0.000433638390217	0.0154886979857256
SpTIGR4-2009 (6F11)	SP2009	1.90742037058773	7.92680202012903	0.00046938945590855	0.0161236991204791
SpTIGR4-1737 (5F13)	SP1737	0.943990669098129	10.3903302038425	0.000415852520317287	0.0152391457827623
SpTIGR4-1542 (5C1)	SP1542	0.789631198871133	11.5746378615676	0.000458642286321207	0.0158703720546147
SpTIGR4-1371 (4H15)	SP1371	1.42659056772012	10.570130397505	0.000475215117444852	0.0161397029940216
SpTIGR4-1746 (5G14)	SP1746	0.973500644189394	10.7818562435973	0.000454678698613761	0.0158497626346397
SpTIGR4-0731 (2I20)	SP0731	-1.25637948014515	8.85306012167748	0.000476714559321929	0.0161397029940216
SpTIGR4-1602 (5G8)	SP1602	1.02465030089462	10.2779137372342	0.000493411799806634	0.01635208401331
SpTIGR4-0798 (3D4)	SP0798	1.25626215608667	11.1518335748117	0.000480458219683835	0.0161502598702295
SpTIGR4-1472 (4M16)	SP1472	1.08500595822538	11.2694915630395	0.000488961610181018	0.0163195272163963
SpTIGR4-0209 (1A15)	SP0209	1.75506961851143	9.01049279461878	0.000511428332434574	0.0165984947064628
SpTIGR4-0282 (1B24)	SP0282	1.22433037184324	8.25468021554439	0.000505578872735431	0.0165984947064628
SpTIGR4-0501 (2L3)	SP0501	1.22279560166442	10.5662462390365	0.000508071877153987	0.0165984947064628
SpTIGR4-2159 (6C18)	SP2159	-1.62734732420893	8.14459075218855	0.000544528814654534	0.0173145446065151
SpTIGR4-2220 (6P13)	SP2220	1.25853304093014	7.81456443104103	0.000552586030942876	0.0174528178632025
SpTIGR4-1068 (3J14)	SP1068	1.37367510603248	11.6891946685037	0.000542088035569449	0.0173145446065151
SpTIGR4-0217 (1A16)	SP0217	1.67104877815292	8.85098900149165	0.000569936014169442	0.0177623767064993
SpTIGR4-1931 (6H1)	SP1931	-1.24968658316187	7.79959162406943	0.000569928358873852	0.0177623767064993
SpTIGR4-2186 (6F21)	SP2186	-1.28958813253525	8.91027716343497	0.000598552232832711	0.0178675056924737
SpTIGR4-1193 (4G5)	SP1193	0.861922917297818	9.23300781750811	0.000606776486777138	0.0179590575268756
SpTIGR4-2063 (6L6)	SP2063	1.28674295046714	10.4455935856797	0.000581056718142261	0.0178675056924737
SpTIGR4-2042 (6O3)	SP2042	1.18610005462252	9.24666970893957	0.000533606978787313	0.0171996879600897
SpTIGR4-2165 (6A19)	SP2165	-1.13596102186016	8.09748118409179	0.000626751504667013	0.0183254510983452
SpTIGR4-0346 (1J20)	SP0346	1.30749130830047	9.07481817371349	0.000588725736270146	0.0178675056924737
SpTIGR4-2057 (6N5)	SP2057	1.17403367395031	11.5424488337025	0.000587400766012458	0.0178675056924737
SpTIGR4-1661 (5J4)	SP1661	1.18578833060376	11.6418999074405	0.000599886506462143	0.0178675056924737
SpTIGR4-1137 (3O22)	SP1137	-1.16940263711538	7.38189536437278	0.000652746255457461	0.0187306334035537
SpTIGR4-0402 (2B3)	SP0402	0.790947989227574	8.85394566487502	0.000575629605012766	0.0178217955341453
SpTIGR4-0701 (2K16)	SP0701	-1.38288658030978	9.3192757737223	0.000626943822106584	0.0183254510983452
SpTIGR4-0615 (2E17)	SP0615	1.3504422895858	10.362006122735	0.000593070275074659	0.0178675056924737
SpTIGR4-2219 (6O13)	SP2219	1.02183733707676	8.18799349569727	0.000638137691379631	0.0184237789916107
SpTIGR4-0859 (3A12)	SP0859	1.34020707866313	11.8940714571492	0.000635986731445424	0.0184237789916107
SpTIGR4-1255 (4L1)	SP1255	1.25506534415385	8.97785151281351	0.000670133088083682	0.018997869352541
SpTIGR4-0701 (2K16)	SP0701	-1.44113782692894	9.03778160836835	0.00067814511166262	0.0191098856017023
SpTIGR4-1369 (4F15)	SP1369	1.06009917998909	11.639746054813	0.000662521116866621	0.0188959053089353
SpTIGR4-0294 (1N13)	SP0294	1.24037931614916	8.38565435817069	0.000704777108379993	0.0196253317871967
SpTIGR4-1564 (5A4)	SP1564	0.873652726532394	10.5290202340512	0.000704776029059076	0.0196253317871967
SpTIGR4-0217 (1A16)	SP0217	1.27162360338665	9.07854140555405	0.000727518002978602	0.019905230941961
SpTIGR4-0291 (1K13)	SP0291	1.17544995336695	7.63536207444308	0.000764001543470445	0.0204283594521131
SpTIGR4-0032 (1H4)	SP0032	1.20241683242605	8.46392727232682	0.000742435873421632	0.0200799035650701
SpTIGR4-0963 (3A13)	SP0963	-0.847640055492103	9.89912762254996	0.000725508099912651	0.019905230941961
SpTIGR4-1082 (3P15)	SP1082	1.69385938193936	10.6930182903143	0.000719909371264149	0.019905230941961
SpTIGR4-2034 (6O2)	SP2034	-0.708873031553471	7.68904356458949	0.000777688695370342	0.0205606910135552
SpTIGR4-1492 (4I19)	SP1492	-0.903811698035544	7.98657493127279	0.000806412364814982	0.0210832032712184
SpTIGR4-2221 (6I14)	SP2221	1.06015024538634	10.3486388204381	0.000740392529232267	0.0200799035650701
SpTIGR4-2038 (6K3)	SP2038	-0.981804280159958	7.88290199862371	0.000839639442213671	0.0212511401034384
SpTIGR4-2084 (6I9)	SP2084	-1.08838800648241	8.62661595806155	0.000768556178607395	0.0204340416752904
SpTIGR4-0652 (2B22)	SP0652	1.29196611281168	9.08653145612513	0.000749644940922164	0.0201590233827412
SpTIGR4-2038 (6K3)	SP2038	-1.18881581632133	7.92618026166549	0.000862245007577469	0.0212511401034384
SpTIGR4-2122 (6G13)	SP2122	-1.31805883097526	8.19339881988259	0.000880536976557876	0.0212511401034384
SpTIGR4-1127 (3M21)	SP1127	0.924699877087242	9.97556678138518	0.00081749305069887	0.0212511401034384
SpTIGR4-0846 (3D10)	SP0846	1.10007169534903	10.2575237782846	0.000847459039906976	0.0212511401034384
SpTIGR4-1577 (5F5)	SP1577	0.848533226891025	11.4727942255944	0.000861954892925901	0.0212511401034384
SpTIGR4-0226 (1B17)	SP0226	1.00302976829119	10.9876647585212	0.000842325393759552	0.0212511401034384
SpTIGR4-1537 (4N24)	SP1537	0.855555836622887	9.63102198493925	0.000794061511597251	0.0208762763886964
SpTIGR4-1891 (5P20)	SP1891	1.43229564602473	9.69405423021615	0.000844684491034027	0.0212511401034384
SpTIGR4-1366 (4C15)	SP1366	0.881074934774659	11.4058079527964	0.000863904033616173	0.0212511401034384
SpTIGR4-0862 (3D12)	SP0862	1.62903706644282	13.5780901173525	0.000846946793071076	0.0212511401034384
SpTIGR4-0592 (2F14)	SP0592	1.24975544208398	8.73659863477818	0.000851090801859015	0.0212511401034384
SpTIGR4-1383 (4D17)	SP1383	1.17304098884594	9.721470610084	0.000884133714527466	0.0212511401034384
SpTIGR4-2074 (6O7)	SP2074	1.04567518223197	11.6540163240567	0.000870950979364374	0.0212511401034384
SpTIGR4-1241 (4F11)	SP1241	1.31680419821634	10.973529148103	0.000901984175641584	0.0215468910181183
SpTIGR4-1323 (4P9)	SP1323	-0.930845577235316	7.80680688992742	0.000957272297016199	0.0223438125954648
SpTIGR4-1888 (5M20)	SP1888	1.1435666865761	11.2701568907604	0.000864112396810727	0.0212511401034384
SpTIGR4-2033 (6N2)	SP2033	-1.19209114544285	7.83550449791995	0.00094384511083787	0.0223202768422262
SpTIGR4-0038 (1F5)	SP0038	1.31315431731652	8.64279185017192	0.000989915429578854	0.0227014538252924
SpTIGR4-1296 (4M6)	SP1296	0.902631910933358	9.24332534643115	0.000878052635956226	0.0212511401034384
SpTIGR4-0121 (1I4)	SP0121	0.887864887827094	8.86700741186218	0.000885087858111758	0.0212511401034384
SpTIGR4-0591 (2E14)	SP0591	0.786729335747278	9.94102757336286	0.000941722541476157	0.0223202768422262
SpTIGR4-0591 (2E14)	SP0591	1.05917511511115	9.79808487663092	0.000951058292223996	0.0223438125954648
SpR6-0103 (6I17)	spr0103	-1.14240126630043	7.47320871493672	0.00103385581998923	0.0229496485324025
SpTIGR4-1701 (5J9)	SP1701	0.986771585396743	10.3056010848736	0.000959084178555863	0.0223438125954648
SpTIGR4-0715 (2I18)	SP0715	-1.4388109816129	11.1587632396295	0.00100141527649289	0.0227014538252924
SpTIGR4-0856 (3F11)	SP0856	1.26969622070706	11.7324257622681	0.000979319462432628	0.0227014538252924
SpTIGR4-0862 (3D12)	SP0862	1.62731576720773	13.4372588040615	0.000994937055831799	0.0227014538252924
SpTIGR4-1648 (5M2)	SP1648	1.48542563997682	13.9255263663567	0.000990132297307733	0.0227014538252924
SpTIGR4-0058 (1B8)	SP0058	1.36331698590246	11.3221519254129	0.00102709417017533	0.0229496485324025
SpTIGR4-1395 (4H18)	SP1395	0.957407583858228	11.2014634664188	0.00100337917459856	0.0227014538252924
SpTIGR4-1243 (4H11)	SP1243	1.63430593412125	11.6686670235413	0.00101104845173773	0.0227655215975012
SpTIGR4-0284 (1D24)	SP0284	0.894140471672494	8.43598585365105	0.00105267514867609	0.0231654685674734
SpR6-0257 (6K19)	spr0257	1.0824899004361	7.53984966185508	0.00112987120699709	0.0243907059638913
SpTIGR4-0270 (1F22)	SP0270	0.974928876663341	8.52626671421408	0.00105342334752216	0.0231654685674734
SpTIGR4-1241 (4F11)	SP1241	1.27131960271391	11.0013398708818	0.00108684352163732	0.023679100059376
SpTIGR4-0055 (1G7)	SP0055	1.13713983619647	10.2951575768189	0.00102917765452681	0.0229496485324025
SpTIGR4-1354 (4G13)	SP1354	-2.14154612086315	12.2370782543872	0.0010843444450121	0.023679100059376
SpTIGR4-1369 (4F15)	SP1369	1.17781897732459	11.3008020401076	0.00115981648932972	0.0249228146063272
SpTIGR4-0063 (1G8)	SP0063	-1.21345249690198	9.02009977565594	0.00124689065390646	0.02643183521299
SpTIGR4-1815 (5D23)	SP1815	0.890415365349741	8.00917204976888	0.00121260310831255	0.0258213132475966
SpTIGR4-2186 (6F21)	SP2186	-1.24768232622035	8.79721007690998	0.00131883483264033	0.0273411309357066
SpTIGR4-0451 (2C9)	SP0451	0.774115424472933	8.15683673053875	0.00127132629105118	0.0267037415025096
SpTIGR4-1395 (4H18)	SP1395	1.09139895661291	11.8221678830307	0.0012756661269155	0.0267037415025096
SpTIGR4-0744 (2N21)	SP0744	-1.76118834220386	7.85457522385215	0.00127674072207069	0.0267037415025096
SpTIGR4-0233 (1A18)	SP0233	1.13003710480555	8.41356831530537	0.0013859577694419	0.0284140020021577
SpTIGR4-0945 (3O10)	SP0945	0.87064568299671	7.8374224449211	0.00139046012136057	0.0284140020021577
SpR6-0181 (6I19)	spr0181	0.834574560915409	8.05171463241099	0.00131760087270517	0.0273411309357066
SpTIGR4-1509 (4J21)	SP1509	1.29524110448797	12.2259660488092	0.00135076177531205	0.0278801969939407
SpTIGR4-0290 (1J13)	SP0290	1.42164041863902	9.20179607135914	0.00141351188545302	0.0286723574695772
SpTIGR4-1876 (5I19)	SP1876	0.972054207173521	7.40355076917016	0.00149880765169039	0.0292727294382714
SpTIGR4-0674 (2H24)	SP0674	1.08903273431162	7.48937793986383	0.00155295083638914	0.0293798446022581
SpTIGR4-0436 (2D7)	SP0436	1.13626664906199	7.45500519481914	0.00155452216446287	0.0293798446022581
SpTIGR4-1676 (5I6)	SP1676	-1.09918086828605	10.1202213301752	0.00150177340777053	0.0292727294382714
SpTIGR4-1363 (4H14)	SP1363	1.14592196883709	11.208580322498	0.00150531247855114	0.0292727294382714
SpTIGR4-1573 (5B5)	SP1573	1.69104397152143	8.20513693231595	0.00154951735277923	0.0293798446022581
SpTIGR4-1545 (5F1)	SP1545	1.10074238890212	10.7457448840534	0.00147550597163129	0.0292727294382714
SpTIGR4-0893 (3K4)	SP0893	1.31757218723129	11.1192653669566	0.001511803341096	0.0292779692312665
SpTIGR4-1746 (5G14)	SP1746	0.831754512722002	10.578982579643	0.00147244972433619	0.0292727294382714
SpTIGR4-1175 (4E3)	SP1175	1.65056323835191	13.3640974449727	0.00145030974752949	0.0291935457401302
SpTIGR4-0141 (1M6)	SP0141	1.38424406538064	8.35104080828988	0.00158298346428398	0.0297980807316815
SpTIGR4-1748 (5A15)	SP1748	0.979220340880641	10.1040279144197	0.00145161277160868	0.0291935457401302
SpTIGR4-1452 (4I14)	SP1452	1.06654283626659	8.97720692652294	0.00139473745484454	0.0284140020021577
SpTIGR4-0677 (2K13)	SP0677	1.03459769154634	7.87595120655757	0.0016474695059577	0.0302348692928403
SpTIGR4-1366 (4C15)	SP1366	1.05427944782927	11.274360956258	0.00153049694727506	0.029278531032018
SpTIGR4-1750 (5C15)	SP1750	0.930651239491075	7.90994134452559	0.00152864378272184	0.029278531032018
SpTIGR4-2087 (6L9)	SP2087	-1.32213338703991	8.66959011860753	0.00159967836588035	0.0298733586898133
SpTIGR4-1201 (4G6)	SP1201	0.850551539515493	10.6034099725675	0.00152711604954479	0.029278531032018
SpTIGR4-0429 (2E6)	SP0429	1.28030251088529	7.27743671409431	0.00150184779990102	0.0292727294382714
SpTIGR4-2111 (6L12)	SP2111	0.98115306135595	10.791595174645	0.00150503492462662	0.0292727294382714
SpTIGR4-0780 (3B2)	SP0780	0.713707294388672	9.49652393528012	0.00150089036428986	0.0292727294382714
SpTIGR4-0670 (2D24)	SP0670	0.933522789704732	9.04592595107558	0.0016864488690994	0.0303348519504992
SpTIGR4-1348 (4A13)	SP1348	-1.21416945574967	7.65987235827264	0.00165789555395371	0.0302348692928403
SpTIGR4-1242 (4G11)	SP1242	0.784503157753598	10.9919684669589	0.00164747160180306	0.0302348692928403
SpTIGR4-1880 (5M19)	SP1880	0.796840952487861	9.80498356413445	0.00159588175111125	0.0298733586898133
SpTIGR4-0501 (2L3)	SP0501	1.09452804826613	10.7911937220531	0.00161050831826968	0.0299567278489213
SpTIGR4-0352 (1P20)	SP0352	1.14901710519293	8.11657486000046	0.00173196338237857	0.0305002416153913
SpTIGR4-1211 (4A8)	SP1211	-2.16152945158887	7.43395369550329	0.00171798824162658	0.0304758046515029
SpTIGR4-0562 (2P10)	SP0562	0.799950225513704	8.42528220207557	0.0018218116163366	0.0312899469579564
SpTIGR4-2221 (6I14)	SP2221	0.922326526000201	10.4482026588213	0.00163415393090309	0.0302348692928403
SpTIGR4-2182 (6B21)	SP2182	-1.31215475470269	9.14870377344296	0.00173694533636312	0.0305002416153913
SpTIGR4-1631 (5D12)	SP1631	0.912571478975174	9.64396337645492	0.00181874190566105	0.0312899469579564
SpTIGR4-1082 (3P15)	SP1082	1.3622948020999	10.5934993090588	0.00166401001845424	0.0302348692928403
SpTIGR4-2107 (6P11)	SP2107	-1.40307173055713	10.9442403076085	0.00165675707415122	0.0302348692928403
SpTIGR4-1097 (3O17)	SP1097	1.04288889946941	10.0957999047738	0.00178969849272587	0.0310786756707304
SpTIGR4-2009 (6F11)	SP2009	1.39218556842234	7.88054045731742	0.00189766640963829	0.03153320091835
SpTIGR4-1880 (5M19)	SP1880	0.867923475311276	9.88298593503796	0.00167560269368773	0.030328408755748
SpTIGR4-1396 (4A19)	SP1396	1.25351909211789	9.67153271287555	0.00171147855369061	0.0304758046515029
SpTIGR4-0261 (1E21)	SP0261	1.49419752314764	11.2040462487875	0.00176169558703026	0.0307057016020904
SpTIGR4-1738 (5G13)	SP1738	0.835053316476962	10.5430907041898	0.00172260179288138	0.0304758046515029
SpTIGR4-2151 (6C17)	SP2151	-1.10597240301764	8.41277338427887	0.00195450561925002	0.0321233546099175
SpTIGR4-1548 (5A2)	SP1548	1.24026888520947	10.5106929572655	0.00168885066107751	0.0303348519504992
SpTIGR4-1114 (3P19)	SP1114	1.91235304654897	9.63336100928436	0.00171403609334741	0.0304758046515029
SpTIGR4-1465 (4N15)	SP1465	1.76577429819287	11.1349123063208	0.00188251559923252	0.03153320091835
SpTIGR4-2081 (6N8)	SP2081	0.882753344979003	10.3595409174057	0.00187159485442623	0.03153320091835
SpTIGR4-0273 (1A23)	SP0273	1.16341024716864	7.29616482886554	0.00206699356938131	0.0328393454727788
SpTIGR4-1701 (5J9)	SP1701	1.01093371542944	10.2908729461515	0.00186017481560288	0.0314891463389465
SpTIGR4-2111 (6L12)	SP2111	0.964305765927808	10.9286036768121	0.00181623676935996	0.0312899469579564
SpTIGR4-0834 (3H8)	SP0834	0.707678817592198	10.6675995772737	0.00188817795318472	0.03153320091835
SpTIGR4-1795 (5H20)	SP1795	-1.01411783888307	6.98059432334011	0.00183784165086797	0.031376016463174
SpTIGR4-0713 (2O17)	SP0713	1.28422836003118	11.9305401844435	0.00184015736163111	0.031376016463174
SpTIGR4-1293 (4J6)	SP1293	-1.30285803634376	10.6387110328998	0.00174548864572489	0.030536318092124
SpR6-1194 (7B3)	spr1194	-0.794186289549878	7.33814798294537	0.00207359408335372	0.0328393454727788
SpTIGR4-0007 (1G1)	SP0007	1.58354869168339	8.30602666965356	0.00189056270695534	0.03153320091835
SpTIGR4-2079 (6L8)	SP2079	1.19597304113061	12.1534882406952	0.00185873938007097	0.0314891463389465
SpTIGR4-0448 (2H8)	SP0448	1.23314253030351	8.23481677298595	0.00198060450108175	0.0322516428446045
SpTIGR4-0719 (2M18)	SP0719	-1.38616682615815	8.30759016509923	0.00194329128053455	0.0320881711094583
SpTIGR4-2086 (6K9)	SP2086	-0.861460594088137	8.22199357539798	0.00202305839364162	0.032604495892046
SpTIGR4-0378 (1J24)	SP0378	1.01357676612072	8.11294777111356	0.00217366646618815	0.0330867062668943
SpTIGR4-2012 (6A12)	SP2012	1.37688387462479	14.3262758798209	0.0019029811008949	0.03153320091835
SpTIGR4-1832 (5M13)	SP1832	-1.43848082945187	7.23516091734075	0.00211575291206365	0.0329693152456012
SpTIGR4-0411 (2C4)	SP0411	0.934274089835481	8.15908446203288	0.00196959046093328	0.0321836552401112
SpTIGR4-0756 (2J23)	SP0756	0.972932637045514	11.6070178101273	0.00195907411241953	0.0321233546099175
SpTIGR4-1417 (4F21)	SP1417	1.65319160879372	11.6961080766623	0.00204471183930043	0.0327292990331559
SpTIGR4-0659 (2A23)	SP0659	-1.28875158151903	8.47175419571791	0.00203918616234299	0.0327292990331559
SpTIGR4-0702 (2L16)	SP0702	-1.95364802569344	9.12535955903525	0.0021766972276382	0.0330867062668943
SpTIGR4-2224 (6L14)	SP2224	1.05128900025875	8.42411706254202	0.00214794138571647	0.0330867062668943
SpTIGR4-0313 (1I16)	SP0313	0.781635734401029	7.72286840771603	0.00217216753253374	0.0330867062668943
SpTIGR4-1098 (3P17)	SP1098	0.744503412112125	10.3905302510161	0.00213466406235272	0.0330867062668943
SpTIGR4-0176 (1P10)	SP0176	1.02665330514317	7.92139269728748	0.00206965773548303	0.0328393454727788
SpTIGR4-0995 (3A17)	SP0995	1.0053799379006	9.3070783120514	0.00199287679047119	0.0323395799170946
SpTIGR4-1665 (5N4)	SP1665	1.14214252241678	10.1352461540018	0.00210818928276562	0.0329693152456012
SpTIGR4-0138 (1J6)	SP0138	1.268481431893	7.78255950932149	0.0022503609619783	0.0340520858105141
SpTIGR4-0503 (2N3)	SP0503	0.935854228635687	7.99690977939723	0.0021542427149505	0.0330867062668943
SpTIGR4-1937 (6F2)	SP1937	1.1571874186398	12.4512025709988	0.00210617097763646	0.0329693152456012
SpTIGR4-1124 (3J21)	SP1124	-0.739477411447668	8.85915408477636	0.00228848357464628	0.0340984048709306
SpTIGR4-1617 (5F10)	SP1617	-1.12510579539054	8.19189767157288	0.00229689637570867	0.0340984048709306
SpTIGR4-1749 (5B15)	SP1749	1.24488223692426	8.61144156633969	0.00229012128468735	0.0340984048709306
SpTIGR4-1226 (4H9)	SP1226	1.11746201547286	11.275142313262	0.00217953228702449	0.0330867062668943
SpTIGR4-0911 (3M6)	SP0911	-4.45285715790593	7.93836079825717	0.00210914649649211	0.0329693152456012
SpTIGR4-0366 (1N22)	SP0366	1.53565652492438	8.06786855355538	0.00243524134343477	0.0351541281049204
SpTIGR4-0639 (2E20)	SP0639	0.881210820619955	8.07066622786476	0.00232925546655594	0.0344575532896403
SpTIGR4-0315 (1K16)	SP0315	-0.732300245879028	7.22366115899276	0.002510610528459	0.035632459927293
SpTIGR4-1981 (6B8)	SP1981	1.36505230851653	11.3977669192531	0.0022811833850997	0.0340984048709306
SpTIGR4-0056 (1H7)	SP0056	1.14895244953011	8.47181613998418	0.00238284590680566	0.0347879805956405
SpTIGR4-0377 (1I24)	SP0377	1.13039188365182	8.38128261704237	0.00228629569500051	0.0340984048709306
SpTIGR4-0465 (2A11)	SP0465	-0.764495067796367	7.3498532221269	0.00266382269332399	0.0359196263460822
SpTIGR4-1153 (3O24)	SP1153	1.07401285442428	10.5030652325562	0.00238770032562514	0.0347879805956405
SpTIGR4-1798 (5C21)	SP1798	1.01031034453234	6.91173864894554	0.002402860250508	0.0347934164273559
SpTIGR4-0646 (2D21)	SP0646	-1.2163537101334	7.19377994036645	0.00235664650462441	0.0346574326586327
SpTIGR4-1874 (5O18)	SP1874	1.09919244482032	8.44015130468994	0.00233573300029649	0.0344575532896403
SpTIGR4-2032 (6M2)	SP2032	-1.25443677603046	7.87010946994465	0.00263539279519978	0.0358857559372325
SpTIGR4-2141 (6B16)	SP2141	-0.933015040330384	8.93221846634127	0.00252814666289627	0.0357030369401979
SpTIGR4-2037 (6J3)	SP2037	-0.783129950966376	7.73382283691372	0.00246412042827255	0.035284527711197
SpTIGR4-1780 (5A19)	SP1780	0.933196534239615	9.04430624196326	0.00227860492816573	0.0340984048709306
SpTIGR4-0067 (1C9)	SP0067	-0.934834969338629	7.87749954426752	0.0025339596978381	0.0357030369401979
SpTIGR4-0169 (1I10)	SP0169	-0.776658407788696	7.12384747905822	0.00284273239155443	0.0376842215060709
SpTIGR4-0834 (3H8)	SP0834	0.975219171888887	10.4248941100653	0.00244406727401724	0.0351736409526763
SpTIGR4-1024 (3F20)	SP1024	1.17659115853873	8.55615629716523	0.00257381094538332	0.0358857559372325
SpTIGR4-1225 (4G9)	SP1225	1.38853656540801	11.213824153584	0.00240051914729988	0.0347934164273559
SpTIGR4-2207 (6C24)	SP2207	-0.985317609392133	8.3427114490846	0.00271156035577538	0.0363549943996551
SpTIGR4-0345 (1I20)	SP0345	1.90661902505238	10.4191281235395	0.00236803023080183	0.0347163559693253
SpTIGR4-2151 (6C17)	SP2151	-0.744346229810792	8.38687518424558	0.00277137638761	0.0369464512183928
SpTIGR4-0802 (3H4)	SP0802	0.920951777184807	10.5080847106506	0.00256857796420087	0.0358857559372325
SpTIGR4-0347 (1K20)	SP0347	1.37682355916841	8.77481976234513	0.00260110111158909	0.0358857559372325
SpTIGR4-1851 (5P15)	SP1851	-0.849559636267426	8.36848805785809	0.00273803488503032	0.0366056595708884
SpTIGR4-1596 (5A8)	SP1596	-0.880253113230182	7.95242044847069	0.00261497594426238	0.0358857559372325
SpTIGR4-1500 (4I20)	SP1500	1.4105998607312	12.7790861182039	0.00247426564910646	0.035284527711197
SpTIGR4-1700 (5I9)	SP1700	0.928060143734979	9.67556409276537	0.00251380720269046	0.035632459927293
SpR6-1210 (7E3)	spr1210	-0.930349101236887	7.00566595979748	0.00265368530942561	0.0358857559372325
SpTIGR4-1780 (5A19)	SP1780	1.23227679727602	9.06138002419135	0.00258773372504754	0.0358857559372325
SpTIGR4-1648 (5M2)	SP1648	1.60880224125913	13.914270185909	0.00247169077554206	0.035284527711197
SpTIGR4-1559 (5D3)	SP1559	0.772411428146705	10.1980284661608	0.00264711021907615	0.0358857559372325
SpTIGR4-0756 (2J23)	SP0756	1.20290347993847	11.8195000380653	0.00258574828135741	0.0358857559372325
SpTIGR4-0900 (3J5)	SP0900	1.036141483506	8.55879646348433	0.00262759998979403	0.0358857559372325
SpTIGR4-0480 (2H12)	SP0480	0.947080787488167	8.99410701735733	0.00264577854889425	0.0358857559372325
SpTIGR4-1359 (4D14)	SP1359	0.790896466816568	11.3293877933623	0.00268048033015102	0.0360409726676878
SpTIGR4-0046 (1F6)	SP0046	1.44103383425995	11.6064853027245	0.00261680136708464	0.0358857559372325
SpR6-0318 (6I20)	spr0318	-1.12415289436143	7.01933158126134	0.00291559440097826	0.0380077209169077
SpTIGR4-2036 (6I3)	SP2036	-1.42702250038223	7.85418178709833	0.00306050063998472	0.0390317507093987
SpTIGR4-0488 (2O1)	SP0488	-1.15899638465895	8.90981748805396	0.00302091904495417	0.0389491644535735
SpTIGR4-2088 (6M9)	SP2088	-1.11341494776537	8.52702404036312	0.00296761791580366	0.0383670601971759
SpTIGR4-0159 (1O8)	SP0159	1.03010059934037	7.99426518732462	0.00294417976092155	0.0382064266878856
SpTIGR4-0893 (3K4)	SP0893	1.05946877452395	10.7329302097651	0.00289868038110204	0.0379699869541248
SpTIGR4-0446 (2F8)	SP0446	1.31921976996633	8.40875674404383	0.00288788434509756	0.0379699869541248
SpTIGR4-2161 (6E18)	SP2161	-1.89185848838249	8.41425415125332	0.00314018078188985	0.0398320505648885
SpTIGR4-0207 (1G14)	SP0207	1.23985593195032	8.42535410592924	0.00289284209256628	0.0379699869541248
SpTIGR4-1999 (6D10)	SP1999	1.25244879503255	11.4563346809493	0.00287542037636356	0.0379699869541248
SpTIGR4-1183 (4E4)	SP1183	-0.825967389855223	7.57561398686157	0.00317176453731582	0.0401245266467964
SpTIGR4-1888 (5M20)	SP1888	1.28636614973813	11.0000872169067	0.00264563331245275	0.0358857559372325
SpTIGR4-1430 (4C23)	SP1430	0.779069573131039	9.52453591645334	0.00290463138620589	0.0379699869541248
SpTIGR4-1077 (3K15)	SP1077	0.872684417740649	9.84162020868938	0.00261017181060422	0.0358857559372325
SpTIGR4-1273 (4N3)	SP1273	0.895301083343814	10.2186299813092	0.00304113030349962	0.0389533612189837
SpTIGR4-1542 (5C1)	SP1542	0.828316939695666	11.875779971039	0.00294707456177273	0.0382064266878856
SpTIGR4-0753 (2O22)	SP0753	0.777705534304157	7.56508338889518	0.00349975305251239	0.0426694122730228
SpTIGR4-2162 (6F18)	SP2162	-1.04980218507393	8.02387890121868	0.00351127437178388	0.0426978222057233
SpTIGR4-0856 (3F11)	SP0856	1.22977563874063	11.8422606646205	0.00304607669540714	0.0389533612189837
SpTIGR4-0777 (3G1)	SP0777	1.46599571632857	11.6544348117415	0.0030741483031252	0.0390998430121816
SpTIGR4-2085 (6J9)	SP2085	-1.0704884049582	8.11617282174581	0.0037348244857715	0.0444029126711204
SpTIGR4-0954 (3P11)	SP0954	-0.793938858972728	7.16678692842961	0.00347166343255447	0.0425459586291702
SpTIGR4-0191 (1O12)	SP0191	1.19023365234519	7.84499215652948	0.00330669549133662	0.0413864600591227
SpTIGR4-0982 (3D15)	SP0982	1.02794121905523	7.73589879927736	0.00370313690192431	0.0442308686813599
SpTIGR4-1578 (5G5)	SP1578	1.29317029798993	11.2449528512752	0.00335922599275354	0.041601361899732
SpTIGR4-1041 (3G22)	SP1041	0.895612488873483	8.65106652141217	0.00345241221532611	0.0424205010060697
SpTIGR4-1298 (4O6)	SP1298	0.71053233716325	9.32611714490079	0.0034415143645969	0.042397294763856
SpTIGR4-1137 (3O22)	SP1137	-0.877946240617258	7.56653477369446	0.00404238860150253	0.0461734969870653
SpR6-0317 (6P19)	spr0317	-0.700844584412786	7.05642993924011	0.00379816536420877	0.0446854155099162
SpTIGR4-0291 (1K13)	SP0291	1.60187601499729	7.72423564031607	0.00373641169098251	0.0444029126711204
SpTIGR4-1508 (4I21)	SP1508	1.00364636549129	12.1220859920775	0.00334956169659635	0.0415911275572096
SpTIGR4-1950 (6C4)	SP1950	-1.06705577868511	9.91253182272418	0.00358855088781789	0.0433835806251116
SpTIGR4-0860 (3B12)	SP0860	0.934733666072515	11.0909884764686	0.00338322925410513	0.041788653201624
SpTIGR4-1457 (4N14)	SP1457	0.822396238307078	10.6167792915417	0.00368071673579153	0.0441873799965177
SpTIGR4-0592 (2F14)	SP0592	1.06522758113027	9.11654841527736	0.00334028163462819	0.0415856226787308
SpTIGR4-0451 (2C9)	SP0451	1.27623695015986	8.33389222231724	0.00369575522198641	0.0442308686813599
SpTIGR4-0718 (2L18)	SP0718	-0.83858720388058	8.0464811785478	0.00392014884091533	0.0456639119934346
SpTIGR4-1334 (4K11)	SP1334	-0.895503691184647	7.39375217331668	0.00387335813383777	0.0452308272402991
SpTIGR4-1537 (4N24)	SP1537	0.905354347518401	9.50365832683769	0.00333231221043255	0.0415856226787308
SpTIGR4-0284 (1D24)	SP0284	1.22041437761129	8.32098849301774	0.00379685363033746	0.0446854155099162
SpTIGR4-0224 (1H16)	SP0224	0.930026816129787	10.0894104773572	0.00359532436119709	0.0433835806251116
SpTIGR4-0989 (3C16)	SP0989	0.882413754276584	8.29722397189559	0.00381180386909328	0.0447340374263167
SpTIGR4-1452 (4I14)	SP1452	0.919026413226751	9.13695634738367	0.0035804413870223	0.0433835806251116
SpTIGR4-2057 (6N5)	SP2057	1.02808578251779	11.5633877095216	0.0037475757690021	0.0444234044557277
SpTIGR4-0674 (2H24)	SP0674	0.838458249958726	7.65608592773843	0.004429175374473	0.0487023521268465
SpTIGR4-0463 (2G10)	SP0463	-1.02794099152271	8.15086814721981	0.00403484208094005	0.0461734969870653
SpTIGR4-0237 (1E18)	SP0237	-1.2454433452317	10.2508159284196	0.00397813603713878	0.0458924546254448
SpTIGR4-0432 (2H6)	SP0432	0.811574190109214	8.21465504998173	0.00441618781807866	0.0487023521268465
SpTIGR4-0366 (1N22)	SP0366	1.07402484662254	8.11674250001845	0.0045358703096753	0.0487023521268465
SpTIGR4-0663 (2E23)	SP0663	0.917876373677122	9.86582534151968	0.00412525702040481	0.0470059552978815
SpTIGR4-1828 (5I13)	SP1828	-0.934103955224245	7.20966382796458	0.00403869841531738	0.0461734969870653
SpR6-0955 (6O22)	spr0955	-0.735812062422126	7.20275000618043	0.00465188474239034	0.0493057873821823
SpTIGR4-0216 (1H15)	SP0216	0.989576841121653	10.4134228528962	0.0038372784246277	0.0449209757868109
SpTIGR4-1061 (3K13)	SP1061	1.58543976405166	10.2122843727288	0.00446447265988791	0.0487023521268465
SpTIGR4-2084 (6I9)	SP2084	-1.28605660260996	8.74662430412624	0.00445650392004106	0.0487023521268465
SpTIGR4-0303 (1O14)	SP0303	-0.916353421058278	6.91729589467316	0.00467656318597821	0.0493450815094472
SpTIGR4-1417 (4F21)	SP1417	1.89481354724437	11.2006549328725	0.00420031607182117	0.0476561454503216
SpTIGR4-0122 (1J4)	SP0122	0.712611336917664	8.96401509529157	0.00433039666654155	0.0487023521268465
SpTIGR4-0436 (2D7)	SP0436	0.974921178024755	7.43459343490702	0.0049325627319553	0.0508793918033359
SpTIGR4-1194 (4H5)	SP1194	-0.832563142017333	7.65968864124602	0.00454320709385585	0.0487023521268465
SpTIGR4-1428 (4A23)	SP1428	-0.994262937287283	8.50822631915848	0.00439964813975315	0.0487023521268465
SpTIGR4-0804 (3B5)	SP0804	0.708833333903553	10.1292944140597	0.00443545133951608	0.0487023521268465
SpTIGR4-2080 (6M8)	SP2080	1.04809158354099	8.67424286162155	0.00442112614255105	0.0487023521268465
SpTIGR4-0770 (2P24)	SP0770	0.937800266447548	7.94350974252773	0.00453854048120247	0.0487023521268465
SpTIGR4-0435 (2C7)	SP0435	0.958416817167273	9.16332479652941	0.0039787763466174	0.0458924546254448
SpTIGR4-2116 (6A13)	SP2116	-1.10770614200437	8.19523462593506	0.00437807166016661	0.0487023521268465
SpTIGR4-1750 (5C15)	SP1750	0.915704466030924	7.99238120395681	0.00420257126261867	0.0476561454503216
SpTIGR4-0583 (2E13)	SP0583	0.715361574738118	8.21989913743271	0.00460415404150849	0.0490206989125316
SpTIGR4-0225 (1A17)	SP0225	0.90401303686952	9.86006581303424	0.00449254220870387	0.0487023521268465
SpTIGR4-0221 (1E16)	SP0221	1.06055105224029	9.57835451450167	0.00435977468754331	0.0487023521268465
SpTIGR4-0443 (2C8)	SP0443	1.37501014190717	9.17118350897762	0.00441709606127307	0.0487023521268465
SpTIGR4-0012 (1D2)	SP0012	1.17328479903384	8.63659113448251	0.00499911380512816	0.0510321682579894
SpTIGR4-1479 (4L17)	SP1479	0.997897014798721	11.9030119260775	0.00440179242975071	0.0487023521268465
SpTIGR4-0503 (2N3)	SP0503	0.764744336169935	7.86308231594761	0.0046941663418916	0.0494200152235836
SpTIGR4-1952 (6E4)	SP1952	-1.02220057178868	8.59349427137453	0.00496948837293016	0.050950789287602
SpTIGR4-1269 (4J3)	SP1269	0.88420909645631	11.6452862251447	0.00449252624951118	0.0487023521268465
SpTIGR4-0213 (1E15)	SP0213	0.977861612417858	9.88117530388704	0.00440126362796807	0.0487023521268465
SpTIGR4-0976 (3F14)	SP0976	0.730902286244795	11.2052546027999	0.00459253770689953	0.0490206989125316
SpTIGR4-1133 (3K22)	SP1133	-0.802865626413206	7.19851702982016	0.00519934369101702	0.0521153351157736
SpTIGR4-0336 (1P18)	SP0336	1.45893299553308	9.09335558129387	0.00437510536563965	0.0487023521268465
SpTIGR4-1803 (5H21)	SP1803	0.92063161789579	7.72848647149848	0.0048798706607839	0.050694638696797
SpTIGR4-1383 (4D17)	SP1383	1.16122380942277	9.64032575062742	0.00502625998066282	0.051087644641467
SpTIGR4-1128 (3N21)	SP1128	1.32326361594533	12.8461644579687	0.00454240492982935	0.0487023521268465
SpTIGR4-2081 (6N8)	SP2081	0.755274522203511	10.42810694165	0.0048176079813065	0.050381473688952
SpTIGR4-0930 (3P8)	SP0930	0.876574259439878	7.29159264041945	0.00516324168951429	0.0520304398091097
SpTIGR4-1647 (5L2)	SP1647	1.20206735982564	11.8648839516205	0.00472164702622937	0.0495983725567755
SpTIGR4-1729 (5N12)	SP1729	0.796257141593337	11.1995490260426	0.00486424325887398	0.0506440902129667
SpTIGR4-1278 (4K4)	SP1278	-0.91934693289805	8.40033838562055	0.00496374051800195	0.050950789287602
SpTIGR4-2087 (6L9)	SP2087	-1.36254447943189	8.71554999378274	0.00529421373289434	0.0525623836012674
SpTIGR4-0853 (3C11)	SP0853	1.56011414066001	8.50252803290356	0.00491563044825444	0.0508416634933744
SpTIGR4-1132 (3J22)	SP1132	-0.745755584562951	7.27578011286438	0.00521596320431989	0.0521153351157736
SpTIGR4-1961 (6F5)	SP1961	0.877747351711973	11.6242324164368	0.0045959021354659	0.0490206989125316
SpTIGR4-2162 (6F18)	SP2162	-0.823708704679347	7.92026918183593	0.00536190406335299	0.0531223589939772
SpTIGR4-2069 (6J7)	SP2069	0.737914075417666	10.1027981752272	0.00517642097876456	0.0520517887309103
SpTIGR4-1536 (4M24)	SP1536	0.77752368284526	11.0478297884085	0.00478854836132734	0.0501891059875422
SpTIGR4-0225 (1A17)	SP0225	0.806285611353768	9.94735423036559	0.00484132392337606	0.0505172292315027
SpTIGR4-0805 (3C5)	SP0805	0.925041501182771	9.54624492374892	0.00510296862449698	0.0516442373051243
SpTIGR4-1899 (5P21)	SP1899	0.815971021996771	8.13776471068392	0.0049868151015063	0.0510172866688883
SpTIGR4-2172 (6H19)	SP2172	1.10421753878451	10.4501780772433	0.00462825766792388	0.049166096129232
SpR6-0971 (6O24)	spr0971	-0.775691446544889	7.4285809536787	0.00546195796468828	0.0538867383266731
SpTIGR4-1068 (3J14)	SP1068	1.38552985008086	11.8857262909577	0.00494090141396611	0.0508793918033359
SpTIGR4-0765 (2K24)	SP0765	1.44710952410233	9.13205018674447	0.00525968946450728	0.0523840356145164
SpTIGR4-1521 (4N22)	SP1521	0.888576830481686	11.401193732971	0.00501371158082437	0.0510704041111677
SpTIGR4-0512 (2O4)	SP0512	-0.977598572193298	7.27619354402123	0.00512841064685386	0.0517903444293868
SpTIGR4-0766 (2L24)	SP0766	-1.28351264267244	8.43421890597808	0.0058943515659605	0.0563797123361994
SpR6-0113 (6I18)	spr0113	0.733671682239193	7.27963842629251	0.00616332650182732	0.0578353238229993
SpTIGR4-1717 (5J11)	SP1717	1.23121008323298	10.1463703913942	0.0062493906548475	0.0583210207925328
SpTIGR4-1735 (5D13)	SP1735	1.04008236433031	7.56789112203905	0.00526511875173529	0.0523840356145164
SpTIGR4-1496 (4M19)	SP1496	-3.80303988370101	8.13502752281424	0.00578919606543483	0.0557136128505855
SpTIGR4-0063 (1G8)	SP0063	-1.02842197207758	8.85205993698674	0.00574385916381696	0.0554375735698167
SpTIGR4-1337 (4N11)	SP1337	-1.25907045041202	10.1797946267913	0.00557562507857622	0.0544375344808707
SpTIGR4-1865 (5N17)	SP1865	0.703718968681903	10.1489750408064	0.00521065603385919	0.0521153351157736
SpTIGR4-2024 (6M1)	SP2024	0.726110410684815	8.99354181772495	0.00601749617361029	0.0572087616020404
SpTIGR4-0936 (3N9)	SP0936	0.802452191405828	8.94816086941333	0.00550704757658287	0.0539889500039117
SpTIGR4-1899 (5P21)	SP1899	0.939721722690762	7.81567208916743	0.00574873266087347	0.0554375735698167
SpTIGR4-0779 (3A2)	SP0779	0.77561400772228	11.1088781073874	0.00551784649468216	0.0539889500039117
SpTIGR4-0417 (2A5)	SP0417	0.715227744989242	7.5427820279609	0.00655565072900194	0.0594429524675976
SpTIGR4-1666 (5O4)	SP1666	1.31913250736716	11.7653617528892	0.0055182075970849	0.0539889500039117
SpTIGR4-0320 (1P16)	SP0320	-0.846007530757447	7.19621412211581	0.00616942893309512	0.0578353238229993
SpTIGR4-0520 (2O5)	SP0520	0.910763747465339	8.95682648399444	0.00609580788668759	0.0575411255648338
SpTIGR4-1418 (4G21)	SP1418	-1.31107352016826	10.2509033098188	0.00616644764159297	0.0578353238229993
SpR6-1179 (7B2)	spr1179	-0.862507594982778	6.95726469224661	0.00692403063509862	0.0609055853621946
SpTIGR4-0394 (2B2)	SP0394	-0.709423196706843	7.11826694514255	0.00710662714810849	0.0614712034684035
SpTIGR4-1709 (5J10)	SP1709	0.769189407707678	11.1858466656923	0.00610136456796687	0.0575411255648338
SpTIGR4-1689 (5N7)	SP1689	-0.789186560813024	8.11415260478331	0.00671657940823179	0.0601157694872708
SpTIGR4-0855 (3E11)	SP0855	0.786713647743079	11.1591906159888	0.00607932018146278	0.0575411255648338
SpR6-1191 (7G2)	spr1191	-0.765293934042382	7.12983622552052	0.00743992431872411	0.0626011959848264
SpTIGR4-2125 (6B14)	SP2125	0.864464327360685	8.59520444316733	0.00623645569072753	0.0583210207925328
SpTIGR4-1200 (4F6)	SP1200	0.843734461114335	10.5729517455193	0.00593231173215455	0.0566277059057187
SpTIGR4-0212 (1D15)	SP0212	1.13337143457388	8.61200668059494	0.00647801203648569	0.0591951934829158
SpTIGR4-0348 (1L20)	SP0348	1.35704890667422	8.20834436944191	0.00669278532644578	0.0601157694872708
SpTIGR4-0461 (2E10)	SP0461	-0.901534544579264	7.92902728925705	0.00675358537734881	0.0601157694872708
SpTIGR4-0032 (1H4)	SP0032	1.05153834314361	8.66433238953239	0.00677812040338801	0.0601157694872708
SpTIGR4-0660 (2B23)	SP0660	-1.20448288359184	8.45187419347709	0.00641186019554866	0.0587046966541868
SpTIGR4-1749 (5B15)	SP1749	1.2649858113672	8.39456279816426	0.00675153483961952	0.0601157694872708
SpR6-0102 (6P16)	spr0102	-0.76147105332253	6.93819523325707	0.00720263671490784	0.061740634572598
SpTIGR4-0382 (1N24)	SP0382	0.827116368415961	8.51504374710978	0.0070083952083073	0.0610768663894337
SpTIGR4-1559 (5D3)	SP1559	0.823752292232727	10.4727260191679	0.00629371856237915	0.0583210207925328
SpTIGR4-1562 (5G3)	SP1562	-1.14594410446786	7.48874328231642	0.00709416631331445	0.0614712034684035
SpTIGR4-1064 (3N13)	SP1064	-0.981144790729648	8.57829988686517	0.00639500553699131	0.0587046966541868
SpTIGR4-2079 (6L8)	SP2079	1.18243005236131	12.3718018705422	0.00630259629132023	0.0583210207925328
SpTIGR4-1329 (4N10)	SP1329	-0.979609321793032	8.0937967912541	0.00658661402468086	0.0596088569233617
SpTIGR4-2148 (6A17)	SP2148	-0.964039267611042	8.75723190758543	0.00709498589558142	0.0614712034684035
SpTIGR4-1924 (6A1)	SP1924	0.848014924456875	10.4579186194396	0.00649721125104043	0.0592546712707941
SpTIGR4-1487 (4L18)	SP1487	-0.974574445899687	8.26407641974509	0.00729783699027981	0.0622167044859724
SpTIGR4-0299 (1K14)	SP0299	1.57893487216928	7.61119876697021	0.0070296311353512	0.06114869523653
SpTIGR4-1440 (4E24)	SP1440	-0.831265989136669	7.44622995003748	0.00737979842224823	0.0623506846949734
SpTIGR4-0798 (3D4)	SP0798	1.02334644270043	11.6695578326854	0.00652229488276059	0.0592546712707941
SpTIGR4-1875 (5P18)	SP1875	1.45707839119042	8.85471662217248	0.00651310208368245	0.0592546712707941
SpTIGR4-0282 (1B24)	SP0282	1.0216815865074	8.40819674908765	0.00734575987571547	0.0623506846949734
SpTIGR4-2218 (6N13)	SP2218	0.830679414553588	8.2791047453924	0.0062778749871294	0.0583210207925328
SpTIGR4-1052 (3B24)	SP1052	-0.846847337786817	8.52079175717034	0.0077928196876713	0.0643386130704932
SpTIGR4-0771 (3A1)	SP0771	0.735829990201741	10.6586003730244	0.00669683501289974	0.0601157694872708
SpTIGR4-1272 (4M3)	SP1272	-0.892475338559047	9.80020545225645	0.00696287804912535	0.0610191882666367
SpTIGR4-1573 (5B5)	SP1573	1.30014397136218	8.38360759443702	0.00687825844264576	0.0608441432915244
SpTIGR4-1877 (5J19)	SP1877	1.19426613269188	8.13507146437011	0.00690971628993008	0.0609055853621946
SpTIGR4-0618 (2H17)	SP0618	1.12905098485463	7.45004199079786	0.00757721771477134	0.0632240896555211
SpTIGR4-2045 (6J4)	SP2045	-0.787365164355475	9.25630454535304	0.00741557644661544	0.0625406859458284
SpTIGR4-0989 (3C16)	SP0989	1.10197746906402	8.02807190468843	0.00674405021954909	0.0601157694872708
SpTIGR4-0704 (2N16)	SP0704	-0.946468410123956	8.77093175495388	0.00736172949887425	0.0623506846949734
SpTIGR4-2181 (6A21)	SP2181	-1.02867554947353	8.17111198009411	0.00744935608829213	0.0626011959848264
SpTIGR4-1607 (5D9)	SP1607	0.71953101256621	11.3083211629487	0.00676736497251792	0.0601157694872708
SpTIGR4-0098 (1J1)	SP0098	1.32359815671492	8.81045907599775	0.00694549699897886	0.0609804270096913
SpR6-0113 (6I18)	spr0113	0.905773355727935	7.3034744514718	0.00692161366195926	0.0609055853621946
SpTIGR4-1757 (5B16)	SP1757	-1.14277188243649	7.00544750249747	0.00716254083760573	0.0616214208076281
SpTIGR4-1023 (3E20)	SP1023	0.920226737130791	11.3641522810534	0.00718555063504083	0.061706571694347
SpTIGR4-2200 (6D23)	SP2200	-0.747507967453104	7.19900006148662	0.00713700224891198	0.0615141622406223
SpTIGR4-0437 (2E7)	SP0437	0.903452641090507	8.73578919300479	0.00675912108390812	0.0601157694872708
SpTIGR4-2196 (6H22)	SP2196	-0.87514236563175	8.59094009939648	0.00737814974680072	0.0623506846949734
SpTIGR4-1089 (3O16)	SP1089	0.879948896641744	9.47816203281256	0.00722255673441302	0.0617988218039048
SpTIGR4-0321 (1I17)	SP0321	-0.880906618281001	7.29072439221372	0.00748033686648776	0.0627494925021237
SpTIGR4-2142 (6C16)	SP2142	-0.795565190273582	9.19064158011021	0.00761691918834989	0.0633150297214247
SpTIGR4-0050 (1B7)	SP0050	1.23739257720849	10.0776599510583	0.00776870896702911	0.0643386130704932
SpTIGR4-2032 (6M2)	SP2032	-1.32272924183956	7.936019457772	0.00845363628656746	0.0682381001107829
SpTIGR4-0406 (2F3)	SP0406	0.91989687648979	7.15245213778344	0.00854560360134422	0.0684176265581651
SpTIGR4-1103 (3M18)	SP1103	0.951001138315199	8.1444133938458	0.00853204731281278	0.0684176265581651
SpTIGR4-1661 (5J4)	SP1661	0.802529235968429	11.1939882259042	0.00727314854134987	0.0621187605001678
SpTIGR4-0117 (1M3)	SP0117	1.19262300883007	9.78909041138994	0.00798476431154264	0.0653500884349907
SpTIGR4-0065 (1A9)	SP0065	-1.02570109210246	8.5364651751614	0.00711895577779003	0.0614712034684035
SpTIGR4-2153 (6E17)	SP2153	-2.14228094101462	8.54583329434968	0.00756140081137912	0.0632082769868784
SpTIGR4-0082 (1B11)	SP0082	-1.3492758518899	7.34427277850128	0.00787429093904578	0.0647839390894221
SpTIGR4-0389 (2E1)	SP0389	0.704531858671637	7.98284825805012	0.00807732052980623	0.0659928305785905
SpTIGR4-0209 (1A15)	SP0209	1.5952720216942	9.27656672725166	0.00794129449711933	0.0652211726063587
SpTIGR4-0370 (1J23)	SP0370	0.92216388476031	8.74419885348533	0.00700796913204417	0.0610768663894337
SpR6-1185 (7C2)	spr1185	-0.739954538569078	7.04786782773985	0.00920313713563469	0.0720631669888467
SpTIGR4-0336 (1P18)	SP0336	1.22613701241747	8.92709441252706	0.00830892823475829	0.0675333614382945
SpTIGR4-1933 (6B2)	SP1933	-0.707164376415356	7.52121095977083	0.0078604961748207	0.0647837040257552
SpTIGR4-0185 (1I12)	SP0185	0.713564942697662	7.3690895225533	0.00950710787664206	0.073569687990939
SpTIGR4-1355 (4H13)	SP1355	-1.19426177944558	11.0814162853921	0.00798443568217828	0.0653500884349907
SpTIGR4-0349 (1M20)	SP0349	1.0673710684511	7.86170581495143	0.00759863848992076	0.0632906066080833
SpTIGR4-2215 (6K13)	SP2215	1.27553333397718	8.75685320799105	0.00848027972372241	0.0683359527052015
SpTIGR4-0933 (3K9)	SP0933	0.877384390550899	7.34155404950879	0.010112691691851	0.0760606513657499
SpTIGR4-1055 (3E24)	SP1055	-0.811647168392493	7.57927622237036	0.00953623240001547	0.073569687990939
SpTIGR4-0702 (2L16)	SP0702	-1.41306688444096	9.03720030725171	0.00953551180128567	0.073569687990939
SpTIGR4-1089 (3O16)	SP1089	0.777629095126329	9.50584771061448	0.00975776813427151	0.0744740179716364
SpTIGR4-1753 (5F15)	SP1753	0.84872135745561	8.05228032311856	0.00977248636875233	0.0744740179716364
SpTIGR4-0347 (1K20)	SP0347	0.94259589184212	8.61438296164405	0.00905644675545637	0.0712702983798958
SpTIGR4-0008 (1H1)	SP0008	0.818095190554711	8.73790675879975	0.00918799971615559	0.0720631669888467
SpTIGR4-0015 (1G2)	SP0015	0.868531972945854	9.20114956783102	0.00891653852557311	0.0704047488277635
SpTIGR4-1136 (3N22)	SP1136	-1.15860130236779	7.3447270136954	0.0103301072910149	0.0767985543625847
SpTIGR4-0985 (3G15)	SP0985	0.802110962040261	9.37471337038065	0.00841798724280951	0.0681842477877135
SpTIGR4-0559 (2M10)	SP0559	-0.718574186289659	7.0907618001452	0.00920177220021049	0.0720631669888467
SpTIGR4-0776 (3F1)	SP0776	-1.21703391569226	8.30963707613984	0.00895143186426741	0.0705618732885133
SpTIGR4-1532 (4I24)	SP1532	-0.734640045170041	9.61885316867803	0.00933001938806667	0.0728143801662384
SpR6-0968 (6L24)	spr0968	-0.801727084802364	7.4563897594217	0.0110293025315045	0.0794852951198469
SpTIGR4-0810 (3H5)	SP0810	-1.09974486571638	7.9884221424189	0.0100446190633204	0.0759557563500991
SpTIGR4-0058 (1B8)	SP0058	1.2732499511071	11.499967904685	0.00854856872422463	0.0684176265581651
SpTIGR4-0054 (1F7)	SP0054	1.21274108172328	9.80618857860555	0.00881667011674246	0.0698505885006566
SpTIGR4-1131 (3I22)	SP1131	-0.78913121755612	7.66571340709726	0.00937884642112856	0.0730742570493891
SpTIGR4-0908 (3J6)	SP0908	-1.21856339728503	7.04144420810222	0.00941778063081439	0.073135438364047
SpTIGR4-0387 (2C1)	SP0387	0.80198939463965	7.71602492006349	0.00978005590872743	0.0744740179716364
SpTIGR4-2223 (6K14)	SP2223	0.974198942806989	7.6701459490214	0.0104327836877469	0.077012488468321
SpTIGR4-2107 (6P11)	SP2107	-1.15546748697857	10.7762482030713	0.00865610285749133	0.0689265990648971
SpTIGR4-1716 (5I11)	SP1716	0.901702335410453	10.7592650045936	0.00926947908342971	0.0724620740309306
SpTIGR4-1508 (4I21)	SP1508	0.786308920756484	11.810372094518	0.00852719600945389	0.0684176265581651
SpTIGR4-0068 (1D9)	SP0068	-1.16649505909919	7.46915370353626	0.0103497883970626	0.0768235081964932
SpTIGR4-0016 (1H2)	SP0016	0.790351310495156	8.32072337701426	0.011125320804578	0.079810609308451
SpTIGR4-0750 (2L22)	SP0750	0.873284729373765	8.28981227188468	0.00968627242986492	0.0744740179716364
SpTIGR4-0320 (1P16)	SP0320	-0.737907967757429	7.00410448438559	0.00990359397611637	0.0752929131689881
SpTIGR4-0995 (3A17)	SP0995	1.00619412659108	9.30345336697629	0.00843955433086085	0.0682381001107829
SpTIGR4-0508 (2K4)	SP0508	1.04801282744199	10.1800761291129	0.010055341310266	0.0759557563500991
SpTIGR4-1131 (3I22)	SP1131	-1.12679878736156	7.53417514228448	0.0105703819563844	0.0776040834426596
SpTIGR4-0394 (2B2)	SP0394	-0.701622018621175	7.2382954206667	0.0107811075924634	0.078296130139094
SpTIGR4-0772 (3B1)	SP0772	-1.03851343909134	7.51991594445886	0.010440707106415	0.077012488468321
SpTIGR4-0525 (2L6)	SP0525	0.710564979643734	8.96106375439321	0.0107269845520549	0.0781442558854034
SpTIGR4-2190 (6B22)	SP2190	0.882559982541963	9.46510183931317	0.0102497015997645	0.0765989511729244
SpTIGR4-1352 (4E13)	SP1352	-1.1701258434158	10.5579073254887	0.00971346607288477	0.0744740179716364
SpTIGR4-2150 (6B17)	SP2150	-0.872818442312267	8.31814637334939	0.0112762973936916	0.0803857338263583
SpTIGR4-0487 (2N1)	SP0487	-0.748214503282326	8.45525785159782	0.00998202895307961	0.0757668197632139
SpTIGR4-1124 (3J21)	SP1124	-1.16481580478053	8.79955659203083	0.0113028672540356	0.0803857338263583
SpTIGR4-1085 (3K16)	SP1085	0.808693265471498	10.644151442033	0.0097762924683639	0.0744740179716364
SpTIGR4-0159 (1O8)	SP0159	0.947249482136911	8.16289470693775	0.0115358943445842	0.0811478606660884
SpTIGR4-0797 (3C4)	SP0797	0.993690577169006	11.5206330703339	0.0100875500141998	0.0760606513657499
SpTIGR4-1352 (4E13)	SP1352	-1.17894716171631	10.5851059099335	0.0101177152050487	0.0760606513657499
SpTIGR4-2184 (6D21)	SP2184	-0.991887489784793	8.47135608651012	0.011605925067963	0.0812760169193957
SpTIGR4-1013 (3C19)	SP1013	0.74345711998426	10.6671749542613	0.0106866049280083	0.0779707950251274
SpTIGR4-1842 (5O14)	SP1842	-1.01387260579924	7.66655789864148	0.0116931634669453	0.0815230033710288
SpTIGR4-0069 (1E9)	SP0069	-0.793742610997942	7.44723647475021	0.0122101192082725	0.0834948304131079
SpTIGR4-1338 (4O11)	SP1338	-0.715219135328053	7.3476348327642	0.0108958590170257	0.0787648426023391
SpTIGR4-1666 (5O4)	SP1666	0.815537906257829	12.1616377025906	0.0101600235666506	0.0761354632239773
SpTIGR4-2215 (6K13)	SP2215	1.15411226950161	8.80376910707215	0.00977606523728401	0.0744740179716364
SpTIGR4-0086 (1F11)	SP0086	1.02861010268232	8.73397107626568	0.00956299997386314	0.0736554466072012
SpTIGR4-0772 (3B1)	SP0772	-0.794820151754112	7.42345621858297	0.0113595151229414	0.0803857338263583
SpTIGR4-1943 (6D3)	SP1943	1.20982283110697	11.0519859810447	0.0102544282275696	0.0765989511729244
SpTIGR4-2092 (6I10)	SP2092	0.920461279982881	11.7915706071896	0.0102913195976799	0.0767526941785759
SpR6-1609 (7E5)	spr1609	0.730982217472634	7.55327991649884	0.0121363671037339	0.0832561859915037
SpTIGR4-2156 (6H17)	SP2156	0.850374654428591	11.0357848327511	0.0105973915404561	0.0776537724590224
SpTIGR4-1950 (6C4)	SP1950	-0.814705139124372	9.70714232066475	0.0114718586912217	0.0808182140731876
SpTIGR4-0667 (2A24)	SP0667	0.946568078726379	8.48000508761874	0.0106616703608051	0.0779096594999207
SpTIGR4-1103 (3M18)	SP1103	0.771453311683097	8.36927721249312	0.0119043410158253	0.0823379474109642
SpTIGR4-1110 (3L19)	SP1110	1.04393511351411	10.5243030252698	0.0108895943301053	0.0787648426023391
SpTIGR4-2165 (6A19)	SP2165	-0.812633345957887	8.09887385620801	0.0122331335492699	0.0834948304131079
SpTIGR4-0046 (1F6)	SP0046	1.20568026389734	11.5207096917206	0.0111621951845237	0.0799339929175648
SpTIGR4-1619 (5H10)	SP1619	-1.03974571217765	7.98618235690268	0.0134150576337989	0.0871978746196926
SpTIGR4-0449 (2A9)	SP0449	0.834613711272471	8.8894310030741	0.0110052242895601	0.0794334133537881
SpTIGR4-1061 (3K13)	SP1061	1.439966895329	10.085664530427	0.0124299424628838	0.0836842764382423
SpTIGR4-0818 (3H6)	SP0818	0.856425956305292	10.45397412017	0.0119500250917315	0.0823379474109642
SpTIGR4-0742 (2L21)	SP0742	0.890815888232303	9.89558192871119	0.0117967171388811	0.0818810484595495
SpTIGR4-0751 (2M22)	SP0751	1.03823635943489	9.75205202718453	0.0107675867425945	0.078296130139094
SpTIGR4-1481 (4N17)	SP1481	0.804902778870089	7.44047997255531	0.0121744078688094	0.0833955799572303
SpTIGR4-2178 (6F20)	SP2178	-0.725298114257309	7.68617595457884	0.0125313368799551	0.0841131441736331
SpTIGR4-1014 (3D19)	SP1014	0.83817830551857	8.03040775961625	0.0126604731521642	0.0844124064299099
SpTIGR4-0696 (2N15)	SP0696	-1.37092304832613	7.09803052522826	0.0137197494616511	0.0879932633941684
SpTIGR4-2184 (6D21)	SP2184	-0.92318843275846	8.45573189385027	0.0128960012000915	0.0851801270117522
SpTIGR4-1577 (5F5)	SP1577	0.920668674309694	11.5035265618967	0.0112844072486172	0.0803857338263583
SpTIGR4-0443 (2C8)	SP0443	1.38015425471654	9.26822539662321	0.0113367755851889	0.0803857338263583
SpTIGR4-1240 (4E11)	SP1240	0.80301128967631	9.26768884009402	0.0129777192821304	0.0854169887296582
SpTIGR4-2106 (6O11)	SP2106	-1.65214084583141	11.6131200240803	0.0113933881135106	0.0803857338263583
SpTIGR4-1206 (4D7)	SP1206	0.738786246027116	9.09768711223533	0.0135589715545416	0.0875288342053123
SpTIGR4-0205 (1E14)	SP0205	0.843184349804688	8.72134898371297	0.0111764911474198	0.0799339929175648
SpTIGR4-0409 (2A4)	SP0409	0.87807226479462	8.25774011364788	0.0127378838155965	0.0845479284008419
SpTIGR4-1751 (5D15)	SP1751	0.880088566839179	8.17141811633922	0.0122538674390642	0.0834948304131079
SpTIGR4-0673 (2G24)	SP0673	0.701510883807329	8.33851303535097	0.0128743553603451	0.0851801270117522
SpTIGR4-1821 (5B24)	SP1821	0.844300507722869	7.74735836199945	0.0134767509752664	0.0872530064076398
SpTIGR4-2063 (6L6)	SP2063	0.867393343239963	10.6587093805992	0.0123485767036811	0.0834948304131079
SpTIGR4-0438 (2F7)	SP0438	0.986083027261637	9.26867210201003	0.011756932752989	0.0817254439225498
SpTIGR4-2167 (6C19)	SP2167	-1.16794187829907	8.26586963178635	0.0134732802315041	0.0872530064076398
SpTIGR4-1242 (4G11)	SP1242	0.812461624373355	10.9001345232822	0.0123100499864513	0.0834948304131079
SpTIGR4-1987 (6H8)	SP1987	1.12314135994888	10.0830564633377	0.0120112998001611	0.0826391474554947
SpTIGR4-2034 (6O2)	SP2034	-1.78431905534227	7.84309660773204	0.014285919202892	0.0901200211378145
SpTIGR4-0088 (1H11)	SP0088	0.775612787161046	8.61471103725332	0.0133809502849674	0.0870964758520837
SpTIGR4-0996 (3B17)	SP0996	0.729992188699562	7.90795488728947	0.0130980883953908	0.0860888323864655
SpTIGR4-1630 (5C12)	SP1630	0.838181103966019	9.46194461019909	0.0140400367324712	0.0892559778756854
SpTIGR4-1110 (3L19)	SP1110	1.16677888003329	10.6196712082765	0.0122725390578189	0.0834948304131079
SpTIGR4-0517 (2L5)	SP0517	-1.24442236387809	10.6428929431942	0.0124502098275632	0.0837009820693035
SpTIGR4-1158 (4D1)	SP1158	-1.36680678891538	7.14005141311669	0.0152751961678129	0.0936771987072787
SpTIGR4-0213 (1E15)	SP0213	1.14273188057586	9.41448132183352	0.0127328243583358	0.0845479284008419
SpTIGR4-1354 (4G13)	SP1354	-1.49714530476859	12.0910026668601	0.0119387857009031	0.0823379474109642
SpTIGR4-0715 (2I18)	SP0715	-0.865606647357168	10.8206171096333	0.0129596183408708	0.0854169887296582
SpTIGR4-0376 (1P23)	SP0376	0.822283179041905	9.81154694415955	0.0128181963164542	0.0849611716411741
SpTIGR4-1826 (5G24)	SP1826	-1.24898696149424	8.14660785996072	0.013479161848354	0.0872530064076398
SpTIGR4-0658 (2H22)	SP0658	-1.04744565958566	8.16479957306218	0.0131886371062698	0.0864213870765592
SpTIGR4-2158 (6B18)	SP2158	-0.763693726008762	8.1663894152677	0.0158185921445201	0.095104496824411
SpTIGR4-2228 (6P14)	SP2228	0.83221510090486	7.38638700423002	0.0146702638948479	0.0920510158522057
SpTIGR4-0967 (3E13)	SP0967	0.913019677846974	8.04065635767335	0.015102282603817	0.0932694776031007
SpTIGR4-1674 (5O5)	SP1674	0.852647988960154	10.3168921887412	0.0137244061477517	0.0879932633941684
SpTIGR4-2070 (6K7)	SP2070	-0.885546969164979	11.1437845703719	0.0132037775835202	0.0864213870765592
SpTIGR4-1254 (4K1)	SP1254	0.723976715892625	7.69096245274031	0.0158424247169035	0.095104496824411
SpTIGR4-1721 (5N11)	SP1721	-0.801827408779847	8.86034035668232	0.0151887759853859	0.0936733457602238
SpTIGR4-0206 (1F14)	SP0206	0.776241193707838	9.11003302787187	0.0121005026309042	0.0831313363226791
SpTIGR4-0438 (2F7)	SP0438	0.733171756087323	8.42780715349151	0.013840670222175	0.0886179511095991
SpTIGR4-2192 (6D22)	SP2192	0.804090361632368	10.5398222257125	0.0135192065500591	0.0873920137700246
SpTIGR4-0788 (3B3)	SP0788	-0.731331476358058	10.1303230158009	0.0142259674282885	0.0898622855268803
SpTIGR4-1439 (4D24)	SP1439	-1.17129548077423	9.99019484154953	0.0145557549175213	0.0915767147618383
SpTIGR4-0489 (2P1)	SP0489	-1.46010708487029	8.56221939510839	0.0148135682723426	0.0922125030286303
SpTIGR4-1181 (4C4)	SP1181	-0.869682955869792	7.29053070786454	0.0158625774273085	0.095104496824411
SpTIGR4-1007 (3E18)	SP1007	1.17580432539917	7.73832604257899	0.0155828388667923	0.0948678392071471
SpTIGR4-0966 (3D13)	SP0966	0.839524306184997	10.5969825076701	0.0132414862579686	0.0865478254583337
SpTIGR4-0516 (2K5)	SP0516	-1.1206339773104	9.47425456962033	0.0152481320928737	0.0936771987072787
SpTIGR4-1062 (3L13)	SP1062	0.932551541525355	8.89947811503497	0.0160897998501018	0.095846326701999
SpTIGR4-1764 (5A17)	SP1764	1.13817869253154	7.80681440555564	0.0153041620861364	0.0936771987072787
SpR6-0119 (6O18)	spr0119	0.722235195449907	7.25600153418704	0.0171367909861959	0.0996857087528278
SpTIGR4-1667 (5P4)	SP1667	0.703708986480148	11.7002604090077	0.014610009945972	0.0917953361892446
SpTIGR4-1506 (4O20)	SP1506	1.20115350317145	10.7768509469733	0.0149090277665506	0.092568865253101
SpTIGR4-0359 (1O21)	SP0359	1.41964614405046	8.21450804459666	0.01612626725979	0.0958645662493862
SpTIGR4-1180 (4B4)	SP1180	0.840378441590704	11.4829541714505	0.0152244667966791	0.0936733457602238
SpTIGR4-0346 (1J20)	SP0346	1.15132862800891	8.99428344310084	0.0149298276088193	0.092568865253101
SpTIGR4-0710 (2L17)	SP0710	-0.80531075467111	8.28470581307057	0.0174067125306861	0.100199713192153
SpTIGR4-0529 (2P6)	SP0529	0.700896523017134	9.92407980486739	0.0152273925853318	0.0936733457602238
SpTIGR4-0208 (1H14)	SP0208	0.959079543170914	7.98601738935174	0.0160890794921505	0.095846326701999
SpTIGR4-2070 (6K7)	SP2070	-0.913825696532523	11.1227973062464	0.0148127732543183	0.0922125030286303
SpTIGR4-0357 (1M21)	SP0357	1.06860915346239	7.9119748368287	0.0153673878052616	0.0939206844305987
SpTIGR4-1035 (3A22)	SP1035	0.884824281349897	11.6311441522409	0.0147083647581787	0.092065021421283
SpTIGR4-0911 (3M6)	SP0911	-2.25236133094855	7.4967461315578	0.015764146817619	0.095104496824411
SpTIGR4-0098 (1J1)	SP0098	1.17121377086155	8.79299016639106	0.0174529690278488	0.100199713192153
SpTIGR4-0370 (1J23)	SP0370	0.727918580928975	9.14331250367052	0.0150140173783018	0.0929683760293265
SpTIGR4-2161 (6E18)	SP2161	-0.727833302092649	8.10525722187352	0.0192671510131031	0.106048201950483
SpTIGR4-0234 (1B18)	SP0234	0.882324112745018	9.28079012065619	0.0165766703179126	0.0979343363735423
SpTIGR4-0930 (3P8)	SP0930	0.735567507304323	7.25389571712922	0.0176661677990824	0.100894400075827
SpTIGR4-0002 (1B1)	SP0002	1.14955384075196	9.65594339746153	0.0180822465388349	0.102524159291274
SpTIGR4-1226 (4H9)	SP1226	0.929428037681672	11.1443804138983	0.0155465144663733	0.0947692967341356
SpTIGR4-0238 (1F18)	SP0238	0.735401493859004	7.52151082596625	0.0197964623304281	0.107453462199533
SpTIGR4-1578 (5G5)	SP1578	1.20677004134177	11.1886756274422	0.0167552035226537	0.0983166929895367
SpTIGR4-0785 (3G2)	SP0785	0.823783815588153	11.4516962221067	0.0157133116619865	0.0950473582021959
SpTIGR4-1125 (3K21)	SP1125	-0.873429378480213	8.16975331430164	0.0179557143835091	0.102176048233124
SpTIGR4-1027 (3A21)	SP1027	0.987426526983921	8.36959470482896	0.016871920322811	0.0987552948248115
SpTIGR4-0171 (1K10)	SP0171	0.796089314032375	7.95322087580268	0.0173928080764055	0.100199713192153
SpTIGR4-0713 (2O17)	SP0713	0.872018137011976	11.7828446232388	0.0158139241944743	0.095104496824411
SpTIGR4-0351 (1O20)	SP0351	0.824002878908129	8.151513423879	0.0177778157986032	0.10128619993732
SpTIGR4-0214 (1F15)	SP0214	0.857670534878969	8.01950672884355	0.0185187524909732	0.103502671285653
SpTIGR4-1355 (4H13)	SP1355	-0.872689013170719	11.3495850555087	0.0170422512908996	0.0996283659316444
SpTIGR4-1407 (4D20)	SP1407	0.747068346581042	8.15327947604276	0.0189700311925674	0.104903603751143
SpTIGR4-0950 (3L11)	SP0950	-0.786683602723539	6.90122326397774	0.0207193644796385	0.110300146200428
SpTIGR4-1348 (4A13)	SP1348	-0.709698690920201	7.58988538574764	0.0160300516482589	0.0957327703765308
SpTIGR4-1931 (6H1)	SP1931	-0.999466316261861	7.83133863439505	0.0203207916359088	0.109171871267502
SpTIGR4-0184 (1P11)	SP0184	0.727187129514383	8.53518816754549	0.0182742877188794	0.102992572461134
SpTIGR4-0778 (3H1)	SP0778	0.759868275710624	9.91320202936951	0.018390818726181	0.103155176311571
SpTIGR4-0350 (1N20)	SP0350	1.16064931143132	7.87984191182796	0.0208331250531009	0.110492689171631
SpTIGR4-0053 (1E7)	SP0053	1.18538915404827	7.88037291190416	0.0197739566456768	0.107453462199533
SpTIGR4-0015 (1G2)	SP0015	0.922476958071902	9.60495529295763	0.0182196363961859	0.10293110309778
SpTIGR4-1024 (3F20)	SP1024	0.816752231174802	8.64467481826562	0.0176881492001962	0.100897491074089
SpTIGR4-0776 (3F1)	SP0776	-0.84539318575692	8.35302961831466	0.0207087662068914	0.110300146200428
SpTIGR4-0997 (3C17)	SP0997	-1.07476948859127	7.96373128069439	0.0185007081748233	0.103502671285653
SpTIGR4-1015 (3E19)	SP1015	0.700667701654588	8.25855548781141	0.0173658988410614	0.100199713192153
SpTIGR4-0221 (1E16)	SP0221	1.09303975152078	9.30754809094133	0.0174609005309024	0.100199713192153
SpTIGR4-0233 (1A18)	SP0233	1.13393369513166	8.33270950552621	0.0190695398036774	0.105206628741039
SpTIGR4-1374 (4C16)	SP1374	0.739126702350961	9.46891582379554	0.0197453256100608	0.10742370210514
SpTIGR4-1178 (4H3)	SP1178	0.752531168511912	9.17047495530622	0.0170975978580637	0.0996756934033516
SpTIGR4-1336 (4M11)	SP1336	-0.796693245237145	7.72324204930633	0.0232664516839186	0.116678046050566
SpTIGR4-1548 (5A2)	SP1548	0.994360521620846	10.2456400200017	0.0172802741096526	0.100199713192153
SpTIGR4-0449 (2A9)	SP0449	1.2562574687371	8.76327162918129	0.0183709906154487	0.103155176311571
SpTIGR4-0227 (1C17)	SP0227	0.820114084752188	11.1327110531597	0.0194566864437196	0.106682381620118
SpTIGR4-0896 (3N4)	SP0896	0.949501129505786	8.04218274137451	0.0208729283199278	0.110492689171631
SpTIGR4-0085 (1E11)	SP0085	0.956584961937125	8.57733319982236	0.0196441899297616	0.107245426693107
SpTIGR4-1084 (3J16)	SP1084	0.740514420788649	10.8624794033118	0.0187178333280222	0.104025804067218
SpTIGR4-0750 (2L22)	SP0750	1.03457615162048	8.42896507387481	0.0208574604516997	0.110492689171631
SpTIGR4-0441 (2A8)	SP0441	-1.08636149100357	9.70116814150947	0.0174806554463998	0.100199713192153
SpTIGR4-1430 (4C23)	SP1430	1.02477004966308	9.57853974057606	0.0181390211356342	0.102722302604446
SpTIGR4-2106 (6O11)	SP2106	-1.59282545810805	11.720782104269	0.0182970690285863	0.10299761584752
SpTIGR4-1180 (4B4)	SP1180	0.886212716136974	12.095257163697	0.0194730484087721	0.106682381620118
SpTIGR4-0066 (1B9)	SP0066	-0.955554294567586	8.89002058542414	0.020611564914873	0.110208434403483
SpTIGR4-1439 (4D24)	SP1439	-0.892687011827914	10.0719544592614	0.0202675153860723	0.109171871267502
SpTIGR4-0421 (2E5)	SP0421	0.988539822509825	9.08270379748665	0.0194426033934996	0.106682381620118
SpTIGR4-0189 (1M12)	SP0189	1.04911974197661	8.72178477472816	0.0209114018349353	0.11057197419686
SpTIGR4-1886 (5K20)	SP1886	0.916432947725539	7.76017855878873	0.021024039574756	0.110583120937777
SpTIGR4-2169 (6E19)	SP2169	1.12886130416259	13.1837237712463	0.0187228763376399	0.104025804067218
SpTIGR4-0413 (2E4)	SP0413	1.1187978624867	7.83660366815873	0.0200787109867525	0.108360566403277
SpTIGR4-1716 (5I11)	SP1716	0.978953030716594	10.8891686725339	0.020345034233234	0.109171871267502
SpTIGR4-1919 (5L24)	SP1919	-0.962253507964976	8.15007167340907	0.0251921146793937	0.122784070638992
SpTIGR4-0056 (1H7)	SP0056	0.91824576779301	8.37238148475016	0.0209678418831873	0.110583120937777
SpTIGR4-0922 (3P7)	SP0922	0.829959862170949	6.84827550870973	0.027879730510002	0.129301814220388
SpTIGR4-0577 (2O12)	SP0577	-0.938286536826784	8.32656298199546	0.022126946907917	0.11403914842826
SpTIGR4-1021 (3C20)	SP1021	0.731311398378258	11.2030514176838	0.0203807523920085	0.109238975805002
SpTIGR4-0853 (3C11)	SP0853	0.926785468538906	8.44621567221191	0.0223567448350065	0.114359609992979
SpTIGR4-1587 (5H6)	SP1587	0.755566864136178	9.85719852710275	0.0211207854395512	0.110807598972718
SpTIGR4-0511 (2N4)	SP0511	-0.706521880706284	7.31799781481618	0.025100287667851	0.122784070638992
SpTIGR4-1506 (4O20)	SP1506	0.728920075273609	11.2286944610622	0.0210023748761416	0.110583120937777
SpTIGR4-0675 (2I13)	SP0675	0.711194804844553	10.2910611286116	0.0222957126532804	0.114211982311114
SpTIGR4-1838 (5K14)	SP1838	0.82891557790921	9.06612275372731	0.020655299435587	0.110208434403483
SpTIGR4-0426 (2B6)	SP0426	0.829988291030211	8.27003441306832	0.0228562157351858	0.115781863562739
SpTIGR4-1503 (4L20)	SP1503	-0.959214749402096	10.2142075500815	0.0218777856495856	0.113139405787857
SpTIGR4-2147 (6H16)	SP2147	-0.708014233335519	7.37892097339976	0.0214711580199802	0.11199095600629
SpTIGR4-0614 (2D17)	SP0614	0.71747155012452	8.2393656775303	0.0255336383347521	0.123112478776097
SpTIGR4-0388 (2D1)	SP0388	0.925658553411574	8.57655606127865	0.0226456695684065	0.115336061676322
SpTIGR4-0435 (2C7)	SP0435	0.764449909839234	9.20350619018567	0.021401448324847	0.111781593581277
SpTIGR4-0403 (2C3)	SP0403	0.997790527966926	7.74550710594732	0.0288455156154005	0.132307014118981
SpTIGR4-1616 (5E10)	SP1616	-0.913445516160102	8.19221792675961	0.0276115769799649	0.128781051801501
SpTIGR4-0894 (3L4)	SP0894	0.713844942914912	7.89271546682671	0.0212706803020542	0.111222023890519
SpTIGR4-0639 (2E20)	SP0639	0.738160815108714	8.00036206547109	0.0231095191680848	0.116378661344487
SpTIGR4-0149 (1M7)	SP0149	0.707613935617326	9.57968754473007	0.0229690677221921	0.116103579699931
SpTIGR4-0031 (1G4)	SP0031	0.741591367400303	7.95673772322396	0.0224478198158646	0.114576399190303
SpTIGR4-1128 (3N21)	SP1128	1.14407062249803	13.3045152926638	0.022303614905209	0.114211982311114
SpTIGR4-2160 (6D18)	SP2160	-1.84515628703681	7.71717724414887	0.0314661632051399	0.139042031965623
SpTIGR4-0294 (1N13)	SP0294	1.0063072066964	8.0506928604577	0.0269591088472219	0.127203559304288
SpTIGR4-2159 (6C18)	SP2159	-1.10426047198686	8.30193460450202	0.0276429706198105	0.128799821521612
SpTIGR4-0315 (1K16)	SP0315	-0.789454232844464	7.2767139009962	0.0320136888483875	0.139644011733133
SpTIGR4-0921 (3O7)	SP0921	0.739637779220334	8.94769798241045	0.0222185385770156	0.114148954741741
SpTIGR4-0173 (1M10)	SP0173	0.993584034078656	8.63474663958248	0.025254639132982	0.122784070638992
SpTIGR4-0822 (3D7)	SP0822	1.06716520099005	9.5269490679139	0.0224066113559467	0.114490242172731
SpTIGR4-0009 (1A2)	SP0009	0.744094873283982	7.30864427613	0.0320804664170884	0.139644011733133
SpTIGR4-0151 (1O7)	SP0151	0.88188585212512	7.63566414060599	0.0271053052575289	0.127685251793725
SpTIGR4-1598 (5C8)	SP1598	0.744298024687663	10.5375467000078	0.0255267765952949	0.123112478776097
SpTIGR4-0771 (3A1)	SP0771	0.968994233515766	10.3148178395912	0.0246005230289216	0.120971850965627
SpTIGR4-0548 (2K9)	SP0548	-0.705317061764845	7.47013399042025	0.0250749186480411	0.122784070638992
SpTIGR4-0634 (2H19)	SP0634	0.818589814598519	7.62236721321249	0.032707715688345	0.140972304574336
SpTIGR4-0053 (1E7)	SP0053	0.821688755565012	8.02278195399022	0.0302370791354642	0.136298557865416
SpTIGR4-0902 (3L5)	SP0902	0.876196081702052	9.88969402726949	0.0282937988014727	0.130667926555182
SpTIGR4-1717 (5J11)	SP1717	0.937880041243167	10.4081087158464	0.0279092305742163	0.129301814220388
SpTIGR4-1176 (4F3)	SP1176	1.04153377497788	12.8292170050244	0.0252578164293647	0.122784070638992
SpR6-0114 (6J18)	spr0114	-1.83621580031206	7.55491854345971	0.0302662799875538	0.13629963025974
SpTIGR4-0900 (3J5)	SP0900	1.42017361207448	8.3023212344607	0.0279155638010867	0.129301814220388
SpTIGR4-0354 (1J21)	SP0354	0.751942703604581	7.32878635879458	0.0288173486590664	0.132307014118981
SpTIGR4-2112 (6M12)	SP2112	0.982067494184681	11.7784016775764	0.0253343248173527	0.122784070638992
SpTIGR4-1309 (4J8)	SP1309	0.75218053356541	11.2881099505797	0.026976020438946	0.127203559304288
SpTIGR4-1429 (4B23)	SP1429	-0.901120019126446	9.95369342458664	0.0341444583556498	0.143926314457956
SpTIGR4-0858 (3H11)	SP0858	0.855821671669215	9.70581826457386	0.0272955728396552	0.12792555663706
SpTIGR4-0014 (1F2)	SP0014	0.824384658941612	7.48988854976742	0.033847782626426	0.143115602012543
SpTIGR4-1818 (5G23)	SP1818	0.724934975123339	7.75931510020127	0.033075238562176	0.141898483112679
SpTIGR4-2122 (6G13)	SP2122	-0.729769226103298	8.09574488063088	0.0326671045909518	0.140972304574336
SpTIGR4-0817 (3G6)	SP0817	-1.1854200672232	7.92273709454564	0.0331429145213883	0.141952712159295
SpTIGR4-1074 (3P14)	SP1074	0.897512328244138	8.27566185014454	0.0301896607459505	0.136298557865416
SpTIGR4-0495 (2N2)	SP0495	-0.700371231703494	9.15674128913641	0.0267903993462934	0.126903559976326
SpTIGR4-2090 (6O9)	SP2090	-0.79018899697751	7.67917716713541	0.0347035670528582	0.14568687471075
SpTIGR4-2015 (6D12)	SP2015	0.709499081037028	10.9428487069631	0.0268045343426409	0.126903559976326
SpTIGR4-0066 (1B9)	SP0066	-0.742071977502	8.86238445646428	0.0320210809948783	0.139644011733133
SpTIGR4-1838 (5K14)	SP1838	0.716537088220371	9.32201704437015	0.0264672767082592	0.125940348017258
SpTIGR4-0185 (1I12)	SP0185	0.880765792202479	7.4926121915569	0.0357078089041413	0.148665536303009
SpTIGR4-1034 (3H21)	SP1034	0.928368504640175	8.30351435941202	0.028754516772018	0.13227639875769
SpTIGR4-0224 (1H16)	SP0224	1.39968458046534	9.99181174509808	0.0275126095689093	0.128574320388567
SpTIGR4-0354 (1J21)	SP0354	0.800621498903842	7.31863734564515	0.0313162473564303	0.138639943611817
SpTIGR4-1674 (5O5)	SP1674	0.942721260807833	10.5447749374593	0.0294953527515385	0.134501095008469
SpTIGR4-1646 (5K2)	SP1646	0.710123609079842	9.49900256428768	0.0321945736864792	0.139767217498682
SpTIGR4-1139 (3I23)	SP1139	0.867257005805327	8.95144806685177	0.0336984940027271	0.14286947097012
SpTIGR4-0018 (1B3)	SP0018	1.01666366104945	7.49804971663297	0.042681652979305	0.163566660358802
SpTIGR4-0142 (1N6)	SP0142	0.796524719058593	8.11573897359321	0.0311222495156728	0.138040816419186
SpTIGR4-1790 (5C20)	SP1790	0.793772780817135	7.78463156177409	0.0339474128309673	0.143408011474445
SpTIGR4-0434 (2B7)	SP0434	1.15868950607593	8.83151438459386	0.0301766753269225	0.136298557865416
SpTIGR4-0811 (3A6)	SP0811	-0.729598445140056	9.56971240175042	0.0307415455661689	0.137518739006075
SpTIGR4-0515 (2J5)	SP0515	-1.103628724661	8.34119976526834	0.0316755096794212	0.139644011733133
SpTIGR4-0959 (3M12)	SP0959	-1.04428006963099	11.8412433784063	0.0294791235789167	0.134501095008469
SpTIGR4-1343 (4L12)	SP1343	0.959522801526218	8.82699217338654	0.0332840144138311	0.142265732816975
SpTIGR4-0858 (3H11)	SP0858	0.791636050539519	9.97468523541591	0.0309317779335885	0.137715181604038
SpTIGR4-0345 (1I20)	SP0345	0.875460367611029	10.3972756933284	0.0301863837257558	0.136298557865416
SpTIGR4-1127 (3M21)	SP1127	0.718494408148488	9.97720594776108	0.0298206252027991	0.135592715836763
SpTIGR4-1953 (6F4)	SP1953	-0.882982603440548	9.15607895081374	0.032803874028182	0.141239735751715
SpTIGR4-1948 (6A4)	SP1948	-1.21608017247203	9.02793018108565	0.0309059854151198	0.137715181604038
SpTIGR4-1258 (4O1)	SP1258	1.11697024053189	7.80792390129449	0.0405601501507368	0.159462043951017
SpTIGR4-2131 (6H14)	SP2131	-1.24064318285168	8.61941126069532	0.0388805573847689	0.1556300437297
SpTIGR4-0615 (2E17)	SP0615	0.820565495644203	10.6253332635763	0.0294277418449755	0.134453352546073
SpR6-0965 (6I24)	spr0965	-0.762314408405552	7.50272190666812	0.0380046836037435	0.15403732153684
SpTIGR4-0818 (3H6)	SP0818	0.889772625078798	10.0824110502455	0.0329149386108092	0.141459087764811
SpTIGR4-0960 (3N12)	SP0960	0.785068577158335	8.34262200580029	0.0338333423317659	0.143115602012543
SpTIGR4-1526 (4K23)	SP1526	-1.00907546397008	8.81667230841517	0.0314612790912419	0.139042031965623
SpTIGR4-0919 (3M7)	SP0919	0.70294699283889	9.08530659175447	0.0294211911881584	0.134453352546073
SpTIGR4-1139 (3I23)	SP1139	0.819511501492918	8.82984909196015	0.0356452604296632	0.148665536303009
SpTIGR4-1785 (5F19)	SP1785	0.716774166620678	8.01837387910769	0.0326192360867225	0.140972304574336
SpTIGR4-0216 (1H15)	SP0216	0.952307163846638	10.4534378551831	0.032069692940888	0.139644011733133
SpTIGR4-0413 (2E4)	SP0413	0.90043492955937	7.85084234174339	0.0356936714251463	0.148665536303009
SpTIGR4-0348 (1L20)	SP0348	0.841289567528734	8.00260263459434	0.0374429987438792	0.152957250076993
SpTIGR4-2105 (6N11)	SP2105	0.879333832604655	8.31361112240298	0.035111467575411	0.147005842001676
SpTIGR4-1807 (5D22)	SP1807	-0.90087106860391	8.02954721930683	0.0382992340424033	0.154444040620008
SpTIGR4-1952 (6E4)	SP1952	-0.721968367819076	8.68563347988088	0.0361965836724996	0.150080284372496
SpTIGR4-0582 (2D13)	SP0582	0.875728206224213	7.41249834791752	0.0402239831425253	0.158937082005646
SpTIGR4-1919 (5L24)	SP1919	-1.09986243981445	8.08346172667097	0.0433039490605171	0.164817531399527
SpTIGR4-1279 (4L4)	SP1279	0.944355592119691	7.82864942779817	0.0399844731597882	0.158389672297949
SpTIGR4-1382 (4C17)	SP1382	-0.881868040070722	9.34347099882583	0.0405037830277914	0.159462043951017
SpTIGR4-1928 (6E1)	SP1928	0.828165833000146	11.0482050127196	0.0330774832075241	0.141898483112679
SpTIGR4-1903 (5L22)	SP1903	0.722980103551138	11.0681888729653	0.0323607655235191	0.140113811584557
SpTIGR4-0767 (2M24)	SP0767	0.71390538820508	8.99562072218705	0.0369891714216464	0.15189445088156
SpTIGR4-0807 (3E5)	SP0807	0.748290274485824	11.9516279393429	0.032132868790116	0.139644011733133
SpTIGR4-2179 (6G20)	SP2179	-0.876098894962458	9.61182205228976	0.0323637299601389	0.140113811584557
SpTIGR4-0214 (1F15)	SP0214	1.01928983177232	8.08284842629584	0.0393358598678384	0.156628022685874
SpTIGR4-0034 (1B5)	SP0034	0.783021996345884	8.0396361277674	0.0396303441023939	0.157251601472062
SpTIGR4-0024 (1H3)	SP0024	0.777160438446276	7.80803475624223	0.0497061758891196	0.17815480863229
SpTIGR4-1297 (4N6)	SP1297	-0.807148590702029	9.96844395938474	0.0368484807939781	0.151581250538865
SpTIGR4-1285 (4J5)	SP1285	0.722037510912267	9.88092661076947	0.0333691173708193	0.142275419950535
SpTIGR4-1565 (5B4)	SP1565	0.735631279808216	9.8113903487326	0.0348230750647872	0.146058280975836
SpTIGR4-0068 (1D9)	SP0068	-1.30116452329515	7.85189990994742	0.0437263132740658	0.165948411506253
SpTIGR4-1059 (3I13)	SP1059	0.895864277054215	8.98407032198753	0.0416000963278896	0.161472941868525
SpTIGR4-1328 (4M10)	SP1328	-0.797541624965889	8.59176170749374	0.0457108732524539	0.169649345052088
SpTIGR4-1353 (4F13)	SP1353	-0.978059502835274	7.37381850090641	0.037329431087937	0.152957250076993
SpTIGR4-1949 (6B4)	SP1949	-0.725103747138798	7.67993269916813	0.0404646588307573	0.159462043951017
SpTIGR4-0718 (2L18)	SP0718	-0.862712815393898	8.09299480691138	0.0486881886558424	0.176084288721686
SpTIGR4-0722 (2P18)	SP0722	-1.0680847545915	8.27722918744575	0.0387145627591448	0.155452843297385
SpTIGR4-0358 (1N21)	SP0358	0.943106597605293	7.66986397022869	0.0405530084568028	0.159462043951017
SpTIGR4-0424 (2H5)	SP0424	0.769724633196189	8.86394910804261	0.0366930118862398	0.151318259898846
SpTIGR4-0758 (2L23)	SP0758	-0.863976151947964	10.2658805053196	0.0365128720179664	0.150900704616878
SpTIGR4-0992 (3F16)	SP0992	0.759752295291328	11.1236592988693	0.036596813283296	0.151074213430869
SpTIGR4-0484 (2L1)	SP0484	-0.805030616758738	8.07452423321922	0.0441011100863745	0.16675196716703
SpTIGR4-0870 (3L1)	SP0870	0.759414456285697	7.23701137689656	0.0478778030893152	0.174255948444174
SpTIGR4-2093 (6J10)	SP2093	1.05153173488613	10.0028795084935	0.0450262891484707	0.168988505093132
SpTIGR4-1069 (3K14)	SP1069	0.83561810911938	8.80595691416669	0.0409715242992953	0.160188776323846
SpTIGR4-0341 (1M19)	SP0341	1.01452575609437	7.82481857086534	0.0398160483719748	0.157855369535394
SpTIGR4-1731 (5P12)	SP1731	-0.707174348744178	9.04109346568491	0.0434884200602222	0.165178777081038
SpTIGR4-2035 (6P2)	SP2035	-0.786199019548198	7.3829218670479	0.0460377894896927	0.170191545434795
SpTIGR4-0350 (1N20)	SP0350	0.876793002496365	7.93527374199304	0.0427785402229283	0.16380456492197
SpTIGR4-0782 (3D2)	SP0782	0.871324692555234	8.66427140401927	0.0473214178308341	0.172790302208002
SpTIGR4-2118 (6C13)	SP2118	-0.752007581545526	7.60552614399298	0.0486729559861484	0.176084288721686
SpTIGR4-2108 (6I12)	SP2108	0.976674774527818	12.9126493866526	0.0362404303361791	0.150129810882094
SpTIGR4-2197 (6A23)	SP2197	-0.789978790196984	9.84069800223234	0.0421895985072602	0.16287469284263
SpTIGR4-1277 (4J4)	SP1277	-1.20317528515082	9.75432310228994	0.0439406126456825	0.166493174807232
SpTIGR4-0787 (3A3)	SP0787	0.825881977088463	11.8928052681621	0.0379168103692973	0.15403732153684
SpTIGR4-1278 (4K4)	SP1278	-0.760507699774386	8.64390806324069	0.0380504478187307	0.15403732153684
SpTIGR4-1847 (5L15)	SP1847	0.772651315024137	7.77140012649675	0.0441952447023775	0.166786544963423
SpTIGR4-1325 (4J10)	SP1325	-0.778176963548192	8.19506712715882	0.0494197245895364	0.177604498441823
SpTIGR4-1202 (4H6)	SP1202	0.705558384694345	9.6031745034492	0.045163627355466	0.168988505093132
SpTIGR4-1382 (4C17)	SP1382	-0.831711320956837	9.39040851646247	0.0461385444478474	0.170430133572661
SpTIGR4-0191 (1O12)	SP0191	0.813073269977931	7.89543401309996	0.0455601539823254	0.169352339305249
SpTIGR4-0487 (2N1)	SP0487	-0.806437293481568	8.24026486433226	0.0455247287159083	0.169352339305249
SpTIGR4-1010 (3H18)	SP1010	-0.709870929203455	8.37794776390657	0.0462267457365067	0.170539755659799
SpTIGR4-0107 (1K2)	SP0107	0.738554160831839	8.01244808477136	0.0490576086116084	0.176908127299793
SpTIGR4-2127 (6D14)	SP2127	-1.13197978456982	9.01077789146153	0.0486212619794835	0.176084288721686
SpTIGR4-0432 (2H6)	SP0432	0.783981155196173	8.58377991019924	0.0458124975299988	0.169855873371804
SpTIGR4-0166 (1N9)	SP0166	1.10895956264674	7.88828256276694	0.0455948605821824	0.169352339305249
SpTIGR4-1308 (4I8)	SP1308	0.709318860392056	8.44531240262525	0.0483776545149157	0.175667625113575
SpTIGR4-1987 (6H8)	SP1987	0.701366015119879	10.0899779574315	0.0453015056681569	0.169197528312973
SpTIGR4-1966 (6C6)	SP1966	0.918690272013241	11.9310671382447	0.0407588736928082	0.159976029690038
SpTIGR4-0474 (2B12)	SP0474	-0.733899896515232	8.26771044186308	0.0453543126803214	0.169254235196413
SpTIGR4-0218 (1B16)	SP0218	0.80338313542997	11.2138198545661	0.0423211776248669	0.163204979136618
SpTIGR4-1149 (3K24)	SP1149	0.910095048398966	9.3556246208717	0.0415672011474053	0.161472941868525
SpTIGR4-1732 (5A13)	SP1732	0.747770570260934	9.18025211996949	0.0423445132864025	0.163204979136618
SpTIGR4-0206 (1F14)	SP0206	0.701490870523438	8.88586797532351	0.0426733959665863	0.163566660358802
SpTIGR4-2156 (6H17)	SP2156	0.734412939607049	10.9208455392274	0.0451460849595806	0.168988505093132
SpTIGR4-0237 (1E18)	SP0237	-0.984036652856684	10.2566791310438	0.0443529865776184	0.167113814919353
SpTIGR4-1175 (4E3)	SP1175	1.40207933155363	13.1124229572947	0.0442332341548015	0.166796153792064
SpTIGR4-2169 (6E19)	SP2169	0.981771021716493	13.2450401268891	0.0428608494651235	0.163986306977944
SpTIGR4-1419 (4H21)	SP1419	0.743964187379761	10.3350209252449	0.04850485429098	0.175858123492567
SpTIGR4-2235 (6O15)	SP2235	0.868750103860748	9.72029049853525	0.0473385703855382	0.172790302208002
SpTIGR4-0787 (3A3)	SP0787	0.770464235769666	11.9416246762143	0.0466772830795358	0.171477981399138
SpTIGR4-1176 (4F3)	SP1176	1.09068511705086	12.939149018968	0.0469269050110956	0.172126278240231
SpTIGR4-0785 (3G2)	SP0785	1.00152932656537	11.2228415477918	0.0487925510825705	0.176222367916022
SpTIGR4-0517 (2L5)	SP0517	-0.927505649194061	10.59927316367	0.0494169070158543	0.177604498441823
SpTIGR4-0041 (1A6)	SP0041	0.821256212522105	10.5509024710747	0.0499634132567032	0.178668558348059
SpTIGR4-1986 (6G8)	SP1986	0.867555930064923	10.1698825558586	0.0498719830802011	0.178613053558163

## Sheet: Blood vs Brain
Probe ID	Gene ID	logFC	AveExpr	P.Value	adj.P.Val
SpTIGR4-1650 (5O2)	SP1650	-3.64669738440133	14.0647512212722	1.95968994058097e-09	9.22230086037406e-06
SpTIGR4-1650 (5O2)	SP1650	-3.66935211055741	13.9509098595096	4.78880175369517e-09	1.12680505264447e-05
SpTIGR4-1083 (3I16)	SP1083	-2.43312704943202	11.94622460442	2.27608428900241e-08	2.68238278249489e-05
SpTIGR4-1306 (4O7)	SP1306	-1.97834063646487	12.3668223308834	2.53258155750767e-08	2.68238278249489e-05
SpTIGR4-1081 (3O15)	SP1081	-2.6612792174146	12.4681622919971	2.84996045738939e-08	2.68238278249489e-05
SpTIGR4-1648 (5M2)	SP1648	-3.08928667163759	13.3920585191922	4.91007938111143e-08	3.8511389279184e-05
SpTIGR4-2012 (6A12)	SP2012	-2.64198483814628	13.4177555630337	7.51362504878087e-08	5.05130278279468e-05
SpTIGR4-2012 (6A12)	SP2012	-2.7163653700858	13.5174397041449	1.11129597187236e-07	6.53719855453918e-05
SpTIGR4-1128 (3N21)	SP1128	-2.34775367505812	13.17153398873	1.3286499853428e-07	6.94736314558136e-05
SpTIGR4-1306 (4O7)	SP1306	-1.88585295253073	12.310286402384	1.55126688436057e-07	7.29615276990905e-05
SpTIGR4-0862 (3D12)	SP0862	-2.52757291090171	13.0940381459346	1.70543307413939e-07	7.29615276990905e-05
SpTIGR4-1500 (4I20)	SP1500	-2.53983935767171	12.0624577556595	2.29833027354505e-07	9.01328522275249e-05
SpTIGR4-0857 (3G11)	SP0857	-2.44212972407061	12.5347063238733	4.13819838605287e-07	0.000145424398542987
SpTIGR4-0857 (3G11)	SP0857	-2.37185438654275	12.6700870095884	4.32626769996135e-07	0.000145424398542987
SpTIGR4-0862 (3D12)	SP0862	-2.51032114883464	13.1127662977169	6.61563268112818e-07	0.000207554449315928
SpTIGR4-1081 (3O15)	SP1081	-2.38736984394585	12.6026556699079	7.32238385348941e-07	0.000215369615090757
SpTIGR4-2203 (6G23)	SP2203	-2.2029851984161	12.3375448517416	1.20397549880263e-06	0.000333288746903833
SpTIGR4-0202 (1B14)	SP0202	-1.99297418323738	10.9017366637864	1.66624597784978e-06	0.000384227748681135
SpTIGR4-1128 (3N21)	SP1128	-2.61625929940826	13.0546026645017	1.70913374117238e-06	0.000384227748681135
SpTIGR4-1661 (5J4)	SP1661	-1.82402978843866	12.3602665660492	1.75122923963002e-06	0.000384227748681135
SpTIGR4-1648 (5M2)	SP1648	-2.93464778358292	13.160605424182	1.85691914031171e-06	0.000384227748681135
SpTIGR4-1068 (3J14)	SP1068	-2.27603034038346	12.1129794579528	1.86228002331387e-06	0.000384227748681135
SpTIGR4-2205 (6A24)	SP2205	-2.1305724588432	12.6917502012632	1.87786617502467e-06	0.000384227748681135
SpTIGR4-1649 (5N2)	SP1649	-1.94423957500067	12.6621872713507	1.97234111887384e-06	0.000386743221059179
SpTIGR4-0798 (3D4)	SP0798	-2.63382398512088	11.0873746547714	3.11972172311704e-06	0.000587256417159551
SpTIGR4-0058 (1B8)	SP0058	-2.12192043147451	12.1166837343126	4.40432819099896e-06	0.000797183402570811
SpTIGR4-0058 (1B8)	SP0058	-2.10679932768331	12.1357592454174	4.83434052267733e-06	0.00084260764813776
SpTIGR4-2205 (6A24)	SP2205	-1.89144546527148	12.4917527329486	5.28859331090593e-06	0.00088886143289726
SpTIGR4-1981 (6B8)	SP1981	-2.13516209726913	12.077956896141	5.83098176040966e-06	0.000934879800815244
SpTIGR4-0965 (3C13)	SP0965	-3.09390526456946	8.58776514692055	5.95970973745374e-06	0.000934879800815244
SpTIGR4-1966 (6C6)	SP1966	-1.65701337336281	11.9358499030799	6.27140154650396e-06	0.000946287252858039
SpTIGR4-1083 (3I16)	SP1083	-2.1527480096398	11.8107353926936	6.6199114818343e-06	0.000946287252858039
SpTIGR4-0046 (1F6)	SP0046	-1.75630322503273	12.1107314626879	6.63567346883028e-06	0.000946287252858039
SpTIGR4-1176 (4F3)	SP1176	-1.98164150030306	12.8863722459952	6.84903952770662e-06	0.000947987647570216
SpTIGR4-0641 (2G20)	SP0641	-2.86119744676401	12.6757636872904	7.58081974045982e-06	0.00101929536281725
SpTIGR4-1574 (5C5)	SP1574	-2.177336044534	12.092596938322	7.98579270849827e-06	0.00104392056906091
SpTIGR4-1943 (6D3)	SP1943	-1.9755535972046	10.6237947611518	9.55716192919681e-06	0.00120690345025261
SpTIGR4-1649 (5N2)	SP1649	-1.81515719105415	12.5645098856859	9.74550172324678e-06	0.00120690345025261
SpTIGR4-1068 (3J14)	SP1068	-1.92859413760348	12.0894792201291	1.02486268272159e-05	0.00122628159248902
SpTIGR4-0756 (2J23)	SP0756	-1.53530567164229	11.6846650466662	1.04231329578327e-05	0.00122628159248902
SpTIGR4-2203 (6G23)	SP2203	-1.8703222262556	12.0558925993144	1.20656720147144e-05	0.00136183330612913
SpTIGR4-2074 (6O7)	SP2074	-1.51859638418771	11.4436394322868	1.21540584057423e-05	0.00136183330612913
SpTIGR4-2091 (6P9)	SP2091	-2.37132445694999	9.97448920113514	1.33336947378913e-05	0.00143731457282151
SpTIGR4-1890 (5O20)	SP1890	-1.59991155268063	11.9684609606745	1.34385552919988e-05	0.00143731457282151
SpTIGR4-1225 (4G9)	SP1225	-2.00981424222049	10.9127664749681	1.52587510907249e-05	0.00159572628073225
SpTIGR4-1521 (4N22)	SP1521	-1.71450202346942	11.134380707771	1.7089408234919e-05	0.00172142916893253
SpTIGR4-1309 (4J8)	SP1309	-1.77128251302841	11.786916960285	1.71923440161132e-05	0.00172142916893253
SpTIGR4-0713 (2O17)	SP0713	-2.03548746917439	11.3980355981091	1.78702543981674e-05	0.00175202952495367
SpTIGR4-1176 (4F3)	SP1176	-1.61806151697585	12.8841749283262	1.93753430173459e-05	0.00184480806717178
SpTIGR4-1733 (5B13)	SP1733	-2.27487285241494	11.6128825844134	1.99926076127839e-05	0.00184480806717178
SpTIGR4-2147 (6H16)	SP2147	2.07894328760019	7.61580506409389	1.96037004067851e-05	0.00184480806717178
SpTIGR4-1479 (4L17)	SP1479	-1.92785832409598	11.2051665359533	2.08543000823806e-05	0.00188731415745544
SpTIGR4-1943 (6D3)	SP1943	-1.73197306780203	11.0631871021365	2.25538784423841e-05	0.0020026141877332
SpTIGR4-1395 (4H18)	SP1395	-1.58824387691135	11.1172303851846	2.32702110280705e-05	0.00202795579811295
SpTIGR4-1007 (3E18)	SP1007	-1.93692157298988	8.12848094305151	2.44888897201826e-05	0.00207459680341273
SpTIGR4-1733 (5B13)	SP1733	-1.74281627235287	12.2363312482656	2.46870847834919e-05	0.00207459680341273
SpTIGR4-1888 (5M20)	SP1888	-1.48989850353765	11.3425149470017	2.55828961035817e-05	0.0021121598081308
SpTIGR4-2169 (6E19)	SP2169	-2.24314265296667	11.996956915945	2.63068928064747e-05	0.00213448685426328
SpTIGR4-1542 (5C1)	SP1542	-1.59054047386696	11.0194252011123	2.99086608393873e-05	0.00234583596516928
SpTIGR4-1432 (4E23)	SP1432	4.3009123480349	7.8018666246847	2.99082972884425e-05	0.00234583596516928
SpTIGR4-0777 (3G1)	SP0777	-2.09382662265586	11.7116634072862	3.05900839293981e-05	0.0023599497536352
SpTIGR4-0845 (3C10)	SP0845	-1.76695584638866	11.639090339717	3.16925529755422e-05	0.00236738340163336
SpTIGR4-1513 (4N21)	SP1513	-1.59884572135648	11.6208006867256	3.16678398364925e-05	0.00236738340163336
SpTIGR4-0261 (1E21)	SP0261	-2.38893654157392	11.3659452393755	3.43490927939626e-05	0.00252573172950606
SpTIGR4-1084 (3J16)	SP1084	-1.75287250956536	11.4882264526659	3.73145889680301e-05	0.00262093217438134
SpTIGR4-0779 (3A2)	SP0779	-1.42607904398518	10.7559132169698	3.70972374480759e-05	0.00262093217438134
SpTIGR4-0641 (2G20)	SP0641	-2.49906790366769	12.8342179091114	3.71821759300889e-05	0.00262093217438134
SpTIGR4-0756 (2J23)	SP0756	-1.36000588415076	11.7240199624359	3.86415236875431e-05	0.0026742207422585
SpTIGR4-0398 (2F2)	SP0398	1.54479803854744	7.23326571738552	3.99673907521308e-05	0.00272589189680475
SpTIGR4-1500 (4I20)	SP1500	-1.92207421184785	11.9264039108394	4.13572362854205e-05	0.00275919487760957
SpTIGR4-1888 (5M20)	SP1888	-1.28286347428128	11.3276466339717	4.16283120081342e-05	0.00275919487760957
SpTIGR4-0094 (1F12)	SP0094	2.86058021167775	7.62184068074465	4.47957478251205e-05	0.00289811636055739
SpTIGR4-1220 (4B9)	SP1220	-1.81946076679952	11.8006354058002	4.53137149401127e-05	0.00289811636055739
SpTIGR4-1086 (3L16)	SP1086	-1.68231802178369	10.870545189479	4.55717404762531e-05	0.00289811636055739
SpTIGR4-2185 (6E21)	SP2185	4.71780510880943	9.19499650921372	4.85923757750552e-05	0.00298527744980245
SpTIGR4-1115 (3I20)	SP1115	-2.10763070801692	10.2743523065368	4.88453811378641e-05	0.00298527744980245
SpTIGR4-0046 (1F6)	SP0046	-1.51778506634464	12.0225852768837	4.85102608616347e-05	0.00298527744980245
SpTIGR4-0257 (1A21)	SP0257	4.4878414315374	6.99166021099298	5.25790143762256e-05	0.00313211191967744
SpTIGR4-0774 (3D1)	SP0774	2.03432831252419	7.44590996852422	5.17200845940773e-05	0.00312044510384267
SpTIGR4-2185 (6E21)	SP2185	4.72852859791443	9.07346067933361	5.65296745164289e-05	0.00320516443703993
SpR6-0969 (6M24)	spr0969	1.70771705734037	7.551391835985	5.42081199613386e-05	0.00315298008711103
SpTIGR4-1243 (4H11)	SP1243	-1.68233772216012	11.3418724992417	5.5289711201557e-05	0.00317309001115277
SpTIGR4-0376 (1P23)	SP0376	-1.74012560278178	10.0940864030187	5.42693130165732e-05	0.00315298008711103
SpTIGR4-1960 (6E5)	SP1960	-1.63709046376272	10.8301509575042	5.8325273243904e-05	0.00326760399864062
SpTIGR4-1119 (3M20)	SP1119	-2.14629361165149	9.81774687828545	6.35414522595876e-05	0.00351795381568964
SpTIGR4-1269 (4J3)	SP1269	-1.34207596887108	11.9795469508394	6.58138177350661e-05	0.00360139332861885
SpTIGR4-2170 (6F19)	SP2170	-2.2770562566739	11.3506291511631	6.88317761014238e-05	0.00372324526819886
SpTIGR4-0846 (3D10)	SP0846	-1.82121137561528	10.4444691303996	7.44027171781209e-05	0.00392384165159783
SpTIGR4-0558 (2L10)	SP0558	2.32509323129604	7.58417174116583	7.58753910529966e-05	0.00392384165159783
SpTIGR4-1456 (4M14)	SP1456	-1.39056409752533	11.2460039749897	7.56034826776349e-05	0.00392384165159783
SpTIGR4-1715 (5P10)	SP1715	-1.85713423158329	11.6283618574859	7.57373828098051e-05	0.00392384165159783
SpTIGR4-1545 (5F1)	SP1545	-1.52437357943007	10.9211603700039	7.78441627040196e-05	0.00398189814875126
SpTIGR4-2083 (6P8)	SP2083	-1.13686318350633	10.9818491186696	7.98634230989325e-05	0.00404126095810297
SpTIGR4-1730 (5O12)	SP1730	-2.28778130276998	8.68126666759288	8.30744368045137e-05	0.0040723781208546
SpTIGR4-0859 (3A12)	SP0859	-1.51728621381127	11.7330758602704	8.21584688029602e-05	0.00407006769046725
SpTIGR4-1073 (3O14)	SP1073	-1.33699865742409	11.2419153352125	8.21624374403716e-05	0.00407006769046725
SpTIGR4-0777 (3G1)	SP0777	-1.61005026910068	11.8828647878134	8.40130656256418e-05	0.00407593285396155
SpTIGR4-0008 (1H1)	SP0008	-2.04379856007011	8.76416704702002	8.97103426387013e-05	0.00430385368634399
SpTIGR4-0644 (2B21)	SP0644	-2.73757813949531	10.6781315895813	9.32836965590921e-05	0.00430385368634399
SpTIGR4-1243 (4H11)	SP1243	-1.75085575377675	11.8083433399261	9.08728607390963e-05	0.00430385368634399
SpTIGR4-0724 (2J19)	SP0724	2.13183627804751	7.13757086134315	9.54370748749561e-05	0.00436045509088877
SpTIGR4-0226 (1B17)	SP0226	-1.30044599494388	12.0280814567024	9.27048163128714e-05	0.00430385368634399
SpR6-0959 (6K23)	spr0959	1.78298578195098	7.35810233214059	9.20830220028628e-05	0.00430385368634399
SpTIGR4-2057 (6N5)	SP2057	-1.95958441839188	11.4765374384573	9.75109646351844e-05	0.00441237114974209
SpTIGR4-1071 (3M14)	SP1071	-2.77243896227582	8.40513072986246	0.000104087646504741	0.00459829357930615
SpTIGR4-1354 (4G13)	SP1354	2.23629258099552	11.5851165709875	0.000104551086482311	0.00459829357930615
SpTIGR4-0787 (3A3)	SP0787	-1.23099600048045	11.255683172739	0.000103776769219702	0.00459829357930615
SpTIGR4-0259 (1C21)	SP0259	-2.22351468939692	9.36984740089621	0.000109945601730625	0.00463137516286767
SpTIGR4-1110 (3L19)	SP1110	-1.83406289486006	10.3335133917702	0.000107414053864907	0.00463137516286767
SpR6-0103 (6I17)	spr0103	4.88147392632326	7.87259574736202	0.000111208115895463	0.00463137516286767
SpTIGR4-2073 (6N7)	SP2073	-1.11818155210245	10.6961763715509	0.000110195672763763	0.00463137516286767
SpTIGR4-1335 (4L11)	SP1335	1.66417624494637	7.32697853682258	0.000115921781471359	0.0047437209009062
SpTIGR4-1890 (5O20)	SP1890	-1.37229998892074	11.5468448149194	0.000108309728611325	0.00463137516286767
SpTIGR4-1195 (4A6)	SP1195	-1.61813301288601	11.6162991889556	0.000110790217390202	0.00463137516286767
SpTIGR4-0398 (2F2)	SP0398	3.3817841101475	7.2160974852205	0.000120001888612911	0.00482674263087486
SpTIGR4-0244 (1D19)	SP0244	1.27986979869388	7.24103716037714	0.000115315027332728	0.0047437209009062
SpTIGR4-1921 (5N24)	SP1921	1.8533765462432	7.483811909246	0.000117722425791972	0.00477587703256052
SpTIGR4-0699 (2I16)	SP0699	1.65460254582207	7.66407325022309	0.000124946106075704	0.00498302012874801
SpTIGR4-1028 (3B21)	SP1028	2.1181525164952	7.66544458188683	0.000130683915764958	0.00505562557417349
SpTIGR4-0341 (1M19)	SP0341	-2.80585216473693	8.30191513053643	0.000131264933304349	0.00505562557417349
SpTIGR4-0615 (2E17)	SP0615	-1.39819694502909	10.6994627635106	0.000127404981804041	0.0050383852468052
SpTIGR4-2066 (6O6)	SP2066	-1.54672846811565	10.5595649834866	0.000131893339856632	0.00505562557417349
SpTIGR4-1219 (4A9)	SP1219	-1.28997896061393	11.6914990108501	0.000133866082371576	0.00508043373903738
SpTIGR4-0264 (1H21)	SP0264	-1.45988061699408	11.5195864125799	0.00013213810999221	0.00505562557417349
SpTIGR4-0787 (3A3)	SP0787	-1.81744201096251	11.440553359771	0.000137280446801082	0.00509788075801867
SpTIGR4-1465 (4N15)	SP1465	-1.36225284782766	11.2807842367409	0.000135811376873509	0.00509788075801867
SpTIGR4-1988 (6A9)	SP1988	-2.56586902471376	10.7373879764021	0.000141145315249254	0.00514906863227122
SpTIGR4-1469 (4J16)	SP1469	-1.30928639053814	12.183653337158	0.000138411141569358	0.00509788075801867
SpTIGR4-1110 (3L19)	SP1110	-2.62677595796767	10.3903219685254	0.000138658890145854	0.00509788075801867
SpTIGR4-1734 (5C13)	SP1734	-1.77373930902471	10.146865017795	0.000148999653812917	0.00535261351788996
SpTIGR4-1966 (6C6)	SP1966	-2.19919265078086	11.7559309730968	0.000146376656727263	0.00529883497352693
SpR6-0103 (6I17)	spr0103	1.89717826954149	7.6170847401051	0.000164236899674467	0.00570590814399687
SpTIGR4-1354 (4G13)	SP1354	2.08770595370145	11.8417119630526	0.000154176085720379	0.00549661105606141
SpTIGR4-1456 (4M14)	SP1456	-1.30033826299665	11.1757124086367	0.000160941184974644	0.00565215833201995
SpTIGR4-1512 (4M21)	SP1512	-1.66531780536377	11.832421302345	0.000164899110646382	0.00570590814399687
SpTIGR4-0216 (1H15)	SP0216	-1.3924240727042	11.4578368361172	0.000157371166217376	0.00556833615202233
SpTIGR4-0499 (2J3)	SP0499	-1.60514714807029	11.4567491959023	0.000166109098114656	0.00570590814399687
SpTIGR4-0757 (2K23)	SP0757	-1.08417037003018	11.4736286284512	0.000169353464513095	0.00577519857970019
SpTIGR4-1701 (5J9)	SP1701	-1.39199313048416	10.8069184751889	0.000184982911695749	0.00617396866978863
SpTIGR4-1420 (4A22)	SP1420	-2.22424345531003	11.2855823774234	0.000182486650653939	0.00613415841412454
SpTIGR4-1195 (4A6)	SP1195	-1.23496502303004	11.5495134949915	0.000180229347816696	0.00610186554550625
SpTIGR4-0006 (1F1)	SP0006	-2.22239468837207	9.46025064833793	0.000191373973290349	0.00633898392377889
SpTIGR4-1530 (4O23)	SP1530	-2.21713201401321	8.99950391846529	0.000199947273065762	0.00653438796560746
SpTIGR4-1939 (6H2)	SP1939	-1.83461636384847	10.8512958233058	0.00019262105845737	0.00633898392377889
SpTIGR4-1783 (5D19)	SP1783	-2.5919692522725	8.62702577887855	0.000210173090951505	0.00672839840828423
SpTIGR4-0269 (1E22)	SP0269	4.62230524960584	7.67751329967989	0.000203030140876574	0.00655564194418409
SpTIGR4-1084 (3J16)	SP1084	-1.3488416329206	11.712985617637	0.000220960486430356	0.00688635794133283
SpTIGR4-1179 (4A4)	SP1179	-1.17607621323058	11.7835838056261	0.000213296030430476	0.00678223729193122
SpTIGR4-1932 (6A2)	SP1932	2.10135338534907	7.7492448682975	0.000203383706725643	0.00655564194418409
SpTIGR4-1512 (4M21)	SP1512	-2.34791226383792	11.6113727299892	0.000218539498682006	0.00688635794133283
SpTIGR4-1371 (4H15)	SP1371	-1.24161702615865	10.4753334819305	0.000227631925769401	0.00693661573329849
SpTIGR4-1265 (4N2)	SP1265	1.33938908775064	7.53463641884471	0.000228267070729197	0.00693661573329849
SpTIGR4-1923 (5P24)	SP1923	-1.61120491061851	10.9225669683921	0.000220036154147627	0.00688635794133283
SpR6-0969 (6M24)	spr0969	1.2958361758251	7.53351297237445	0.000239039061895789	0.00711973307140243
SpTIGR4-1305 (4N7)	SP1305	1.52613859882826	7.43064839595365	0.000228615711199507	0.00693661573329849
SpTIGR4-0226 (1B17)	SP0226	-1.74805575126422	11.9060062801357	0.000232914194206218	0.00698149170658892
SpR6-0317 (6P19)	spr0317	1.48111211932285	7.25284065335973	0.00022994306298227	0.00693661573329849
SpTIGR4-0897 (3O4)	SP0897	-1.27506669114576	10.0617855667765	0.000226696307128723	0.00693661573329849
SpTIGR4-0266 (1B22)	SP0266	-1.64149783189664	10.2376011817698	0.000253164903548163	0.00722056991574335
SpTIGR4-2082 (6O8)	SP2082	-1.13817736356562	10.9445133529556	0.000247996023816852	0.00717315608971561
SpTIGR4-0107 (1K2)	SP0107	-1.64083841665138	8.69699955697497	0.000247090592543264	0.00717315608971561
SpTIGR4-1075 (3I15)	SP1075	-2.02026615000757	11.3033073756083	0.000248453982707957	0.00717315608971561
SpTIGR4-1884 (5I20)	SP1884	1.70205470592262	7.61269304276019	0.000246755053799874	0.00717315608971561
SpTIGR4-0798 (3D4)	SP0798	-1.47415071621645	11.154782705503	0.000270636753256161	0.00736194543828608
SpTIGR4-2079 (6L8)	SP2079	-1.51753242859415	12.008989481529	0.000252878540572493	0.00722056991574335
SpTIGR4-0103 (1O1)	SP0103	3.6985574327886	9.17928619398077	0.000245876255725845	0.00717315608971561
SpTIGR4-0845 (3C10)	SP0845	-1.32761944795198	11.5894710417467	0.000258396884409776	0.00732539601224341
SpTIGR4-0807 (3E5)	SP0807	-1.87143597271354	11.4776868269328	0.00026152444003094	0.00732579770705718
SpTIGR4-0572 (2J12)	SP0572	-1.31664307235747	11.2602366888149	0.00026135500147964	0.00732579770705718
SpTIGR4-2108 (6I12)	SP2108	-2.28805830577459	12.8063073510428	0.000268439372678723	0.00736194543828608
SpTIGR4-0345 (1I20)	SP0345	-1.57820786553201	10.5233994557067	0.000272347776447775	0.00736591170093811
SpTIGR4-0202 (1B14)	SP0202	-1.76131374686857	10.97074371438	0.000270141660914218	0.00736194543828608
SpTIGR4-0395 (2C2)	SP0395	2.02433005124464	7.30831382267791	0.000265879696214687	0.00736194543828608
SpTIGR4-1577 (5F5)	SP1577	-1.44947220805325	11.0728670627764	0.000287752344774001	0.00769410530969572
SpTIGR4-1940 (6A3)	SP1940	-1.56451824972168	11.6233444786712	0.000284184066717209	0.00764211553126392
SpTIGR4-1737 (5F13)	SP1737	-1.31981919968651	10.2545818324084	0.00029195590620374	0.00776239827454691
SpTIGR4-0559 (2M10)	SP0559	2.93176982951866	7.34454881105224	0.000268325950363394	0.00736194543828608
SpTIGR4-0560 (2N10)	SP0560	1.8414349934906	7.3316511228056	0.000302488820063467	0.00790840215121485
SpTIGR4-1087 (3M16)	SP1087	-1.7137042537071	10.2816040407673	0.000307884009273322	0.00796100081121019
SpTIGR4-1540 (5A1)	SP1540	-2.07157626093491	11.6534940092308	0.000299330047644474	0.00788777171856023
SpTIGR4-2063 (6L6)	SP2063	-2.33046606776454	10.0740508458967	0.000319757019221057	0.0081287904753263
SpTIGR4-1229 (4C10)	SP1229	2.57731658781658	10.234524265071	0.000306785677423361	0.00796100081121019
SpTIGR4-1181 (4C4)	SP1181	1.99087920954847	7.53378308076758	0.000314814695280401	0.00809572653546211
SpTIGR4-0499 (2J3)	SP0499	-1.27624960311877	11.7047454300555	0.000300023616154331	0.00788777171856023
SpTIGR4-0072 (1H9)	SP0072	1.35355295571664	7.20938001339628	0.000327070231023017	0.00823097597430117
SpTIGR4-1661 (5J4)	SP1661	-1.38325653017839	11.5365417643507	0.000321282411476985	0.0081287904753263
SpTIGR4-1746 (5G14)	SP1746	-1.50874692135245	10.6960198580932	0.000316555400050561	0.00809624843824967
SpTIGR4-1620 (5A11)	SP1620	2.16894087681221	7.71719910180195	0.000355996290966284	0.00868040697040069
SpTIGR4-0846 (3D10)	SP0846	-2.12561930570486	10.3542604929048	0.000335972364388532	0.00837107612207869
SpTIGR4-1419 (4H21)	SP1419	-1.46614666832199	10.3106546026593	0.00034834311806257	0.00855722890988541
SpTIGR4-0865 (3G12)	SP0865	-2.03387305311166	11.5704040057089	0.000336194939879488	0.00837107612207869
SpTIGR4-2118 (6C13)	SP2118	1.96970124506206	7.5511872112135	0.000364839555284213	0.00882334013062498
SpTIGR4-1383 (4D17)	SP1383	-2.00087436823524	9.5452358932779	0.00038281007055746	0.0089759393866703
SpTIGR4-1716 (5I11)	SP1716	-1.42271608632427	10.3945069992345	0.000382707961458179	0.0089759393866703
SpTIGR4-2169 (6E19)	SP2169	-1.77225089930161	12.1741238886847	0.00034912621136804	0.00855722890988541
SpTIGR4-1082 (3P15)	SP1082	-1.80579648212848	11.1631835177699	0.000343373471529027	0.00850481872113475
SpTIGR4-1872 (5M18)	SP1872	-1.44898435843687	10.8247526830112	0.000377830989831764	0.0089759393866703
SpTIGR4-0533 (2L7)	SP0533	-1.62183822803577	9.95803552325099	0.000377109296587962	0.0089759393866703
SpTIGR4-1225 (4G9)	SP1225	-2.13355659854621	10.5904337358529	0.000383375226672488	0.0089759393866703
SpTIGR4-1739 (5H13)	SP1739	-1.11318965663658	10.9785190114631	0.000381753085258748	0.0089759393866703
SpTIGR4-1961 (6F5)	SP1961	-1.19443618037763	11.7252595654045	0.000365608016462361	0.00882334013062498
SpTIGR4-0778 (3H1)	SP0778	-2.21765684951997	9.87721829157731	0.000404347398801216	0.00932773950371826
SpTIGR4-0675 (2I13)	SP0675	-1.7164661546394	9.78160788112434	0.000406648476596928	0.00933506210178118
SpTIGR4-2211 (6G24)	SP2211	-1.43649504383563	10.2745589713756	0.000412097076508318	0.00941421767984536
SpTIGR4-1035 (3A22)	SP1035	-1.8262766164199	10.8539321186068	0.000386292014959517	0.00899945654653211
SpTIGR4-1049 (3G23)	SP1049	2.51374855612387	7.53682363271334	0.00042418717710687	0.00964359833557938
SpTIGR4-1516 (4I22)	SP1516	-2.95770693770192	9.07920723944832	0.00042727285101304	0.00966704825417002
SpTIGR4-1573 (5B5)	SP1573	-2.42293926846477	9.32788245473741	0.000397899558532188	0.00922421341109595
SpTIGR4-1275 (4P3)	SP1275	-1.42010338676282	10.0623654249376	0.000432206134663864	0.00973187593171361
SpTIGR4-1102 (3L18)	SP1102	-1.98368770818153	8.42244030663707	0.00050022332834283	0.0107002317417335
SpTIGR4-0072 (1H9)	SP0072	1.90316992443313	7.28219341279034	0.000476176247576428	0.0103174012020175
SpTIGR4-0502 (2M3)	SP0502	-1.19900224505409	11.4087170949633	0.000456133795557797	0.0101732968810189
SpTIGR4-1991 (6D9)	SP1991	-2.021555633316	8.5943265548325	0.000503303684867781	0.0107174078777727
SpR6-0581 (6O21)	spr0581	1.74972678176214	7.20059912872409	0.000474716249239794	0.0103174012020175
SpTIGR4-0776 (3F1)	SP0776	2.46793222199415	8.23170808821834	0.000446594387252182	0.0100079675543275
SpTIGR4-0217 (1A16)	SP0217	-2.62959201592476	9.26194400748364	0.000511220852308665	0.0108369609502909
SpTIGR4-0413 (2E4)	SP0413	-1.70179461916689	8.26958625896084	0.000462701984751409	0.0101751193469165
SpTIGR4-0019 (1C3)	SP0019	-1.79832860059982	11.3869559157375	0.000460464812179473	0.0101751193469165
SpTIGR4-1918 (5K24)	SP1918	1.36751282545416	7.34627229960086	0.00046195132982711	0.0101751193469165
SpTIGR4-1479 (4L17)	SP1479	-1.7271613789369	11.6407013422399	0.000468335701483982	0.0102511060985285
SpTIGR4-1075 (3I15)	SP1075	-1.76451138240063	11.2060697006241	0.000477941662141907	0.0103174012020175
SpTIGR4-2026 (6O1)	SP2026	-1.68766637995056	11.3769463141892	0.000495867672964137	0.0106554943788549
SpTIGR4-0859 (3A12)	SP0859	-1.44755146755104	11.6238660376774	0.000517285400424441	0.0109163457147866
SpTIGR4-0512 (2O4)	SP0512	1.51123449342423	7.53844559372055	0.000525842843735976	0.0109982952116511
SpTIGR4-1179 (4A4)	SP1179	-1.00865114934211	11.5798153079711	0.000519836890460652	0.0109212161004814
SpTIGR4-1845 (5J15)	SP1845	-1.05108233419842	10.179210259989	0.000532725954072331	0.0110929572560371
SpTIGR4-0699 (2I16)	SP0699	1.67513913993292	7.77595541862846	0.000578356751165821	0.0118336820477668
SpTIGR4-1715 (5P10)	SP1715	-1.80770755635831	12.0933329920111	0.000545710758256403	0.011313281182179
SpTIGR4-1199 (4E6)	SP1199	1.67924596934164	7.79644759520497	0.000560501800263087	0.0115689538247285
SpTIGR4-2040 (6M3)	SP2040	-1.25649983819895	10.9450363997581	0.000588587776269447	0.0119908834420953
SpTIGR4-1198 (4D6)	SP1198	1.40043132942799	7.72895040873102	0.000612350916443691	0.012159170518076
SpTIGR4-0898 (3P4)	SP0898	-2.03391762419877	7.84484511988383	0.000606277418276338	0.012089582755968
SpTIGR4-0931 (3I9)	SP0931	-1.40817617206267	7.3554232745757	0.000596439214498648	0.0120465362378997
SpTIGR4-1469 (4J16)	SP1469	-1.40609517025497	11.7518431765507	0.000576865303246071	0.0118336820477668
SpTIGR4-1872 (5M18)	SP1872	-1.49071904977032	10.7223855911837	0.000602311323870477	0.0120616046388701
SpTIGR4-1687 (5L7)	SP1687	2.12359188175567	7.87823774062864	0.000633006047700614	0.0123756058205499
SpTIGR4-1199 (4E6)	SP1199	2.09238452079374	7.81591760645633	0.000599315141511988	0.0120528934015189
SpTIGR4-0218 (1B16)	SP0218	-1.09856306314342	11.4123476308768	0.000591992940737774	0.0120082705996205
SpTIGR4-0396 (2D2)	SP0396	1.51633227119562	7.42836098145476	0.000615765656662136	0.0121661799014699
SpTIGR4-1936 (6E2)	SP1936	1.19199408396167	7.71965344915465	0.000639029369824399	0.0123756058205499
SpTIGR4-1927 (6D1)	SP1927	-1.67215497323627	10.4236771337546	0.000645253520511658	0.0124449306046224
SpTIGR4-1575 (5D5)	SP1575	-1.40087932365914	10.6821731489327	0.000636756203777615	0.0123756058205499
SpTIGR4-0041 (1A6)	SP0041	-1.47965610965505	9.94521810288836	0.000668338922724084	0.0126822700416917
SpTIGR4-0501 (2L3)	SP0501	-1.48595127237064	10.4081102502847	0.000638383580508335	0.0123756058205499
SpTIGR4-0205 (1E14)	SP0205	-1.64515206257197	9.36007755694566	0.000617874414885529	0.0121661799014699
SpTIGR4-1111 (3M19)	SP1111	-2.24893397213156	9.069424624556	0.000693926620951788	0.013010432980873
SpTIGR4-1242 (4G11)	SP1242	-1.1874053682265	11.4303129848647	0.000654174588624019	0.0125654923023046
SpTIGR4-0305 (1I15)	SP0305	2.26775705421196	7.29881440184907	0.000721901648355748	0.0134279413326567
SpTIGR4-0372 (1L23)	SP0372	-1.76297144073113	9.57027132636708	0.000667192470433514	0.0126822700416917
SpTIGR4-1368 (4E15)	SP1368	-1.32919731004711	11.7354863552885	0.000676926993133337	0.0127936483119899
SpTIGR4-2108 (6I12)	SP2108	-2.05932566893644	12.6944458497413	0.000665934846838839	0.0126822700416917
SpTIGR4-1647 (5L2)	SP1647	-1.39686366521258	11.653195701333	0.000690832971846718	0.0130042398620426
SpTIGR4-1229 (4C10)	SP1229	2.24562289538709	10.2158504401918	0.000736341009562427	0.0135360187148468
SpTIGR4-2082 (6O8)	SP2082	-1.0539012687654	10.7534007007172	0.000731768522414503	0.013519240602927
SpR6-1199 (7D3)	spr1199	1.61453727783697	7.11075907026279	0.000717173704012383	0.0133929343296916
SpTIGR4-1076 (3J15)	SP1076	-1.78139986095777	10.6101769410609	0.000740725360132662	0.0135636324699778
SpTIGR4-1039 (3E22)	SP1039	1.36800108170148	7.4338152966155	0.000732555536282701	0.013519240602927
SpTIGR4-1309 (4J8)	SP1309	-1.77537440030542	11.6142307211129	0.000779960469826251	0.0141172845038551
SpTIGR4-2059 (6P5)	SP2059	-1.94995928902036	9.55432547452093	0.000811080408268867	0.0143545593757222
SpTIGR4-2079 (6L8)	SP2079	-1.17734790066904	11.7342893161747	0.000761907884346341	0.0138739100037825
SpTIGR4-0124 (1L4)	SP0124	1.2399876228394	7.21855283867459	0.000763566232677364	0.0138739100037825
SpTIGR4-1536 (4M24)	SP1536	-1.73564674203306	10.5597233758272	0.000805444647531842	0.0143545593757222
SpTIGR4-1181 (4C4)	SP1181	1.93030954296139	7.82547308042192	0.000866382261200348	0.0148261633498503
SpTIGR4-0602 (2H15)	SP0602	1.65708055898729	7.38488508106738	0.000886856419995937	0.015062101599974
SpTIGR4-1503 (4L20)	SP1503	-2.65867243952903	9.05364613185594	0.000792289873698157	0.0142855024736534
SpTIGR4-1292 (4I6)	SP1292	-2.32818131884192	9.89645753085418	0.000811371184433089	0.0143545593757222
SpTIGR4-0305 (1I15)	SP0305	1.68099029266077	7.23334860276366	0.000846360056047461	0.0147388201176102
SpR6-0107 (6M17)	spr0107	1.42311992971917	7.26185905388023	0.000807935946061373	0.0143545593757222
SpTIGR4-1685 (5J7)	SP1685	1.9354078629422	10.075936620417	0.000848501187409963	0.0147388201176102
SpTIGR4-0902 (3L5)	SP0902	-1.52611665720675	9.71993805677641	0.00086601494143548	0.0148261633498503
SpTIGR4-1580 (5A6)	SP1580	-2.20858180145186	12.2730455005401	0.000852423010032734	0.0147481716368163
SpR6-1614 (7F5)	spr1614	1.66235104221403	7.60436414666736	0.000877018958020935	0.014953808755241
SpTIGR4-1085 (3K16)	SP1085	-1.2472622045868	11.0391326436334	0.000826324561124134	0.0145643572458808
SpTIGR4-1413 (4B21)	SP1413	-1.58766154816322	10.8715430864759	0.000893209925008874	0.015062101599974
SpTIGR4-1905 (5N22)	SP1905	-2.08598520868892	8.17520873974176	0.000808255021719891	0.0143545593757222
SpTIGR4-0538 (2I8)	SP0538	-1.08661249116723	11.2141646293041	0.0008355517341828	0.0146720390338218
SpTIGR4-1094 (3L17)	SP1094	-1.73955763130364	10.4155772714894	0.000848750584758257	0.0147388201176102
SpTIGR4-2063 (6L6)	SP2063	-1.82713756286497	10.2192248107999	0.000904336861045922	0.015145228712036
SpTIGR4-1692 (5I8)	SP1692	-1.541091918529	10.2346773486235	0.00092706474179694	0.0154708038116894
SpTIGR4-0987 (3A16)	SP0987	-1.47047613782296	9.80188126231767	0.000977971105884449	0.0159250243055094
SpTIGR4-0215 (1G15)	SP0215	-1.31621304872633	12.16434349695	0.00086209109547295	0.0148261633498503
SpTIGR4-1372 (4A16)	SP1372	1.79411578282447	8.51565803983442	0.00094483294288051	0.0156426520077877
SpTIGR4-1738 (5G13)	SP1738	-1.2338498430331	10.4933593744758	0.000895004883981299	0.015062101599974
SpTIGR4-1933 (6B2)	SP1933	1.60185608024359	7.43593731593912	0.000974938537117824	0.0159250243055094
SpTIGR4-1440 (4E24)	SP1440	1.27730033006382	7.60904159005994	0.000896172640882429	0.015062101599974
SpTIGR4-0865 (3G12)	SP0865	-1.78920383080388	11.8045148498833	0.00096815201734665	0.0158749944029036
SpTIGR4-1242 (4G11)	SP1242	-1.1376584722135	11.1117595080481	0.00094733442886092	0.0156426520077877
SpTIGR4-0533 (2L7)	SP0533	-1.09856629983531	9.87562097668744	0.000958331015529195	0.0157689012555258
SpTIGR4-0594 (2H14)	SP0594	1.88554165348276	7.35335489179489	0.00105279927242302	0.0165833865934276
SpTIGR4-1978 (6G7)	SP1978	-1.60353527465056	9.97248575430142	0.00102619353775047	0.0164260775124275
SpTIGR4-1559 (5D3)	SP1559	-2.12896048904669	10.11682407714	0.00105493416589092	0.0165833865934276
SpTIGR4-1226 (4H9)	SP1226	-1.61477295469091	10.9091069377027	0.000994226719265102	0.0161338997960744
SpR6-1484 (7H4)	spr1484	1.11582497056188	7.3177347794341	0.000946015807559183	0.0156426520077877
SpTIGR4-0004 (1D1)	SP0004	-2.3891686425584	9.81904040358332	0.00104480538428154	0.0165833865934276
SpTIGR4-0294 (1N13)	SP0294	-1.93994419796356	9.09034741684847	0.00099999896208223	0.0161346027050277
SpTIGR4-1718 (5K11)	SP1718	1.39533487860864	7.39236875212566	0.001079083079509	0.0167044900400308
SpTIGR4-1647 (5L2)	SP1647	-1.46830265788301	11.9904583782411	0.00100691457956047	0.0161724915065241
SpTIGR4-0856 (3F11)	SP0856	-1.31088316609041	11.7620915202634	0.00103932530829911	0.0165798810198495
SpTIGR4-1940 (6A3)	SP1940	-1.52477549205178	11.674468957404	0.00106068834777342	0.0165833865934276
SpTIGR4-1924 (6A1)	SP1924	-1.79664674788386	10.2331716388746	0.00110510650962239	0.0167762297880096
SpTIGR4-0278 (1F23)	SP0278	-1.85260530476209	9.99822970375998	0.00107358705110546	0.0167044900400308
SpTIGR4-1746 (5G14)	SP1746	-1.8073052215192	10.7943730775787	0.00105837459374493	0.0165833865934276
SpTIGR4-2081 (6N8)	SP2081	-1.31181764609979	10.8716983364216	0.00109097254884617	0.0167581877317579
SpTIGR4-0860 (3B12)	SP0860	-1.31744986528298	10.7601139701405	0.00105856890247896	0.0165833865934276
SpTIGR4-0397 (2E2)	SP0397	1.57453353077265	7.59604093702351	0.00100112706967023	0.0161346027050277
SpTIGR4-0693 (2K15)	SP0693	1.46790748122806	7.68723200351891	0.00115668111261029	0.0174466067818719
SpTIGR4-0089 (1A12)	SP0089	1.37626788807962	7.61844096323782	0.00108714205397554	0.0167581877317579
SpTIGR4-0209 (1A15)	SP0209	-1.30435820342883	10.0286766029396	0.00109323494127702	0.0167581877317579
SpTIGR4-2170 (6F19)	SP2170	-1.49438351956419	11.4875674264022	0.00107705725877139	0.0167044900400308
SpTIGR4-1368 (4E15)	SP1368	-1.23271195569056	11.8607382134998	0.00110261757252498	0.0167762297880096
SpTIGR4-1798 (5C21)	SP1798	1.50680909966504	7.09051964350888	0.00118331386904482	0.0177912941460859
SpTIGR4-0218 (1B16)	SP0218	-1.01358671304907	11.7047822875304	0.00110210933511612	0.0167762297880096
SpTIGR4-1151 (3M24)	SP1151	-1.67924321919046	8.41270668077654	0.00125716312951818	0.0184305597741824
SpTIGR4-0511 (2N4)	SP0511	2.11067316173758	7.44628928552186	0.00124069235901729	0.0183031292838099
SpTIGR4-2156 (6H17)	SP2156	-1.87763524448434	10.5154567241484	0.00124017039085801	0.0183031292838099
SpTIGR4-0559 (2M10)	SP0559	1.84709804798464	7.29101073461628	0.00111245505739044	0.0168334839230849
SpTIGR4-0530 (2I7)	SP0530	-1.1531609513623	9.79504995274429	0.00122657819075274	0.0182642771445883
SpTIGR4-1390 (4C18)	SP1390	-1.49176730616458	8.74790274492642	0.0012452852695404	0.0183134764951785
SpTIGR4-1961 (6F5)	SP1961	-1.43657311187949	11.7601252487375	0.00123029661173703	0.0182642771445883
SpTIGR4-0904 (3N5)	SP0904	-1.55910995196856	7.64469633090109	0.00120430016632741	0.0180491610915184
SpTIGR4-1800 (5E21)	SP1800	1.00734522897128	7.28280123751336	0.00132901317212136	0.0193035061358121
SpTIGR4-1672 (5M5)	SP1672	-2.11617103294437	9.31923466664973	0.00136797634608382	0.0196871458246803
SpTIGR4-0297 (1I14)	SP0297	1.02380344365096	7.35881820502911	0.00122621499145069	0.0182642771445883
SpTIGR4-2057 (6N5)	SP2057	-1.96303309955238	11.4451381411903	0.00128296948133833	0.0187504794384416
SpTIGR4-1165 (4C2)	SP1165	1.4431376686087	7.66746035117075	0.00141840175818565	0.0202272687091566
SpTIGR4-0860 (3B12)	SP0860	-1.06233874448239	10.7863675332896	0.00137567287428149	0.0197375504462459
SpTIGR4-0233 (1A18)	SP0233	-2.80747600269675	8.56479482108708	0.00150230354204309	0.0208549866337899
SpTIGR4-1937 (6F2)	SP1937	-1.18479693541184	11.8513665473693	0.00130826212427305	0.0190609336124736
SpTIGR4-1349 (4B13)	SP1349	1.08835861522816	7.56594509086403	0.00142817313334863	0.0203050838838026
SpTIGR4-2200 (6D23)	SP2200	1.30036097661553	7.55581757880412	0.00144249682531317	0.0204469580118185
SpTIGR4-0136 (1P5)	SP0136	1.51355505175911	8.11982732226055	0.00133540891806093	0.0193367211335222
SpTIGR4-1508 (4I21)	SP1508	-2.12164011220675	11.4688601017484	0.00134305802073652	0.0193878252932087
SpTIGR4-1090 (3P16)	SP1090	-2.23107168120167	8.8491993804828	0.00161887940537961	0.0220824535701926
SpTIGR4-0041 (1A6)	SP0041	-1.38967318287026	9.7094070756514	0.00150146066716873	0.0208549866337899
SpTIGR4-1023 (3E20)	SP1023	-1.07790272459672	11.1536706192871	0.00145818205074961	0.0205455231461907
SpTIGR4-1836 (5I14)	SP1836	1.35835399440122	7.54670046230541	0.00152108373409034	0.021050226202621
SpTIGR4-1540 (5A1)	SP1540	-1.24818790903772	11.8254740094074	0.0014012907055575	0.0200439941044183
SpTIGR4-0263 (1G21)	SP0263	-1.42722941187994	10.1589941034867	0.00152531388336034	0.021050226202621
SpTIGR4-1005 (3C18)	SP1005	-1.2045239285041	7.33976453497085	0.00144872178144804	0.0204735276381216
SpTIGR4-1586 (5G6)	SP1586	-0.882918369008808	11.3607780231455	0.00147725019159094	0.0206902958381755
SpTIGR4-1708 (5I10)	SP1708	-1.34552987687059	11.9110409891346	0.00146987213248169	0.0206484127028621
SpTIGR4-1530 (4O23)	SP1530	-2.85585886653607	9.12602202666243	0.00167798880888419	0.0227002671876687
SpTIGR4-2059 (6P5)	SP2059	-1.46926647461034	9.85980642746922	0.00167864279245829	0.0227002671876687
SpTIGR4-0365 (1M22)	SP0365	1.87258000812334	7.70894531315229	0.00149320219394636	0.0208516603107168
SpR6-0500 (6N21)	spr0500	1.68269566863078	7.56715494135441	0.00161524845833343	0.0220824535701926
SpTIGR4-0281 (1A24)	SP0281	-1.08152701270821	10.6586352315269	0.00167663540188562	0.0227002671876687
SpTIGR4-0376 (1P23)	SP0376	-1.72973271295824	10.0060542701903	0.00155014995091862	0.0213304259328159
SpTIGR4-0927 (3M8)	SP0927	-1.67303480931861	8.75488514763466	0.00172133258015192	0.0228830257689122
SpTIGR4-2092 (6I10)	SP2092	-0.885435554509299	11.1897146987431	0.00171122858235171	0.0228830257689122
SpTIGR4-1363 (4H14)	SP1363	-1.1666707590451	11.006684287005	0.00173198826097161	0.0229598218482603
SpR6-0105 (6K17)	spr0105	1.42031468658415	7.70778559149077	0.00186191523895441	0.023797649004632
SpTIGR4-0377 (1I24)	SP0377	-1.98442921124782	8.48591046119299	0.00171415562710193	0.0228830257689122
SpTIGR4-0477 (2E12)	SP0477	2.52102617254824	7.97336847491332	0.00171988627393322	0.0228830257689122
SpTIGR4-2113 (6N12)	SP2113	-1.13594780639443	9.99020373080849	0.00174628524361442	0.0230843212259817
SpTIGR4-0944 (3N10)	SP0944	-1.05855084118497	10.9282450527993	0.00170611540381659	0.0228830257689122
SpTIGR4-1269 (4J3)	SP1269	-1.07166236994092	11.8212902408307	0.00171921593327143	0.0228830257689122
SpTIGR4-2104 (6M11)	SP2104	2.61978179377747	7.75035302774958	0.00181470158642435	0.0235261313105041
SpR6-1481 (7G4)	spr1481	1.1574631464376	7.21270322774956	0.0018030316845669	0.0234394118993697
SpTIGR4-1271 (4L3)	SP1271	-1.75809900722337	10.0385956056582	0.0018703996354913	0.023797649004632
SpTIGR4-2027 (6P1)	SP2027	-1.89126253824314	9.26551490621808	0.00194775930569194	0.0242490880756251
SpTIGR4-1157 (4C1)	SP1157	2.14537685027083	9.61499986948726	0.0019170465888222	0.0240558385004906
SpTIGR4-1944 (6E3)	SP1944	-1.58020199006925	10.2137308486196	0.00177545114507489	0.0233376179793816
SpTIGR4-0491 (2J2)	SP0491	1.77443450362746	7.56897891907047	0.00159790881592319	0.0219234952995176
SpTIGR4-0801 (3G4)	SP0801	-0.963815441217337	10.8270622536034	0.00182401742169372	0.023581939523326
SpTIGR4-2113 (6N12)	SP2113	-1.15379680251857	10.1892507931277	0.0018761002508964	0.023797649004632
SpR6-1185 (7C2)	spr1185	1.25670344374665	7.08613297787052	0.00180062518870329	0.0234394118993697
SpTIGR4-1023 (3E20)	SP1023	-1.13950581839928	11.4702650636822	0.00183965801113794	0.0237189879463429
SpTIGR4-1752 (5E15)	SP1752	-1.70862771832145	8.25257478488436	0.0019787592146705	0.0245053706953668
SpTIGR4-1970 (6G6)	SP1970	-1.33326283819934	10.1726112570095	0.00179630052858687	0.0234394118993697
SpTIGR4-2054 (6K5)	SP2054	-1.67139901915793	9.15614354955962	0.00191382563769698	0.0240558385004906
SpTIGR4-2192 (6D22)	SP2192	-0.971562991655895	10.1503930183699	0.00186912888294148	0.023797649004632
SpTIGR4-1455 (4L14)	SP1455	1.20495701024265	7.64450200884103	0.00192406362644444	0.0240558385004906
SpTIGR4-0976 (3F14)	SP0976	-0.920089124605212	10.9094459946409	0.00185259884634158	0.023797649004632
SpTIGR4-1489 (4N18)	SP1489	-1.52433654267332	9.63205341686552	0.00176831197453576	0.023310017232956
SpTIGR4-1501 (4J20)	SP1501	-1.99027281064398	10.8645324549169	0.00189933057665891	0.0240275529402065
SpTIGR4-1873 (5N18)	SP1873	-1.81702252993074	7.94351791632416	0.00204591071889123	0.0251385270054886
SpTIGR4-1928 (6E1)	SP1928	-0.967631005436402	11.1523486132253	0.00187294691303321	0.023797649004632
SpTIGR4-0116 (1L3)	SP0116	1.20511516693687	7.31818773312429	0.00213008495448825	0.0256372884803625
SpTIGR4-0423 (2G5)	SP0423	-1.63580950149686	8.64629230345524	0.00178032402350149	0.0233376179793816
SpTIGR4-1367 (4D15)	SP1367	-1.38571238390962	9.69834516639353	0.00210698582384543	0.0255057171897111
SpTIGR4-0236 (1D18)	SP0236	-1.00141178611205	11.5856724089966	0.00192712518374096	0.0240558385004906
SpTIGR4-0852 (3B11)	SP0852	-2.46484310955672	9.30720806882392	0.0021663931269037	0.0258263697374252
SpTIGR4-1886 (5K20)	SP1886	-2.62579810966568	8.16149587260445	0.00211345146661813	0.0255057171897111
SpTIGR4-0289 (1I13)	SP0289	-1.72992305819813	7.53061110117084	0.00219186674966396	0.025982178649669
SpR6-0967 (6K24)	spr0967	1.17889104256145	7.40233521889843	0.00228704328092392	0.0265393943587342
SpTIGR4-0644 (2B21)	SP0644	-2.39392140545395	10.7220925664213	0.00213964339258481	0.0256577743224702
SpTIGR4-1995 (6H9)	SP1995	1.15685764256881	7.44574494069953	0.00203385638559003	0.0250558328549389
SpTIGR4-0216 (1H15)	SP0216	-1.21773624122211	11.5009742287135	0.00192620983532096	0.0240558385004906
SpTIGR4-1657 (5N3)	SP1657	1.28386589090893	7.71145586178167	0.00220933418773921	0.0259928167187518
SpTIGR4-1576 (5E5)	SP1576	-1.58392623585568	10.9275902581258	0.00196609321670213	0.0244127564058053
SpTIGR4-0665 (2G23)	SP0665	-1.24068643978549	10.0767368471677	0.00203180856616504	0.0250558328549389
SpTIGR4-0217 (1A16)	SP0217	-2.46050475949785	9.11296605820621	0.00235758790412314	0.0267784333584591
SpTIGR4-1928 (6E1)	SP1928	-1.18639988334351	10.8372828333532	0.00208443307723259	0.0254099707120926
SpTIGR4-0747 (2I22)	SP0747	1.51852937598289	7.64846708020618	0.00224049247906871	0.026228252752481
SpTIGR4-0307 (1K15)	SP0307	1.07841437719335	7.21477702870791	0.00220803425029783	0.0259928167187518
SpTIGR4-1960 (6E5)	SP1960	-1.18650480093421	11.2008070706067	0.00211373346876059	0.0255057171897111
SpTIGR4-1536 (4M24)	SP1536	-1.4104863694655	10.6846270601719	0.00216774671616723	0.0258263697374252
SpTIGR4-1923 (5P24)	SP1923	-1.20394220801359	10.9712393498341	0.00205208103659227	0.0251486806203209
SpTIGR4-0213 (1E15)	SP0213	-1.35011686952701	9.50402162114958	0.00214269131082253	0.0256577743224702
SpTIGR4-1729 (5N12)	SP1729	-1.03036681160902	11.0749892554465	0.0023376658243602	0.0267015907025221
SpTIGR4-1363 (4H14)	SP1363	-1.54830832062035	10.8273471571357	0.00229720512302201	0.0265393943587342
SpTIGR4-0440 (2H7)	SP0440	-1.27231780248772	8.98879700793517	0.00218648964501838	0.025982178649669
SpTIGR4-0719 (2M18)	SP0719	4.22343031403979	8.03677897115152	0.00206370837911286	0.0252254847587146
SpTIGR4-0821 (3C7)	SP0821	0.861234139949533	7.4417957360159	0.00220281075271333	0.0259928167187518
SpTIGR4-0278 (1F23)	SP0278	-1.60205868658836	9.90770098953787	0.00230654744851727	0.0265393943587342
SpTIGR4-1071 (3M14)	SP1071	-1.4625465613437	8.51736416656023	0.002443907035357	0.0273767531251069
SpTIGR4-1937 (6F2)	SP1937	-1.07339927382183	11.7776744128265	0.00223850988034651	0.026228252752481
SpTIGR4-0283 (1C24)	SP0283	-1.57545061101688	7.95455523637732	0.00208960022643006	0.0254099707120926
SpTIGR4-1180 (4B4)	SP1180	-1.04708766345095	11.7235564848487	0.00233714642395506	0.0267015907025221
SpTIGR4-1175 (4E3)	SP1175	-1.36250101715699	12.3382732845792	0.00230623698022252	0.0265393943587342
SpTIGR4-1987 (6H8)	SP1987	-1.11093266545477	9.90509851732838	0.00225355477777853	0.0262505662975885
SpTIGR4-1506 (4O20)	SP1506	-1.4509877174433	10.6257193873873	0.0023989311828047	0.0270080625509065
SpR6-1195 (7C3)	spr1195	1.10803679247052	7.48792918100989	0.00263907043146473	0.0287487626168357
SpTIGR4-1785 (5F19)	SP1785	-2.14129251226295	8.02237365628273	0.00236146405519773	0.0267784333584591
SpTIGR4-1797 (5B21)	SP1797	1.16305360267584	7.18215715108301	0.00237489958820972	0.0268179527894751
SpTIGR4-1491 (4P18)	SP1491	-1.03004722644008	10.559854205312	0.00235773700628386	0.0267784333584591
SpTIGR4-0388 (2D1)	SP0388	-1.66269151604889	8.53253200840871	0.00224786566494627	0.0262492700229209
SpTIGR4-2112 (6M12)	SP2112	-1.51197603736815	11.1504571383968	0.00245182134218303	0.0273767531251069
SpTIGR4-0116 (1L3)	SP0116	1.27742926617304	7.32586069476832	0.00293437536649326	0.0308929988248709
SpTIGR4-1073 (3O14)	SP1073	-1.02980749368236	11.1585278650062	0.00231461615844594	0.0265672771747478
SpTIGR4-1930 (6G1)	SP1930	1.2737246482107	7.56665229707883	0.00230368454932079	0.0265393943587342
SpTIGR4-1936 (6E2)	SP1936	1.00168912104772	7.66952072000044	0.00237634643289654	0.0268179527894751
SpTIGR4-1574 (5C5)	SP1574	-1.42438631511171	11.8450813533782	0.00246172838341876	0.0273874557266399
SpTIGR4-0190 (1N12)	SP0190	1.64179548705439	7.08796681832808	0.0025065588437684	0.0278041511901469
SpTIGR4-0572 (2J12)	SP0572	-1.63772764028428	11.0837479083657	0.00245494896276989	0.0273767531251069
SpTIGR4-1939 (6H2)	SP1939	-1.82974649465186	10.8530110577667	0.00251690786379146	0.0278041511901469
SpR6-0703 (6K22)	spr0703	1.2891460487322	7.25021723487841	0.00240474779476339	0.0270089334657674
SpTIGR4-1868 (5I18)	SP1868	0.985406778945672	7.29210585193152	0.00261309686709412	0.0286181211364058
SpTIGR4-0227 (1C17)	SP0227	-1.82054907643051	11.4745772682594	0.00261491544595293	0.0286181211364058
SpTIGR4-0930 (3P8)	SP0930	-1.77501981725353	7.74921233771508	0.00267769977967096	0.0290196101647118
SpTIGR4-2106 (6O11)	SP2106	-1.54738608902804	11.5259185863181	0.00251328509204429	0.0278041511901469
SpTIGR4-2034 (6O2)	SP2034	0.964625107352516	7.54021416660492	0.00270093269276324	0.0290196101647118
SpTIGR4-1067 (3I14)	SP1067	-1.4607626915831	10.8777107915506	0.00254955824719619	0.0280988784808085
SpTIGR4-0805 (3C5)	SP0805	-2.32035685377788	9.42124959511549	0.00277014751505965	0.0296279868315243
SpTIGR4-2187 (6G21)	SP2187	-1.78486336964188	9.04951780733111	0.00286153510215716	0.0301936865263488
SpTIGR4-0502 (2M3)	SP0502	-1.10476322513475	11.3052960146698	0.00267236148601306	0.0290196101647118
SpTIGR4-1014 (3D19)	SP1014	-1.62237663982891	8.5237929082669	0.00258810838398967	0.0284570982594752
SpTIGR4-1027 (3A21)	SP1027	-2.50109242599321	8.8888411385163	0.00268844836729182	0.0290196101647118
SpTIGR4-0123 (1K4)	SP0123	1.71454377326882	7.50291355897931	0.00268919441438299	0.0290196101647118
SpTIGR4-0397 (2E2)	SP0397	1.37361920464641	7.5298979685832	0.00282192678679735	0.0299111060540029
SpTIGR4-0290 (1J13)	SP0290	-1.56152478448869	10.1314090936654	0.00269670505843544	0.0290196101647118
SpTIGR4-1832 (5M13)	SP1832	1.16639729701289	7.23255667084923	0.00277008709917062	0.0296279868315243
SpTIGR4-1978 (6G7)	SP1978	-1.95746669218363	9.98861184642006	0.00280711983537275	0.0299111060540029
SpTIGR4-1920 (5M24)	SP1920	2.6479514380381	7.6355393146909	0.00282695477456264	0.0299111060540029
SpTIGR4-0757 (2K23)	SP0757	-1.52702443208991	11.2891821718365	0.00263204252706556	0.0287387288454073
SpTIGR4-0984 (3F15)	SP0984	-1.90503439020556	8.4244809166995	0.00301304645478955	0.0314523230204948
SpTIGR4-0089 (1A12)	SP0089	1.53623154876712	7.57021768248635	0.00316188537438369	0.0325598086911371
SpR6-0500 (6N21)	spr0500	1.25360689167971	7.32744440919415	0.00306533183135697	0.0317789306222249
SpTIGR4-1527 (4L23)	SP1527	-2.38085826790271	8.69443012195252	0.00296668726456485	0.0311634604175049
SpTIGR4-0284 (1D24)	SP0284	-1.7372371024667	8.9005438731402	0.00281123112111355	0.0299111060540029
SpTIGR4-1158 (4D1)	SP1158	2.23243649414813	7.76772038825988	0.0030799276646596	0.0318552518459079
SpTIGR4-1703 (5L9)	SP1703	2.14294012015943	7.59668158227012	0.00282839825627525	0.0299111060540029
SpTIGR4-0930 (3P8)	SP0930	-1.87749749069006	7.91577500224639	0.00317320659537859	0.032605044187449
SpTIGR4-1994 (6G9)	SP1994	-1.73695680603421	9.09617421934606	0.00306579568688698	0.0317789306222249
SpTIGR4-1353 (4F13)	SP1353	1.43727905069812	7.70567715605814	0.00324796504087033	0.0329416454360685
SpTIGR4-1151 (3M24)	SP1151	-1.62360869581398	8.56416266741357	0.00352127700795188	0.0344514128886103
SpTIGR4-1440 (4E24)	SP1440	0.907855963503212	7.51642324672663	0.00328144236032678	0.0330673827573829
SpTIGR4-1334 (4K11)	SP1334	1.18277223694889	7.61113128285127	0.00299701147247326	0.0314118841636061
SpTIGR4-1275 (4P3)	SP1275	-1.2812142273879	10.3600595027032	0.00301591279141126	0.0314523230204948
SpTIGR4-2042 (6O3)	SP2042	-1.4657540715065	8.73858565549844	0.00362141250769285	0.0352844042675001
SpTIGR4-1999 (6D10)	SP1999	-1.68983842844411	11.4682698554953	0.0031089334068038	0.0320847381851287
SpR6-0960 (6L23)	spr0960	1.36615431338724	7.37364079436517	0.00377569304882135	0.036188210769355
SpTIGR4-1964 (6A6)	SP1964	-1.32033196015966	8.93499119314532	0.00318097027642457	0.0326136081064358
SpTIGR4-1136 (3N22)	SP1136	1.06038404446516	7.29156597093922	0.00331303196257364	0.0332191793874606
SpTIGR4-0801 (3G4)	SP0801	-1.5844260373261	10.4771315834435	0.00302092010311594	0.0314523230204948
SpTIGR4-1607 (5D9)	SP1607	-1.10400120182126	10.4428815970842	0.00323019881647362	0.0329032805851187
SpTIGR4-0574 (2L12)	SP0574	1.24197329720744	7.49173300094893	0.00333363142651413	0.0332912900817273
SpTIGR4-1876 (5I19)	SP1876	-2.04654918805875	7.7374472898378	0.00329233661833759	0.0331062737732835
SpTIGR4-1820 (5A24)	SP1820	1.22540253865613	7.28190977717466	0.00342418347765625	0.0339246472544217
SpTIGR4-0465 (2A11)	SP0465	1.181415327087	7.42062320632128	0.00320941799983275	0.0328337415374194
SpR6-0742 (6L22)	spr0742	0.961205296085636	7.22734360436238	0.00350611279810067	0.034374514224712
SpTIGR4-1988 (6A9)	SP1988	-2.14250882600051	11.1069408504594	0.00324050416108311	0.0329369602204258
SpTIGR4-0538 (2I8)	SP0538	-0.878994989838705	11.2265896516182	0.00326909938121516	0.0330136946094389
SpTIGR4-1226 (4H9)	SP1226	-1.31746686598345	11.3927186210985	0.00333903291937427	0.0332912900817273
SpR6-1060 (7D1)	spr1060	-1.59031980991193	11.499969799912	0.00326483582944018	0.0330136946094389
SpTIGR4-1564 (5A4)	SP1564	-1.84237976704921	10.1938839304505	0.00337040319474392	0.0335330178318496
SpTIGR4-0239 (1G18)	SP0239	-1.70558887206924	8.79366920741209	0.00331768259925764	0.0332191793874606
SpTIGR4-1270 (4K3)	SP1270	-0.848820255855196	11.3791823276095	0.0032224100798937	0.0328951449804333
SpTIGR4-2130 (6G14)	SP2130	1.01481418309677	7.46426384536661	0.0034405400537369	0.0340150871699282
SpTIGR4-2154 (6F17)	SP2154	0.8728709344261	7.61009491525461	0.00342215354455154	0.0339246472544217
SpTIGR4-0848 (3F10)	SP0848	-0.978063848498537	10.2300505237352	0.00350344336649006	0.034374514224712
SpTIGR4-1558 (5C3)	SP1558	-1.09621388147412	10.1371221285694	0.00357551849168724	0.0349095228669713
SpTIGR4-0632 (2F19)	SP0632	1.08892189978253	7.18272046220973	0.00349494227909283	0.034374514224712
SpTIGR4-1338 (4O11)	SP1338	1.68849550399681	7.38703132773007	0.00395115396571649	0.0372627866987211
SpTIGR4-0945 (3O10)	SP0945	-1.68394768511427	8.39349378608475	0.00367150255532454	0.0355053650433318
SpTIGR4-1575 (5D5)	SP1575	-1.05583269656443	10.683329256089	0.00373416653155797	0.0359365801585109
SpR6-0958 (6J23)	spr0958	0.910613875447938	7.38997025688587	0.00405515482225179	0.038015056959197
SpTIGR4-1548 (5A2)	SP1548	-1.21200158609863	10.3258382698543	0.00348133946434785	0.0343462966859978
SpTIGR4-1087 (3M16)	SP1087	-1.30260799611494	10.0725516981958	0.00388796942144873	0.037036267776587
SpTIGR4-1511 (4L21)	SP1511	-1.25447214488544	10.5549029426111	0.00389565502537412	0.037036267776587
SpTIGR4-1366 (4C15)	SP1366	-1.42949639533145	11.1316372605534	0.00363918546473503	0.0353843115641385
SpTIGR4-2047 (6L4)	SP2047	-1.28653855853851	8.98516517084451	0.00414187986213713	0.0384451412844523
SpTIGR4-1768 (5E17)	SP1768	0.955789437510424	7.00990889084111	0.00394475196595927	0.0372627866987211
SpTIGR4-0581 (2C13)	SP0581	-1.31423339449759	8.88047770069278	0.00384294176031152	0.0366833345314929
SpTIGR4-2202 (6F23)	SP2202	-1.49000598484868	8.63403317531645	0.0039116067319974	0.0371129461306044
SpTIGR4-1576 (5E5)	SP1576	-1.37916294713906	10.9710517993153	0.00379132784167273	0.0362642049246176
SpTIGR4-1838 (5K14)	SP1838	-2.0811775505172	9.3822210139899	0.00372071999179613	0.035880549756952
SpR6-1060 (7D1)	spr1060	-1.89281900870352	11.8754055508453	0.00364829452916759	0.0353997403180673
SpTIGR4-1069 (3K14)	SP1069	-1.80074341622834	8.23802218780961	0.00441938512122959	0.0396901266803558
SpR6-0319 (6J20)	spr0319	1.08583244939771	7.18048961628937	0.00375135157600156	0.0360282867687007
SpTIGR4-0339 (1K19)	SP0339	1.00664097968978	7.4773792631406	0.0042216043539917	0.0386514982293481
SpTIGR4-1662 (5K4)	SP1662	-0.90413169514485	10.6267578816778	0.00393259625801352	0.037237018088957
SpTIGR4-2192 (6D22)	SP2192	-1.06309083434571	10.1192770536867	0.00432152694808364	0.0392386441197822
SpTIGR4-2030 (6K2)	SP2030	-1.33874415636285	9.90461230106034	0.0040318378198966	0.0378719137334
SpTIGR4-1792 (5E20)	SP1792	-1.36220445638483	8.87659592243756	0.0040312429493129	0.0378719137334
SpTIGR4-1871 (5L18)	SP1871	-1.3816391775305	9.45120412213239	0.00450986012414778	0.0402614175161879
SpTIGR4-1295 (4L6)	SP1295	-1.86806302587961	8.94148923268729	0.00456493141590009	0.0405331457419355
SpTIGR4-0429 (2E6)	SP0429	1.2738271513922	7.4501352798833	0.0041566681839349	0.0384735669791295
SpTIGR4-0396 (2D2)	SP0396	1.17860256791956	7.22173123222344	0.00477423872093571	0.0418390454762075
SpTIGR4-2026 (6O1)	SP2026	-1.29248817564889	11.3847146533001	0.00410339221119073	0.038238740090819
SpTIGR4-1714 (5O10)	SP1714	-1.07517599853567	10.0534778684597	0.00427768597715184	0.039013159318753
SpTIGR4-0447 (2G8)	SP0447	-2.12494332026196	8.28927494272224	0.00417424624274069	0.0384735669791295
SpTIGR4-0681 (2O13)	SP0681	-1.55208562735378	8.44250452535274	0.00417103269613955	0.0384735669791295
SpTIGR4-0833 (3G8)	SP0833	-1.44154051267603	10.0273593229956	0.00435339585360939	0.039398232475165
SpTIGR4-1153 (3O24)	SP1153	-2.39125570423549	10.1087357892767	0.00465436423443817	0.0410946305577224
SpTIGR4-1708 (5I10)	SP1708	-1.29507955264547	12.1874368281203	0.00413323400726303	0.0384407099568771
SpTIGR4-0545 (2P8)	SP0545	-1.25037947649341	9.5012796962722	0.00440340083310798	0.0396221879935108
SpTIGR4-1417 (4F21)	SP1417	-1.72227875758487	11.1897675065983	0.00451721811486341	0.0402614175161879
SpTIGR4-1585 (5F6)	SP1585	1.47751495010719	7.57492224393543	0.00406918307600082	0.0380162702806685
SpTIGR4-0989 (3C16)	SP0989	-1.74391085490468	9.01624385313165	0.00420827715003102	0.0386419667598579
SpTIGR4-0512 (2O4)	SP0512	1.23173073812763	7.3525956381545	0.00462456419113402	0.0409626469058146
SpTIGR4-0457 (2A10)	SP0457	-2.22107779467463	8.16676742256879	0.00417764401324589	0.0384735669791295
SpTIGR4-1072 (3N14)	SP1072	-1.99141848823757	10.3303455366862	0.00432742377776604	0.0392386441197822
SpTIGR4-0245 (1E19)	SP0245	1.91503522525032	7.39932706804	0.00483064722184202	0.0420203804546923
SpTIGR4-0055 (1G7)	SP0055	-1.54173633844798	10.0223962973352	0.00407144076104057	0.0380162702806685
SpTIGR4-0093 (1E12)	SP0093	0.794978271225664	7.37560287747406	0.00443412058303908	0.0397466123119655
SpTIGR4-0315 (1K16)	SP0315	1.91036234334554	7.51480514888934	0.00479280261300183	0.0419233033751489
SpTIGR4-1624 (5E11)	SP1624	-1.88856882713123	8.60771777840492	0.00452730802611454	0.0402750691321267
SpTIGR4-2163 (6G18)	SP2163	1.07883426462313	8.2253588420993	0.00431482332037878	0.0392386441197822
SpTIGR4-1921 (5N24)	SP1921	1.57751997164029	7.34937488609845	0.00440123486696505	0.0396221879935108
SpTIGR4-1528 (4M23)	SP1528	1.30946604994835	7.62984021478223	0.00473733258792779	0.0415930730574406
SpTIGR4-1618 (5G10)	SP1618	1.06841480232246	7.62424842603525	0.00425902635865397	0.0389184039685933
SpTIGR4-0435 (2C7)	SP0435	-1.64178450286179	9.0612590081297	0.00367426960818159	0.0355053650433318
SpTIGR4-2196 (6H22)	SP2196	-1.33551993901653	8.00510084143994	0.00502671504341801	0.0430104018078639
SpTIGR4-0781 (3C2)	SP0781	-1.62778987311068	8.42578070699465	0.00505478509943551	0.043172084714961
SpTIGR4-1132 (3J22)	SP1132	1.5367438059574	7.50606725660221	0.00501975361133793	0.0430104018078639
SpTIGR4-0297 (1I14)	SP0297	1.3329323880926	7.32928748802329	0.00540805439307152	0.0446231324894433
SpTIGR4-0032 (1H4)	SP0032	-1.0299601730875	9.71281132278039	0.00446908202325631	0.0399838403069281
SpTIGR4-0056 (1H7)	SP0056	-1.77715362553742	9.40433300631416	0.00421235209260669	0.0386419667598579
SpTIGR4-0764 (2J24)	SP0764	-1.09912759828793	10.9841129763878	0.00468637348739186	0.0412225675358245
SpTIGR4-0843 (3A10)	SP0843	-1.26206143977861	10.2532064958186	0.00463071146491572	0.0409626469058146
SpTIGR4-0274 (1B23)	SP0274	-1.06540752920189	9.56604300215001	0.00468551661828024	0.0412225675358245
SpTIGR4-0931 (3I9)	SP0931	2.39466332100003	7.50254154843631	0.00438708734622838	0.0396221879935108
SpTIGR4-0927 (3M8)	SP0927	-2.25577345189861	8.89262740170809	0.00486952393020251	0.0422804051947103
SpTIGR4-2034 (6O2)	SP2034	1.28712045136647	7.67302690432379	0.00557347135630057	0.0453272888852518
SpTIGR4-1119 (3M20)	SP1119	-1.89578423077411	9.67240215298126	0.00512498856799799	0.043383532252723
SpTIGR4-1545 (5F1)	SP1545	-1.53577911477215	10.6337998342073	0.00506645481662984	0.0431933629838044
SpTIGR4-1578 (5G5)	SP1578	-1.59892254463969	10.9499862994659	0.00487987478932016	0.0422885431571443
SpTIGR4-0296 (1P13)	SP0296	0.978555426334935	7.07617035011084	0.00547131980098449	0.0449177754195125
SpTIGR4-0096 (1H12)	SP0096	1.83280790203534	7.87078619796092	0.00480167031857315	0.0419233033751489
SpTIGR4-0537 (2P7)	SP0537	-1.57140224179465	8.96816482593016	0.00494380770013395	0.0426109139868688
SpTIGR4-1172 (4B3)	SP1172	0.958629343521556	7.21069136184455	0.00491984196636287	0.0424821583370709
SpTIGR4-1635 (5H12)	SP1635	0.985382356723213	7.51362030732567	0.00515832662955196	0.043383532252723
SpTIGR4-1304 (4M7)	SP1304	1.06883582753771	7.35251431113944	0.00549225546779836	0.0449177754195125
SpR6-0965 (6I24)	spr0965	1.10352273704483	7.36843699807728	0.00581214845713523	0.0462206030452783
SpTIGR4-0864 (3F12)	SP0864	-1.37781206597219	9.62393713826961	0.00517611447497287	0.043383532252723
SpTIGR4-0804 (3B5)	SP0804	-1.49508012130873	9.78949994529043	0.00510259248876985	0.0433823343098578
SpTIGR4-1036 (3B22)	SP1036	1.19449765745411	7.47246322969539	0.00482309584973818	0.0420203804546923
SpTIGR4-1619 (5H10)	SP1619	1.16125979989864	7.76422217229111	0.00552646450257464	0.0450737295478618
SpTIGR4-0193 (1A13)	SP0193	-1.25551044683816	7.3779377144217	0.00559529611980061	0.0453990750685891
SpTIGR4-0803 (3A5)	SP0803	-1.97139625231023	9.41721220550816	0.00515684096272975	0.043383532252723
SpTIGR4-0742 (2L21)	SP0742	-1.78488920901381	9.94079521231913	0.00526900440090532	0.0437787935917055
SpTIGR4-1157 (4C1)	SP1157	2.20157113408302	9.44153574063036	0.00510705763018726	0.0433823343098578
SpTIGR4-0049 (1A7)	SP0049	-1.37646423069792	10.4351987243377	0.00495733141140673	0.0426493631116637
SpTIGR4-1114 (3P19)	SP1114	-1.6998915135823	8.95759191086537	0.00518094881556105	0.043383532252723
SpTIGR4-1215 (4E8)	SP1215	1.45689713516157	9.15577077722846	0.00532704397633829	0.0441356847757887
SpTIGR4-2020 (6I1)	SP2020	-1.53982181404498	8.64058008279564	0.00588442372992106	0.0465990854022479
SpTIGR4-0784 (3F2)	SP0784	-1.22245077570644	8.66824455813269	0.00541432398033832	0.0446231324894433
SpTIGR4-1395 (4H18)	SP1395	-1.41660758310936	11.0914643375812	0.00488843337813143	0.0422885431571443
SpTIGR4-1780 (5A19)	SP1780	-1.92461995489715	9.2154434516634	0.00499159516645732	0.0428657789294674
SpTIGR4-0932 (3J9)	SP0932	1.16594692960326	7.12660255355878	0.00516423023819783	0.043383532252723
SpTIGR4-2112 (6M12)	SP2112	-1.86733241847899	11.0460178786839	0.00516428218266968	0.043383532252723
SpTIGR4-2010 (6G11)	SP2010	-1.02438941032407	9.61179291461886	0.00521147125629456	0.0435335481338134
SpTIGR4-0044 (1D6)	SP0044	-1.1549974621124	9.18121284418502	0.00525020737478559	0.043730045850869
SpTIGR4-1305 (4N7)	SP1305	1.23627925291949	7.52852722945814	0.00527466552624247	0.0437787935917055
SpTIGR4-0788 (3B3)	SP0788	-1.72086926310339	9.60091436352523	0.00580137159180808	0.0462206030452783
SpTIGR4-1623 (5D11)	SP1623	-1.41924154716793	9.81583615070208	0.00540247365266491	0.0446231324894433
SpTIGR4-0657 (2G22)	SP0657	-1.74850524536794	7.56529850314021	0.00544695836910221	0.0448136120367045
SpR6-0970 (6N24)	spr0970	1.16350114204801	7.46241866886771	0.00641804691392968	0.0490313778846641
SpTIGR4-1585 (5F6)	SP1585	1.59725499042678	7.55194484786113	0.00515722478136338	0.043383532252723
SpTIGR4-1200 (4F6)	SP1200	-2.2473708014307	10.6273826231811	0.00549466614626972	0.0449177754195125
SpTIGR4-1047 (3E23)	SP1047	1.48062884438229	8.11772496138469	0.00571975984922576	0.0460122903426606
SpTIGR4-1313 (4N8)	SP1313	-1.64599497140254	9.38381320806646	0.0060602859821852	0.0474537534644984
SpR6-0955 (6O22)	spr0955	1.14395422621222	7.37440811515372	0.00628215535448769	0.0483069004872861
SpTIGR4-0843 (3A10)	SP0843	-1.53932351951988	10.2815441777145	0.00549779826639167	0.0449177754195125
SpTIGR4-0073 (1A10)	SP0073	1.40741120365374	7.6889551227909	0.00625075734857486	0.0482698896277323
SpTIGR4-0903 (3M5)	SP0903	1.76094191035494	7.51553840409819	0.00561418074304301	0.0454162431399673
SpTIGR4-0367 (1O22)	SP0367	1.35734050207402	7.30980944782427	0.00591662033720199	0.0467174753471016
SpTIGR4-1717 (5J11)	SP1717	-1.48092415527323	10.3492813490022	0.00612759310667245	0.0476635589421497
SpTIGR4-1115 (3I20)	SP1115	-1.73542708071478	10.5061118464852	0.00567456859222934	0.0458053512779267
SpTIGR4-2224 (6L14)	SP2224	-2.05767341809684	8.42995378019853	0.00589172456743253	0.0465990854022479
SpTIGR4-1285 (4J5)	SP1285	-1.66538400593069	9.65959473272143	0.00601060124855224	0.0471431491261447
SpTIGR4-1465 (4N15)	SP1465	-1.41895349151778	11.0706075446851	0.00577786775394128	0.0462206030452783
SpTIGR4-0553 (2O9)	SP0553	-1.583474420021	9.84603715142919	0.00557681688579703	0.0453272888852518
SpTIGR4-1999 (6D10)	SP1999	-1.39182319700591	11.4119053074427	0.00578324618453903	0.0462206030452783
SpTIGR4-0773 (3C1)	SP0773	1.34749758256664	7.4319629103693	0.00719857670334898	0.0521268378765067
SpTIGR4-0440 (2H7)	SP0440	-1.7935393035799	9.107624872124	0.00581440650293343	0.0462206030452783
SpTIGR4-0954 (3P11)	SP0954	0.952755756235313	7.25490608336808	0.00612172303433254	0.0476635589421497
SpTIGR4-0912 (3N6)	SP0912	0.799564915698396	7.19478733395795	0.00571959009991228	0.0460122903426606
SpTIGR4-0347 (1K20)	SP0347	-1.18740769467399	10.1247392604098	0.00521736530970479	0.0435335481338134
SpTIGR4-1538 (4O24)	SP1538	-1.62800118672543	10.5209479302967	0.00593461513255935	0.0467284316985311
SpTIGR4-1361 (4F14)	SP1361	1.85670061249426	9.77569216867143	0.00599031791885346	0.0470624977063846
SpTIGR4-0466 (2B11)	SP0466	1.03993444311623	7.01867869553988	0.00561671345249914	0.0454162431399673
SpTIGR4-2199 (6C23)	SP2199	1.15317482211724	7.82392431066241	0.00593786701141555	0.0467284316985311
SpTIGR4-1998 (6C10)	SP1998	-1.21955030655224	9.08825016465071	0.00626961462106906	0.0482893721878085
SpTIGR4-0075 (1C10)	SP0075	-2.14389882123333	8.39956701606451	0.00660568226101596	0.0500585196784881
SpTIGR4-2058 (6O5)	SP2058	-1.19040695105927	8.39580707317483	0.00645579993369671	0.0490807665395423
SpTIGR4-0775 (3E1)	SP0775	-1.19946455828763	10.1212243545177	0.00641688461678272	0.0490313778846641
SpTIGR4-1153 (3O24)	SP1153	-2.59539433218429	9.98281505904863	0.00683107180139324	0.0508129137841405
SpTIGR4-1751 (5D15)	SP1751	-1.65222674655668	8.56036569409693	0.00579608489703417	0.0462206030452783
SpTIGR4-0010 (1B2)	SP0010	-1.4173348063645	8.79349693768549	0.00632502656417531	0.0485572186150228
SpTIGR4-1662 (5K4)	SP1662	-0.825489061430568	11.0909735297913	0.00618412143648414	0.0479447701484256
SpTIGR4-0753 (2O22)	SP0753	-1.87085507157562	7.96255613484355	0.00639945986299438	0.0490313778846641
SpTIGR4-1049 (3G23)	SP1049	0.902045786627877	7.23558475172955	0.00608273382149759	0.0475504075813416
SpTIGR4-0048 (1H6)	SP0048	-1.090901082369	9.83859057794071	0.00644684218132921	0.0490807665395423
SpTIGR4-0625 (2G18)	SP0625	1.43810422848615	7.29548516744492	0.00671078175627463	0.0502405684189618
SpTIGR4-0542 (2M8)	SP0542	1.0923836658769	7.74343721510039	0.00583501427455504	0.0463062009714267
SpTIGR4-1942 (6C3)	SP1942	-0.763462833317785	11.1728825845085	0.00612190722998194	0.0476635589421497
SpTIGR4-1973 (6B7)	SP1973	-1.27210118124151	9.99228021233584	0.00686185009595745	0.0508533331520878
SpTIGR4-0831 (3E8)	SP0831	-1.69897149706843	9.4135837397802	0.00691821266343446	0.0508911399897729
SpTIGR4-0779 (3A2)	SP0779	-1.01007895630071	10.8542934050396	0.00625682802229424	0.0482698896277323
SpTIGR4-0784 (3F2)	SP0784	-1.21833822025498	8.60767407867759	0.00662715564469455	0.0501050787246786
SpTIGR4-0021 (1E3)	SP0021	-1.71419426052706	8.10939011374898	0.00759489006389963	0.0542364992070106
SpTIGR4-0094 (1F12)	SP0094	1.04372591707827	7.42124763037532	0.00765047110439443	0.0542364992070106
SpTIGR4-1732 (5A13)	SP1732	-1.22059623875881	9.24037086450467	0.00577734280217856	0.0462206030452783
SpTIGR4-0002 (1B1)	SP0002	-1.13349306317387	10.5300700197221	0.00671511209849701	0.0502405684189618
SpTIGR4-1037 (3C22)	SP1037	1.37384308388221	7.56548160807127	0.00791594454093468	0.0550257533377232
SpTIGR4-0231 (1G17)	SP0231	-1.70271848295301	9.87747314627713	0.00691918139252426	0.0508911399897729
SpTIGR4-1679 (5L6)	SP1679	2.48968811802277	8.70444707841433	0.00805008797952731	0.0557113441641993
SpTIGR4-0771 (3A1)	SP0771	-1.47254427250187	10.1713050770881	0.0066685964404111	0.0502118637577194
SpTIGR4-1963 (6H5)	SP1963	-1.233109699038	10.5272055612319	0.00666199472872256	0.0502118637577194
SpTIGR4-0514 (2I5)	SP0514	1.36642923827509	7.27773635450189	0.00739226352639433	0.0534040849743774
SpTIGR4-0496 (2O2)	SP0496	-1.22654913525076	9.33132338756633	0.0069318361099542	0.0508911399897729
SpTIGR4-1918 (5K24)	SP1918	1.00352125453234	7.02114395486578	0.00615266455987461	0.0477796030012705
SpTIGR4-1420 (4A22)	SP1420	-1.3925258346261	11.2715055788462	0.00663312028165634	0.0501050787246786
SpR6-0315 (6N19)	spr0315	1.62481645846878	7.35086537535246	0.00675246368198621	0.0504398318848049
SpR6-0957 (6I23)	spr0957	1.28676733682584	7.33627071829124	0.00861094338543509	0.0575612209827522
SpTIGR4-0476 (2D12)	SP0476	1.16442216760258	7.43659855569347	0.00644322435155876	0.0490807665395423
SpTIGR4-1796 (5A21)	SP1796	0.911454623652451	7.11773811215765	0.00712246395484798	0.0518859371076077
SpTIGR4-1353 (4F13)	SP1353	1.51166063113704	7.62781119905111	0.00683480119535932	0.0508129137841405
SpTIGR4-1031 (3E21)	SP1031	0.895542174496302	7.20679809995256	0.00714652926440005	0.0519807831812467
SpTIGR4-1182 (4D4)	SP1182	-1.51611234047097	10.3849287425617	0.00706377941868966	0.0515382107664396
SpTIGR4-0996 (3B17)	SP0996	-1.30244777672373	8.41051861589074	0.00669753818160375	0.0502405684189618
SpTIGR4-0594 (2H14)	SP0594	0.915570776137043	7.33860136164521	0.00768777572272423	0.0543223311578682
SpTIGR4-1501 (4J20)	SP1501	-1.16913212690638	11.1854875346244	0.0066865274221157	0.0502405684189618
SpTIGR4-1583 (5D6)	SP1583	-1.27146354333031	10.0112091896949	0.00687341732624475	0.0508589653102324
SpTIGR4-0329 (1I18)	SP0329	1.01012422749836	7.18680509729154	0.00777035710549856	0.0544974974336128
SpTIGR4-1904 (5M22)	SP1904	1.08798067495809	7.24980984556046	0.00685387616593267	0.0508533331520878
SpTIGR4-0573 (2K12)	SP0573	1.74341009346358	7.25664992138028	0.007398950999425	0.0534040849743774
SpTIGR4-0625 (2G18)	SP0625	1.81568804759347	7.70035365618052	0.00624584461688353	0.0482698896277323
SpR6-1618 (7G5)	spr1618	1.17038209931436	7.16643445086877	0.00759583642802811	0.0542364992070106
SpTIGR4-2018 (6G12)	SP2018	1.43008713628433	7.60696528600432	0.00783506908451201	0.0547095404283813
SpTIGR4-1324 (4I10)	SP1324	2.08252870339341	7.76232538883633	0.00649241482701175	0.0492795228643827
SpTIGR4-1366 (4C15)	SP1366	-1.483372231022	11.019079021861	0.00691573268507793	0.0508911399897729
SpTIGR4-0070 (1F9)	SP0070	1.27046778525731	7.51171490819318	0.00816083931442364	0.0559023432513503
SpTIGR4-1088 (3N16)	SP1088	-1.26608515638822	8.24014439086243	0.00840624591817451	0.0566463194739601
SpR6-1481 (7G4)	spr1481	0.905162314714937	7.319240153185	0.00692197080750343	0.0508911399897729
SpTIGR4-1152 (3N24)	SP1152	-1.50272005496294	8.75584584596115	0.00783557803840395	0.0547095404283813
SpTIGR4-0044 (1D6)	SP0044	-0.970499086949703	9.20141794195346	0.00763206223808099	0.0542364992070106
SpTIGR4-0803 (3A5)	SP0803	-1.86332848963179	9.66880804511428	0.00719983948570535	0.0521268378765067
SpTIGR4-1991 (6D9)	SP1991	-1.58155862263569	8.56636396377682	0.00834638425988829	0.0565776590772498
SpTIGR4-0465 (2A11)	SP0465	1.41509331286648	7.4019862140939	0.00678345084219374	0.0505909978817175
SpTIGR4-1522 (4O22)	SP1522	-1.82200230220293	10.06116288378	0.00716716233076957	0.0520504103836445
SpTIGR4-1391 (4D18)	SP1391	-1.52923494380351	8.43208500994128	0.00841389233155506	0.0566463194739601
SpTIGR4-1286 (4K5)	SP1286	-1.54339548764233	9.14767016828881	0.00758078131426026	0.0542364992070106
SpTIGR4-1495 (4L19)	SP1495	1.20724597766929	7.37035584905394	0.00773917422385805	0.0544974974336128
SpTIGR4-1182 (4D4)	SP1182	-1.20934742226704	10.1444965412789	0.00837734262991172	0.0565776590772498
SpTIGR4-0004 (1D1)	SP0004	-1.95809791417967	9.54132028255144	0.00807152160819614	0.0557125963821279
SpTIGR4-1198 (4D6)	SP1198	1.31112608034247	7.7774365627579	0.00914532535735439	0.0594446148228035
SpTIGR4-1380 (4A17)	SP1380	-1.60029578695417	9.42106201986817	0.00817783728765658	0.0559373579588835
SpTIGR4-1986 (6G8)	SP1986	-1.20605544909317	9.8887297129625	0.0070285112981758	0.0513605188962971
SpTIGR4-0755 (2I23)	SP0755	-1.42443823637747	9.0452858475938	0.00813254897817549	0.0559023432513503
SpTIGR4-2040 (6M3)	SP2040	-1.08326766812068	10.3912836242729	0.00837964903885319	0.0565776590772498
SpTIGR4-0273 (1A23)	SP0273	-1.71296551307485	7.31707102746723	0.00939801914213673	0.0605850384697198
SpTIGR4-1361 (4F14)	SP1361	1.36409656826165	9.98947598983325	0.00756759985426358	0.0542364992070106
SpTIGR4-2081 (6N8)	SP2081	-1.36544655397231	10.4921297995096	0.0075768320347616	0.0542364992070106
SpTIGR4-1608 (5E9)	SP1608	-1.44359797538344	8.5382147295708	0.00873975175027831	0.0579285517419856
SpTIGR4-0342 (1N19)	SP0342	-1.79972960047536	8.01549035297026	0.00776252244924578	0.0544974974336128
SpTIGR4-2132 (6A15)	SP2132	-2.02495357186812	9.43110348607242	0.00880804692715258	0.0579942263691759
SpTIGR4-0341 (1M19)	SP0341	-2.00539678152149	8.40047470489418	0.00765928365464021	0.0542364992070106
SpTIGR4-1819 (5H23)	SP1819	1.20885896113011	7.12828117837249	0.00862328252305712	0.0575619397922082
SpTIGR4-0173 (1M10)	SP0173	-1.02439492211462	9.32236701154222	0.00752091386286692	0.0541183801814246
SpTIGR4-0633 (2G19)	SP0633	0.802300389011582	7.5047161112563	0.00696221055500224	0.0509551522112606
SpTIGR4-0778 (3H1)	SP0778	-2.14661220737152	9.90084801522471	0.00792968211417413	0.0550399469458753
SpTIGR4-0820 (3B7)	SP0820	-1.83039736423345	9.78515530100887	0.00831304012642524	0.0565776590772498
SpTIGR4-0848 (3F10)	SP0848	-1.6683125380607	10.2158429195498	0.00741614013084168	0.0534461798709662
SpR6-1093 (7E1)	spr1093	0.800013832117873	7.1738233428211	0.00695387381516176	0.0509551522112606
SpTIGR4-0797 (3C4)	SP0797	-1.07794753388425	11.6355254159231	0.00763044677797234	0.0542364992070106
SpTIGR4-0370 (1J23)	SP0370	-1.39784803349064	9.14048656949313	0.00766410369159839	0.0542364992070106
SpTIGR4-1201 (4G6)	SP1201	-1.52886240324963	10.6128516053892	0.00777046765362393	0.0544974974336128
SpTIGR4-1339 (4P11)	SP1339	1.5127487996664	8.10712763205158	0.00881307978208492	0.0579942263691759
SpTIGR4-0340 (1L19)	SP0340	-1.82288471324206	8.3449533256042	0.00764550925509781	0.0542364992070106
SpTIGR4-1926 (6C1)	SP1926	-1.43819713937271	10.3307942170326	0.00785985583972304	0.0547977504914617
SpTIGR4-2201 (6E23)	SP2201	-1.48358391793012	9.217463050842	0.00915833594790525	0.0594470744425408
SpTIGR4-1133 (3K22)	SP1133	1.68675469068992	7.46163952900016	0.00890019270273445	0.0583346892187581
SpTIGR4-0893 (3K4)	SP0893	-0.979149126819728	10.5990318640663	0.00773242940782364	0.0544974974336128
SpTIGR4-0281 (1A24)	SP0281	-0.885562024867627	10.5258009996482	0.00826529409566045	0.0563717014698233
SpTIGR4-1796 (5A21)	SP1796	1.00880580566901	7.07157208040973	0.00879067006202403	0.0579942263691759
SpTIGR4-0287 (1G24)	SP0287	-1.24207380720902	10.0403406349794	0.00836418007820627	0.0565776590772498
SpTIGR4-2194 (6F22)	SP2194	-1.17878667935096	9.95198490552209	0.00807394618202534	0.0557125963821279
SpTIGR4-1085 (3K16)	SP1085	-1.2252749374296	10.8435908701914	0.00826520718929798	0.0563717014698233
SpTIGR4-1139 (3I23)	SP1139	-1.17860112790604	8.44566161202533	0.00960688440148444	0.0612442090000333
SpTIGR4-1781 (5B19)	SP1781	-0.864506630146666	10.3074710469597	0.00801842927859511	0.0555739737629876
SpTIGR4-2120 (6E13)	SP2120	1.33469878485891	7.92157559780484	0.00815447243733983	0.0559023432513503
SpTIGR4-2138 (6G15)	SP2138	-0.806290333888627	11.43511927784	0.00782256453423517	0.0547095404283813
SpTIGR4-1116 (3J20)	SP1116	-1.12956780554283	7.85085033554813	0.00962497971685647	0.0612442090000333
SpTIGR4-1379 (4H16)	SP1379	1.15232847796177	7.45993774910262	0.0090131338394479	0.0588291370990871
SpTIGR4-0664 (2F23)	SP0664	-1.30592103526515	9.35252097867539	0.00863805429568347	0.0575788718349666
SpTIGR4-0679 (2M13)	SP0679	1.13123544182009	7.76378470845322	0.00885879331539915	0.0581443254424943
SpTIGR4-1200 (4F6)	SP1200	-1.74904969040043	10.7071902941143	0.00813869814897485	0.0559023432513503
SpTIGR4-0395 (2C2)	SP0395	1.0099874000116	7.26017275260905	0.00789395096881614	0.0549540432829124
SpTIGR4-0941 (3K10)	SP0941	-1.69008579354609	8.27566082752263	0.00860028654277135	0.0575612209827522
SpTIGR4-0286 (1F24)	SP0286	-1.48248622409369	8.95039475070282	0.0102468936320886	0.0628696239815595
SpTIGR4-0902 (3L5)	SP0902	-0.96585511805877	9.62614310268455	0.00903945166853808	0.0589191960555958
SpTIGR4-2171 (6G19)	SP2171	-1.34611658882694	9.75067767082463	0.00858126454775675	0.0575262549312582
SpTIGR4-1639 (5L1)	SP1639	-1.32776096351485	9.6390319874142	0.00880796198729932	0.0579942263691759
SpTIGR4-1143 (3M23)	SP1143	1.41183165360703	8.42820153395765	0.00835920728005487	0.0565776590772498
SpTIGR4-0662 (2D23)	SP0662	-1.77574627593561	7.42970453618291	0.00873789861192183	0.0579285517419856
SpTIGR4-1941 (6B3)	SP1941	-1.38530748012604	10.6052263453704	0.00847483217331224	0.0568938091406668
SpTIGR4-2215 (6K13)	SP2215	-1.81464268774481	8.94165893244661	0.008689621972129	0.0578406803406493
SpTIGR4-2092 (6I10)	SP2092	-1.69647566294511	10.819976050388	0.008337150544999	0.0565776590772498
SpTIGR4-0039 (1G5)	SP0039	-1.49175781922262	10.1946238620875	0.00881228381578704	0.0579942263691759
SpTIGR4-0394 (2B2)	SP0394	1.17703805520445	7.35006542306952	0.00981802597147762	0.0619386924724971
SpTIGR4-1105 (3O18)	SP1105	-1.77246481170028	11.8717157702239	0.00809054080173177	0.0557453660511709
SpTIGR4-1183 (4E4)	SP1183	1.27699361197045	7.81565393396642	0.0100297119223111	0.0625163235846302
SpTIGR4-0236 (1D18)	SP0236	-1.09873005918379	11.7089099862255	0.00897163052048938	0.0587183627777115
SpTIGR4-0076 (1D10)	SP0076	0.992759965400013	7.35834456360976	0.00925307039469917	0.059886853185605
SpTIGR4-0087 (1G11)	SP0087	-1.29511180106026	8.57081848095396	0.00925875516913818	0.059886853185605
SpTIGR4-0795 (3A4)	SP0795	-1.38314540775771	9.2877985317179	0.00988606215877134	0.062197604972163
SpTIGR4-0514 (2I5)	SP0514	1.5992826265153	7.58523060563889	0.0106396910553179	0.0638368137454992
SpTIGR4-1310 (4K8)	SP1310	-1.42988235303669	10.9373931119253	0.00882360095204631	0.0579942263691759
SpTIGR4-2106 (6O11)	SP2106	-1.17988895828535	11.8446616560767	0.0084439882921002	0.0567677270037479
SpTIGR4-0800 (3F4)	SP0800	-1.44993866664556	9.12586739223232	0.00956190025722951	0.0612001786815959
SpTIGR4-0834 (3H8)	SP0834	-1.78048474473356	10.0226825220485	0.00957434623782927	0.0612001786815959
SpTIGR4-2018 (6G12)	SP2018	1.60131736488974	7.50974092666617	0.00975506595375906	0.0618165759866206
SpTIGR4-0315 (1K16)	SP0315	0.816624286523149	7.26313308097528	0.0102025166949476	0.0628442978618105
SpR6-0957 (6I23)	spr0957	0.910407258328896	7.31177027674409	0.00980936232879038	0.0619386924724971
SpTIGR4-1570 (5G4)	SP1570	0.955401215861297	8.167108585703	0.00898368491286704	0.0587183627777115
SpTIGR4-0083 (1C11)	SP0083	-1.07899736718449	8.60712765342802	0.010262938936936	0.0628696239815595
SpTIGR4-0501 (2L3)	SP0501	-0.858025053420122	10.7088371979959	0.00873477968949885	0.0579285517419856
SpTIGR4-1104 (3N18)	SP1104	-1.37108509222949	9.08901815101552	0.00975982064557143	0.0618165759866206
SpTIGR4-0098 (1J1)	SP0098	-1.22379976328646	9.52306653342985	0.00938053958682642	0.0605553076757272
SpTIGR4-1152 (3N24)	SP1152	-2.9361390047153	8.62433671476247	0.0106485122801141	0.0638368137454992
SpTIGR4-0420 (2D5)	SP0420	-1.38623925614117	8.27081486275038	0.00911980986693104	0.0593607541269398
SpTIGR4-1450 (4O13)	SP1450	-1.34216744959707	9.29484725365798	0.0105098768794538	0.0634909892101533
SpTIGR4-1313 (4N8)	SP1313	-1.28125162815437	9.22577043240408	0.0104331655677725	0.0631987287047004
SpTIGR4-0718 (2L18)	SP0718	0.917063611990817	7.61197071066336	0.0099230490139044	0.0623469541514474
SpTIGR4-1611 (5H9)	SP1611	1.248181317194	7.5789822229173	0.00983174740266794	0.0619386924724971
SpTIGR4-2156 (6H17)	SP2156	-1.26981255944902	10.8613127446068	0.00926426458119856	0.059886853185605
SpTIGR4-1967 (6D6)	SP1967	-1.67179538244461	9.72459503764947	0.0101563862741342	0.0628067724127144
SpTIGR4-0919 (3M7)	SP0919	-1.84074754023006	8.87883487317655	0.00955591121077118	0.0612001786815959
SpTIGR4-0486 (2M1)	SP0486	1.37554016432789	7.88248129860578	0.0103977236659199	0.0631940419898695
SpTIGR4-1627 (5H11)	SP1627	1.20906483383336	7.56623660643569	0.0105530842810557	0.0635887511224685
SpTIGR4-2016 (6E12)	SP2016	-1.74763801124781	9.31663461632545	0.00958447337193714	0.0612001786815959
SpTIGR4-1656 (5M3)	SP1656	1.63639110998906	7.86541267764646	0.0100932174155714	0.062670570004599
SpTIGR4-2043 (6P3)	SP2043	1.07422108573243	7.20943278073338	0.0114776282621734	0.066346763312509
SpTIGR4-0528 (2O6)	SP0528	1.61942923628241	7.43372148166392	0.010024008542869	0.0625163235846302
SpTIGR4-1640 (5M1)	SP1640	1.82337767637208	8.17399186280422	0.0109716557285968	0.0649123753002664
SpTIGR4-0266 (1B22)	SP0266	-1.36903228630473	10.1648704395918	0.00999283351133493	0.0625163235846302
SpTIGR4-1089 (3O16)	SP1089	-1.63607700725191	9.03986627520205	0.0114865803664084	0.066346763312509
SpTIGR4-1318 (4K9)	SP1318	1.08791156297761	7.34080438933578	0.011033350177976	0.0649123753002664
SpTIGR4-1056 (3F24)	SP1056	1.67086582646752	6.9971593655078	0.0101077268664451	0.062670570004599
SpTIGR4-0054 (1F7)	SP0054	-1.12032407462159	10.4522705101682	0.00955323845708594	0.0612001786815959
SpTIGR4-1689 (5N7)	SP1689	1.55739574004752	7.86251425228347	0.0116801144089806	0.067196355022815
SpTIGR4-2036 (6I3)	SP2036	0.767013931207358	7.48175174826442	0.0103938865616028	0.0631940419898695
SpTIGR4-1099 (3I18)	SP1099	-1.7591396476846	9.68374800227016	0.00963041110497762	0.0612442090000333
SpTIGR4-0948 (3J11)	SP0948	-1.30434621381714	7.50029192677217	0.0115794010108999	0.0667802220064889
SpTIGR4-0105 (1I2)	SP0105	1.52518683061476	7.56812848945725	0.00958417373516973	0.0612001786815959
SpTIGR4-0102 (1N1)	SP0102	-1.25140584234317	9.61174531639505	0.0102596690806935	0.0628696239815595
SpTIGR4-1466 (4O15)	SP1466	-1.35177940490327	10.5893775637142	0.0100023409225578	0.0625163235846302
SpTIGR4-0345 (1I20)	SP0345	-0.919395666375003	10.9411042253094	0.0095425580893712	0.0612001786815959
SpTIGR4-0067 (1C9)	SP0067	1.46947333631283	7.55899498657266	0.0125571617433806	0.0707504024979091
SpTIGR4-2111 (6L12)	SP2111	-1.02577014931749	10.3142174836083	0.0101554371258084	0.0628067724127144
SpTIGR4-1220 (4B9)	SP1220	-1.02395443951382	11.9564972150973	0.01009569483072	0.062670570004599
SpTIGR4-1503 (4L20)	SP1503	-1.31908228052777	9.25108712495636	0.0108514868846567	0.0645601735514468
SpTIGR4-1416 (4E21)	SP1416	1.77058125361253	9.23943185798915	0.0117253584285411	0.067238668250994
SpTIGR4-1681 (5N6)	SP1681	1.08083517907423	7.17822125948494	0.010612645905757	0.0637843060440514
SpR6-0681 (6J22)	spr0681	0.979381317881381	7.10669505431417	0.0104601382046831	0.0632717357213864
SpTIGR4-1339 (4P11)	SP1339	1.211265903916	8.10106928279843	0.0104346392272742	0.0631987287047004
SpTIGR4-1651 (5P2)	SP1651	-1.02718798034169	8.19181169359977	0.0117002793778315	0.0672301767424601
SpTIGR4-1589 (5B7)	SP1589	-0.85138786002628	10.465872222587	0.0101789897294083	0.0628442978618105
SpR6-0970 (6N24)	spr0970	0.867809512283032	7.37748657556001	0.0110896762728411	0.0649913032876589
SpTIGR4-0295 (1O13)	SP0295	-1.37303122483224	8.2021606030983	0.0103760648672432	0.0631940419898695
SpTIGR4-1298 (4O6)	SP1298	-1.57061215531719	9.19744158328934	0.0108995090051336	0.064632688210435
SpTIGR4-1174 (4D3)	SP1174	-1.38942670367317	12.0931379283709	0.00964779672965148	0.0612719722128743
SpTIGR4-1666 (5O4)	SP1666	-1.46025048195771	12.1522728255023	0.0101930732345629	0.0628442978618105
SpTIGR4-2098 (6O10)	SP2098	-1.28987899709808	9.07287504316544	0.0114615035303362	0.066346763312509
SpTIGR4-1871 (5L18)	SP1871	-1.3301848921608	9.45929656624187	0.0110831334731979	0.0649913032876589
SpTIGR4-2008 (6E11)	SP2008	1.38585005162398	8.74500136320183	0.0114021359729214	0.066326887377711
SpTIGR4-0926 (3L8)	SP0926	0.889016999412155	7.39068526580365	0.00999195969180968	0.0625163235846302
SpTIGR4-0049 (1A7)	SP0049	-0.947363044237071	10.3364099075588	0.0102734255932468	0.0628696239815595
SpTIGR4-2025 (6N1)	SP2025	1.09419790790148	7.7631808512194	0.00981947302081737	0.0619386924724971
SpTIGR4-0020 (1D3)	SP0020	1.08109294225001	7.20236241462737	0.0121118272005848	0.0691726441819804
SpTIGR4-0800 (3F4)	SP0800	-0.926067246431791	9.37333351593866	0.0109893932351535	0.0649123753002664
SpTIGR4-0079 (1G10)	SP0079	-1.66670129646771	9.67838323308926	0.0103352213825271	0.0630837248069682
SpTIGR4-1976 (6E7)	SP1976	-0.923925105856691	10.5457446701087	0.0105909908621826	0.0637355537051552
SpTIGR4-0943 (3M10)	SP0943	-2.29076290682551	8.78582485181736	0.0114407570923964	0.066346763312509
SpTIGR4-1165 (4C2)	SP1165	1.47730751067482	7.48727276090132	0.0125835288760625	0.0707504024979091
SpR6-0963 (6O23)	spr0963	0.935398391290337	7.43790356996063	0.0122066112921237	0.0696294699887688
SpTIGR4-2083 (6P8)	SP2083	-0.962781816672862	10.4839611309254	0.0112055213464253	0.0655399749538053
SpTIGR4-0225 (1A17)	SP0225	-0.971290408490736	11.2666647649894	0.0100264488634976	0.0625163235846302
SpTIGR4-0252 (1D20)	SP0252	-1.13431454270104	7.15724213159718	0.010723174898677	0.0640396714126572
SpTIGR4-0693 (2K15)	SP0693	1.0420503093232	7.58065103535198	0.0110168019245458	0.0649123753002664
SpTIGR4-1183 (4E4)	SP1183	0.95295669598034	7.60324614306765	0.0130036832427472	0.0724205128288385
SpTIGR4-1462 (4K15)	SP1462	-1.80982351460926	10.3987719970282	0.0113313769039595	0.0659968560767738
SpTIGR4-1472 (4M16)	SP1472	-1.39498873000757	10.9245229784922	0.0106834815602511	0.0638836902446526
SpTIGR4-1410 (4G20)	SP1410	-1.59930312138444	9.46300775627192	0.0124779479240786	0.0706633248263704
SpTIGR4-1061 (3K13)	SP1061	-1.7411300865672	10.1339012134663	0.0108052574525309	0.0644287392076566
SpTIGR4-2010 (6G11)	SP2010	-1.36580122392967	9.37707368378051	0.0109938444506619	0.0649123753002664
SpTIGR4-0950 (3L11)	SP0950	1.02286713186303	7.12833860244343	0.0104070086149913	0.0631940419898695
SpTIGR4-1605 (5B9)	SP1605	1.27166895890278	9.31357105782669	0.0118394721808112	0.0677816983976857
SpTIGR4-0378 (1J24)	SP0378	-1.25707694543218	8.44709102948656	0.0112836887754055	0.0658679558101754
SpTIGR4-0394 (2B2)	SP0394	1.02154034927519	7.36566078257196	0.0132240397928273	0.0732145073706417
SpTIGR4-0749 (2K22)	SP0749	-1.2470426336732	7.47235834667874	0.0112111516867431	0.0655399749538053
SpTIGR4-1082 (3P15)	SP1082	-1.10323818904977	11.2383966881254	0.0102580508616017	0.0628696239815595
SpTIGR4-0764 (2J24)	SP0764	-0.812161938676262	11.1723676730119	0.0108157042018803	0.0644287392076566
SpTIGR4-1680 (5M6)	SP1680	2.30570852675992	9.07800934995834	0.0114901428176147	0.066346763312509
SpTIGR4-2074 (6O7)	SP2074	-1.004772159693	11.4906528047267	0.0109048776963632	0.064632688210435
SpTIGR4-0518 (2M5)	SP0518	0.993889371431831	7.88768064945102	0.0129100051374448	0.071983985991487
SpTIGR4-0946 (3P10)	SP0946	0.713514074887192	6.95078583020767	0.0110481763116719	0.0649123753002664
SpTIGR4-1609 (5F9)	SP1609	-1.10790191477801	8.63762571622991	0.0122427778923633	0.0697512261034647
SpTIGR4-2152 (6D17)	SP2152	-0.916726104870675	7.95933157127629	0.0134058030894954	0.0736344247146682
SpTIGR4-0897 (3O4)	SP0897	-0.906641512927538	10.5889693105718	0.0103249161543785	0.0630837248069682
SpTIGR4-1984 (6E8)	SP1984	-1.10202001196893	10.0732027035342	0.0125529437333661	0.0707504024979091
SpTIGR4-0147 (1K7)	SP0147	2.13566926851242	7.44535933763499	0.0125786331421159	0.0707504024979091
SpTIGR4-1168 (4F2)	SP1168	-1.40088878485853	8.84306939168992	0.0122641120781133	0.0697882846911743
SpTIGR4-0224 (1H16)	SP0224	-0.801080047923381	10.9436048721366	0.0108933994250672	0.064632688210435
SpR6-0419 (6I21)	spr0419	1.75079092941466	7.62017144561317	0.0100856218778639	0.062670570004599
SpR6-1114 (7G1)	spr1114	1.98999305091165	7.59303936574761	0.0106722960007669	0.0638836902446526
SpTIGR4-0139 (1K6)	SP0139	0.897300706322165	7.2689318302235	0.0127043497651427	0.071174607136621
SpR6-1199 (7D3)	spr1199	0.830720215518283	7.02486026764224	0.0139054965780614	0.0752175481567324
SpTIGR4-1981 (6B8)	SP1981	-1.80613733588843	11.780867054338	0.011428209858846	0.066346763312509
SpTIGR4-0333 (1M18)	SP0333	1.01317065597375	7.50248186609024	0.0123403273481349	0.070052569964201
SpTIGR4-0615 (2E17)	SP0615	-1.06847598314345	10.5654756976904	0.0112952486907802	0.0658679558101754
SpTIGR4-0667 (2A24)	SP0667	-1.58489138444897	8.41620477609158	0.0126834862412682	0.0711424150791513
SpR6-0955 (6O22)	spr0955	1.00318468333826	7.31912941181964	0.014008700666651	0.0756020015335548
SpTIGR4-2103 (6L11)	SP2103	-1.15436269569888	8.51637064216484	0.0131890581544791	0.0731930515035124
SpTIGR4-0634 (2H19)	SP0634	1.18150291285608	7.72402609741478	0.01346804982764	0.0736344247146682
SpTIGR4-1112 (3N19)	SP1112	-1.59898887521457	10.0646110486727	0.0126367375862065	0.0709647817191978
SpTIGR4-1806 (5C22)	SP1806	1.34493149130254	7.40073950123204	0.0116091840021455	0.0668700366145617
SpTIGR4-1709 (5J10)	SP1709	-0.936674007678984	11.0711976700135	0.0128086465667451	0.0715965284824022
SpTIGR4-0213 (1E15)	SP0213	-1.35286060710306	9.68682566525181	0.0123927979717517	0.0702656713916429
SpTIGR4-2071 (6L7)	SP2071	1.59379912468767	7.64787068572728	0.013319247690498	0.0734822738938849
SpTIGR4-1580 (5A6)	SP1580	-2.04041000215327	12.1286680346606	0.0122885702005802	0.0698430088936355
SpTIGR4-0831 (3E8)	SP0831	-1.89291388988542	9.83137194677235	0.0130578673147481	0.0726363162922042
SpTIGR4-1004 (3B18)	SP1004	-1.35854209171351	11.2609701444724	0.0117303329014165	0.067238668250994
SpTIGR4-1490 (4O18)	SP1490	1.24622884058155	7.63780957263562	0.0134381976702071	0.0736344247146682
SpTIGR4-0076 (1D10)	SP0076	0.768656631005413	7.12182155932051	0.0128100886064986	0.0715965284824022
SpTIGR4-1212 (4B8)	SP1212	-1.49900297340589	8.85569639559381	0.0138589619400971	0.0751636656112021
SpTIGR4-2220 (6P13)	SP2220	-1.60048899435127	8.00348958991647	0.0135912605100302	0.0741964823168942
SpTIGR4-0157 (1M8)	SP0157	-1.31695444563432	7.52818947439694	0.0133632793665456	0.0736344247146682
SpTIGR4-1583 (5D6)	SP1583	-1.3243287164928	10.1373375873749	0.0134720016318167	0.0736344247146682
SpTIGR4-0785 (3G2)	SP0785	-1.0043871565607	11.0414480087071	0.0125213048285759	0.0707504024979091
SpTIGR4-1310 (4K8)	SP1310	-1.23658022292177	10.5617819159201	0.0134378467364507	0.0736344247146682
SpTIGR4-0370 (1J23)	SP0370	-1.82437525114989	9.27815251628889	0.0125792905290701	0.0707504024979091
SpTIGR4-0584 (2F13)	SP0584	1.00729691123788	7.59893057954359	0.01104862146526	0.0649123753002664
SpTIGR4-0061 (1E8)	SP0061	1.46457549014846	9.00482482767925	0.0139510277616191	0.075377194771733
SpTIGR4-2091 (6P9)	SP2091	-1.19551182206084	10.2032034118824	0.013266083398314	0.0732748690991381
SpTIGR4-2163 (6G18)	SP2163	1.00859417515808	7.96192603037025	0.0146737062806718	0.0780953058731279
SpTIGR4-1497 (4N19)	SP1497	0.834229469368482	7.37847435031572	0.0138409056047844	0.0751636656112021
SpTIGR4-1197 (4C6)	SP1197	1.42170878751083	8.23180621492778	0.0145108210293134	0.0774239498457468
SpTIGR4-0732 (2J20)	SP0732	-1.09002369865868	9.08586696527883	0.0141433614879927	0.0761540722682994
SpTIGR4-1969 (6F6)	SP1969	-1.14743032443252	9.21310414900749	0.0144301537514506	0.0772944103316737
SpTIGR4-1604 (5A9)	SP1604	-1.0332158036854	10.6762017249223	0.0128322141004643	0.0716351121670045
SpTIGR4-1636 (5I1)	SP1636	-1.21055625601392	10.1084704302488	0.0131596395949817	0.0731160140897096
SpTIGR4-0300 (1L14)	SP0300	-1.68074498235452	8.42325609335261	0.0119301440147108	0.0682178101254299
SpTIGR4-0958 (3L12)	SP0958	2.18090417161318	7.77892784426044	0.0151289199813215	0.0797642782589854
SpTIGR4-1197 (4C6)	SP1197	1.07987264028942	8.21588229788235	0.0156924954080946	0.0814887616754068
SpTIGR4-0938 (3P9)	SP0938	-1.09278896076522	8.4291524856223	0.0138795634118433	0.0751636656112021
SpTIGR4-2137 (6F15)	SP2137	-1.14531802218499	10.3822078371959	0.0132195619903409	0.0732145073706417
SpTIGR4-1504 (4M20)	SP1504	-1.16729104900132	10.4350793826498	0.013396979164356	0.0736344247146682
SpTIGR4-1138 (3P22)	SP1138	0.838057967358881	7.18890151213354	0.015387318066561	0.0805184063797704
SpR6-1193 (7A3)	spr1193	0.945047035593121	7.44369586396967	0.0148041586814552	0.0784553724717661
SpTIGR4-1707 (5P9)	SP1707	-1.63336740439434	8.43103877166866	0.0151602360229975	0.079803211100924
SpTIGR4-0980 (3B15)	SP0980	-1.68542321550412	9.85846035671466	0.0142463186002536	0.0766207718089067
SpTIGR4-1819 (5H23)	SP1819	0.863748469040922	7.06070682951112	0.0150287446434921	0.0795559868304541
SpTIGR4-0807 (3E5)	SP0807	-1.09844516776509	11.7844000614774	0.013243512550098	0.0732361575332094
SpTIGR4-1120 (3N20)	SP1120	1.21336197568801	7.33063295204462	0.0168258824773184	0.0849626295089568
SpTIGR4-1150 (3L24)	SP1150	1.48519179756104	7.38961525669507	0.01445730504885	0.0772944103316737
SpTIGR4-2066 (6O6)	SP2066	-1.0865719760931	10.6738697285377	0.0137908089824491	0.0751152165178306
SpTIGR4-2101 (6J11)	SP2101	-1.47152010637643	10.7041390389885	0.0136063672417084	0.0741964823168942
SpTIGR4-0250 (1B20)	SP0250	-1.14862051930192	7.90190310694308	0.0152530376367218	0.0801124945517998
SpTIGR4-1295 (4L6)	SP1295	-1.47899333998441	8.91522525212552	0.0156170478560606	0.0812984814276786
SpTIGR4-1137 (3O22)	SP1137	1.19097752384427	7.35426275616163	0.0169170976146825	0.0850554074515981
SpR6-0971 (6O24)	spr0971	0.918119669919176	7.43987469546752	0.0143438215074628	0.0770571050389497
SpTIGR4-1509 (4J21)	SP1509	-1.30216327121175	12.021461109703	0.0141396563298242	0.0761540722682994
SpTIGR4-1098 (3P17)	SP1098	-2.31426094613352	9.90049622954578	0.0156827794205808	0.0814887616754068
SpTIGR4-2215 (6K13)	SP2215	-1.02158340423012	9.32633367705183	0.0134428823174061	0.0736344247146682
SpTIGR4-0070 (1F9)	SP0070	1.16897725792831	7.54437611081905	0.0171001132179098	0.0855187383671449
SpTIGR4-1835 (5P13)	SP1835	1.01538119298583	7.14164675513256	0.0169985774858374	0.0853738587495739
SpTIGR4-0264 (1H21)	SP0264	-0.85671353759005	11.4397531941617	0.0144701180412674	0.0772944103316737
SpTIGR4-0244 (1D19)	SP0244	0.875487188265108	7.15843053955495	0.0167289462700271	0.0847672387906295
SpTIGR4-1739 (5H13)	SP1739	-0.774886563378234	10.8882780492967	0.0147328740420726	0.0781656203404662
SpTIGR4-0771 (3A1)	SP0771	-1.56165691602842	10.1325719675908	0.0151358904558593	0.0797642782589854
SpTIGR4-0797 (3C4)	SP0797	-0.760707183651002	11.8705340546444	0.0151045089779862	0.0797642782589854
SpTIGR4-1989 (6B9)	SP1989	-1.16285978546336	9.3370443786642	0.01622053154308	0.0832429895765914
SpTIGR4-2064 (6M6)	SP2064	-1.40561558400567	9.48995398649154	0.0156064658901692	0.0812984814276786
SpTIGR4-1035 (3A22)	SP1035	-1.88211314875541	10.9709730981314	0.0144575005467528	0.0772944103316737
SpTIGR4-1455 (4L14)	SP1455	1.02093969173719	7.46937406331635	0.0175844220394649	0.0869246744934051
SpTIGR4-1660 (5I4)	SP1660	1.44055029559379	8.82348773854286	0.016550761436942	0.0843850321130098
SpTIGR4-1764 (5A17)	SP1764	-1.79606927771994	7.93964415475919	0.0151942962739938	0.0798931377267207
SpTIGR4-0100 (1L1)	SP0100	1.70750159428686	7.50558234545024	0.0147030261376097	0.0780953058731279
SpTIGR4-1004 (3B18)	SP1004	-1.00575072334731	11.4515655512258	0.0138784857600093	0.0751636656112021
SpTIGR4-0428 (2D6)	SP0428	0.882310768180302	7.29613608310756	0.0159147906360599	0.0822619575610957
SpTIGR4-2187 (6G21)	SP2187	-1.60983313158023	8.7856133656077	0.0174984888831866	0.086773328434432
SpTIGR4-1127 (3M21)	SP1127	-1.22317703455951	9.69235349335849	0.0159244885971437	0.0822619575610957
SpTIGR4-0537 (2P7)	SP0537	-1.42827344183623	9.2437978068993	0.0145761738566461	0.0776845687082405
SpTIGR4-1701 (5J9)	SP1701	-1.06221909207894	10.803554062855	0.0153175990333775	0.0802724065156733
SpTIGR4-1994 (6G9)	SP1994	-1.33525410933003	9.51134367195929	0.0165099798785434	0.0843604400742947
SpTIGR4-0981 (3C15)	SP0981	-1.00719876519198	11.4744524224534	0.0150771928320898	0.079722774682938
SpTIGR4-0121 (1I4)	SP0121	-1.3535397584406	9.61881127330545	0.0144127686239769	0.0772944103316737
SpTIGR4-1689 (5N7)	SP1689	1.14706430983757	7.77719333812314	0.0170369541912132	0.0854753799827817
SpTIGR4-0834 (3H8)	SP0834	-1.76380704669603	10.0880573677823	0.0154623794169406	0.080761329118893
SpTIGR4-1903 (5L22)	SP1903	-0.828129201000756	10.7992339724523	0.0138569293470618	0.0751636656112021
SpTIGR4-1491 (4P18)	SP1491	-1.44330904050951	10.5056850531693	0.0153109717168241	0.0802724065156733
SpTIGR4-0856 (3F11)	SP0856	-1.75126999634275	11.4534503050425	0.0157055475647246	0.0814887616754068
SpTIGR4-2239 (6K16)	SP2239	1.28092241737318	9.54881892693604	0.0161796827375355	0.0831240032345436
SpTIGR4-1674 (5O5)	SP1674	-1.81237432874973	9.86677030199325	0.0158383303804344	0.0820872056941899
SpTIGR4-0103 (1O1)	SP0103	3.27142279447432	9.17787002525604	0.0170935328187513	0.0855187383671449
SpTIGR4-1671 (5L5)	SP1671	-1.18886929801329	10.1955985353676	0.0168613935506254	0.0849626295089568
SpTIGR4-1117 (3K20)	SP1117	-1.46534606025407	9.1512147327184	0.0175381653027561	0.0868639697244059
SpR6-0972 (6P24)	spr0972	0.930816638900809	7.05823739294988	0.0162605405601104	0.0832800809433158
SpTIGR4-1173 (4C3)	SP1173	0.780067725037773	7.46561053990307	0.0161433360877772	0.0830279121629282
SpTIGR4-1403 (4H19)	SP1403	-1.17797782296852	9.2062820910846	0.0172976502552501	0.0862417450493101
SpTIGR4-1249 (4F12)	SP1249	-0.982718866380056	10.5225290856682	0.016552606183495	0.0843850321130098
SpTIGR4-1351 (4D13)	SP1351	1.56275648743908	7.39854284435219	0.0169053648747302	0.0850554074515981
SpTIGR4-1104 (3N18)	SP1104	-1.45012673090917	8.86258016531283	0.0174663982853847	0.0867055594209076
SpTIGR4-1175 (4E3)	SP1175	-1.4243904127911	12.4480402749318	0.0159522658094374	0.0822678456220333
SpTIGR4-0328 (1P17)	SP0328	-0.714022979591767	7.44219050825611	0.0163223779338271	0.0834925114745549
SpTIGR4-0766 (2L24)	SP0766	1.06986742027288	8.05770710449299	0.0193353587552397	0.0921660188188547
SpTIGR4-2153 (6E17)	SP2153	1.06004746648939	7.91391816935341	0.0173873338597765	0.0864955530064568
SpTIGR4-1577 (5F5)	SP1577	-0.933077617911306	11.5511305328254	0.0153987602511248	0.0805184063797704
SpTIGR4-0788 (3B3)	SP0788	-1.15324911867783	9.38676575164047	0.0179017472530354	0.0880949202010347
SpTIGR4-1866 (5O17)	SP1866	0.872916857324665	7.09029906398972	0.0162631522284121	0.0832800809433158
SpTIGR4-1089 (3O16)	SP1089	-1.47694824865782	9.1341212243958	0.0183429197522165	0.0892676115345716
SpTIGR4-0079 (1G10)	SP0079	-1.19539443095877	9.72609737077411	0.0166805008226108	0.0847672387906295
SpTIGR4-1709 (5J10)	SP1709	-1.1120634107107	11.1631757171812	0.0165685868407185	0.0843850321130098
SpTIGR4-0629 (2C19)	SP0629	-0.880892502690548	7.68064359970881	0.0147003260917664	0.0780953058731279
SpTIGR4-0474 (2B12)	SP0474	1.2997733901215	8.09733378756151	0.0176606564165317	0.0870272765405215
SpTIGR4-1920 (5M24)	SP1920	0.803264152353435	7.46981935321678	0.0191522507288597	0.0916517660602182
SpTIGR4-0491 (2J2)	SP0491	0.962453239323349	7.29153104546264	0.0187312834222037	0.0904096613178366
SpTIGR4-0869 (3K1)	SP0869	-1.54380228443826	9.88490272310566	0.0172996615653525	0.0862417450493101
SpTIGR4-2225 (6M14)	SP2225	-1.50382653063019	7.98460073160821	0.0159605913839601	0.0822678456220333
SpTIGR4-1845 (5J15)	SP1845	-1.10058570363024	10.1002015422056	0.0167285734194154	0.0847672387906295
SpTIGR4-1656 (5M3)	SP1656	1.31683286661756	7.77176181250522	0.0183915907072707	0.0894061438834628
SpTIGR4-1367 (4D15)	SP1367	-1.29172990692578	9.92444248621363	0.0179147553404994	0.0880949202010347
SpTIGR4-1521 (4N22)	SP1521	-1.40327366873573	11.3307979945779	0.0167517067733288	0.0847672387906295
SpTIGR4-0823 (3E7)	SP0823	-1.44164381050766	8.79415205508598	0.0197960842874581	0.0935100631478167
SpTIGR4-0713 (2O17)	SP0713	-1.08476809491635	11.1777973075165	0.0171879652137766	0.0858668410785909
SpTIGR4-0829 (3C8)	SP0829	-1.75934725580636	9.56201440230199	0.0188161362965813	0.0906546043884201
SpTIGR4-1518 (4K22)	SP1518	-0.725264359008266	10.6412730879421	0.0167183759005048	0.0847672387906295
SpTIGR4-0069 (1E9)	SP0069	1.47122882024693	8.12819688581216	0.0186010887284287	0.0898734328090199
SpTIGR4-1100 (3J18)	SP1100	-1.52869919460462	9.00450515973179	0.019216071155954	0.0918079501115934
SpTIGR4-2177 (6E20)	SP2177	1.22673235217502	8.14682182735215	0.0168472304859108	0.0849626295089568
SpTIGR4-1444 (4I13)	SP1444	-1.38895505474192	10.028301426803	0.0184139474678679	0.0894061438834628
SpTIGR4-0655 (2E22)	SP0655	-1.34478459130311	8.76639378403148	0.0188205585396274	0.0906546043884201
SpTIGR4-2006 (6C11)	SP2006	-1.17839279715678	8.78135287305658	0.01858756470095	0.0898734328090199
SpTIGR4-1012 (3B19)	SP1012	0.841180124227929	7.30333567915162	0.0179732436211517	0.0882902760763463
SpTIGR4-1460 (4I15)	SP1460	-1.33725951276448	9.20532798868261	0.019163905185562	0.0916517660602182
SpTIGR4-1059 (3I13)	SP1059	-1.03005936226685	9.18160154131456	0.0160254417085247	0.0825117381622727
SpTIGR4-1655 (5L3)	SP1655	-1.32012845196901	9.91746396977446	0.0184283806984613	0.0894061438834628
SpTIGR4-0143 (1O6)	SP0143	0.743997561947522	7.02905207144212	0.0199730655541344	0.0939932464977563
SpTIGR4-1086 (3L16)	SP1086	-1.02302381175099	10.9365068922565	0.0180282996758075	0.0884683819336291
SpTIGR4-1494 (4K19)	SP1494	1.01299474858413	7.61974151726839	0.0202395181981266	0.0948240920098219
SpTIGR4-1532 (4I24)	SP1532	-0.983117262072718	8.70562085808494	0.024030996838588	0.104686750378399
SpTIGR4-1797 (5B21)	SP1797	0.776519023563006	7.31225409723106	0.016862536328382	0.0849626295089568
SpTIGR4-2159 (6C18)	SP2159	1.11750673521676	7.75154340095628	0.0158653396071157	0.0821367306832634
SpTIGR4-1538 (4O24)	SP1538	-1.08298582280068	10.8020415344058	0.0181852961409126	0.0888278018498816
SpTIGR4-0457 (2A10)	SP0457	-1.88546471985146	8.21571473597831	0.0180923789404453	0.0885980596188718
SpTIGR4-1944 (6E3)	SP1944	-1.21313698611973	10.1185355231819	0.0184657697287638	0.0894952753280767
SpTIGR4-0447 (2G8)	SP0447	-1.8095823730955	8.75779602860191	0.0170653840893713	0.0855187383671449
SpTIGR4-1172 (4B3)	SP1172	1.08173276152319	7.37150874315122	0.0176283504853989	0.0869737402006593
SpTIGR4-1054 (3D24)	SP1054	1.19698805465091	7.39540567063944	0.0215509189318838	0.098166618253015
SpTIGR4-1716 (5I11)	SP1716	-1.85744423867707	10.3810603251126	0.0194124781827921	0.0923712055897063
SpTIGR4-1279 (4L4)	SP1279	-1.62544428327094	9.72995484673832	0.0195395268077926	0.0926945697151937
SpTIGR4-0829 (3C8)	SP0829	-1.3888359254864	9.79138977560259	0.0198505212674605	0.0935100631478167
SpTIGR4-1136 (3N22)	SP1136	0.817683551338993	7.26679170834014	0.0224705138544987	0.100233401136749
SpTIGR4-2131 (6H14)	SP2131	-1.36013655154052	8.07045848568594	0.0223002006509732	0.0997573614671864
SpTIGR4-1685 (5J7)	SP1685	1.81442251676359	10.0944258772047	0.0181959203109405	0.0888278018498816
SpTIGR4-1504 (4M20)	SP1504	-1.28501536083224	10.3154560904375	0.0191472797891778	0.0916517660602182
SpTIGR4-0185 (1I12)	SP0185	-1.41716727686527	7.78279651690314	0.0195965734199388	0.0928715755430332
SpTIGR4-0855 (3E11)	SP0855	-0.971310372572214	10.682548457104	0.0182474219515576	0.0889869095378548
SpTIGR4-0734 (2L20)	SP0734	1.31690989511371	8.16337797337625	0.0174492159843408	0.0867055594209076
SpR6-0966 (6J24)	spr0966	1.03496767476735	7.3028490728444	0.0213357077350451	0.097761859868056
SpTIGR4-0013 (1E2)	SP0013	-0.83250097530694	10.2230277826092	0.0175536836395899	0.0868639697244059
SpTIGR4-0126 (1N4)	SP0126	1.41276142362273	7.43769580525919	0.0191215619567029	0.0916517660602182
SpTIGR4-1219 (4A9)	SP1219	-1.24850719007444	11.9921745957812	0.0180766963377943	0.0885980596188718
SpTIGR4-0024 (1H3)	SP0024	-1.38021658258184	8.52377789833219	0.0204123905529627	0.0951306090150684
SpTIGR4-1723 (5P11)	SP1723	0.902674216775797	7.51573383004907	0.0236713624420121	0.103722003400474
SpTIGR4-0896 (3N4)	SP0896	-1.41784217160544	8.90146406263582	0.016746230179366	0.0847672387906295
SpTIGR4-1792 (5E20)	SP1792	-1.24076947589708	8.87286940411336	0.0191571829794588	0.0916517660602182
SpTIGR4-1917 (5J24)	SP1917	0.910040942801874	7.50704699248158	0.0202593636206849	0.0948240920098219
SpTIGR4-1256 (4M1)	SP1256	1.2980500076945	8.26378644547916	0.0216794448488125	0.0982886554956751
SpTIGR4-0386 (2B1)	SP0386	-1.76408533871234	8.66893249447208	0.0196445495216841	0.0929118090945182
SpTIGR4-1826 (5G24)	SP1826	1.25205540732797	7.80280212798218	0.0193380322288114	0.0921660188188547
SpTIGR4-2037 (6J3)	SP2037	1.05184535526044	7.54741995458453	0.0185192093933826	0.0896619335445047
SpTIGR4-1318 (4K9)	SP1318	0.720632170027059	7.71215010820119	0.0216732714430409	0.0982886554956751
SpTIGR4-2025 (6N1)	SP2025	1.61624237111943	7.7397118325528	0.0188602196595202	0.090752754312579
SpTIGR4-2209 (6E24)	SP2209	-0.849011872816105	8.90316000606452	0.021382375120848	0.097761859868056
SpTIGR4-0261 (1E21)	SP0261	-1.0598654394773	11.2978856052208	0.0183367197488827	0.0892676115345716
SpTIGR4-0793 (3G3)	SP0793	-1.40687508854691	8.45581462151367	0.0209727786501212	0.0963846643822953
SpTIGR4-0701 (2K16)	SP0701	0.949165513440246	8.67929145706373	0.0198455320200816	0.0935100631478167
SpTIGR4-0592 (2F14)	SP0592	-1.25783872400467	9.26439612546727	0.0181216469411541	0.0886491377391591
SpTIGR4-1506 (4O20)	SP1506	-1.29927271003142	10.7980220028875	0.0201333331307504	0.094464073492833
SpTIGR4-1874 (5O18)	SP1874	-1.55330900443642	8.50360241326904	0.0176313106994112	0.0869737402006593
SpTIGR4-1535 (4L24)	SP1535	-1.3662142497027	9.42503594847337	0.0215691209676195	0.098166618253015
SpTIGR4-0077 (1E10)	SP0077	0.957235539296558	7.78890429613281	0.020060936736872	0.0942183316204787
SpTIGR4-0804 (3B5)	SP0804	-1.13156840411522	10.0087799801346	0.021397092151317	0.097761859868056
SpR6-1403 (7B4)	spr1403	2.00437629567633	7.54673558146777	0.0221570588053606	0.0994004945071756
SpTIGR4-0903 (3M5)	SP0903	0.880181075206604	7.32857479824385	0.020585469897649	0.0955376936275507
SpTIGR4-1483 (4P17)	SP1483	-1.26938788538154	9.33829523950957	0.0218701097619781	0.0987212741380079
SpTIGR4-1909 (5J23)	SP1909	-1.11007896697895	8.55754124819303	0.0221902397074686	0.0994545410127115
SpR6-0098 (6O16)	spr0098	0.761108806836154	7.43158933123519	0.0193497719067209	0.0921660188188547
SpTIGR4-0248 (1H19)	SP0248	1.48878403631735	7.70397127105483	0.0215690833784417	0.098166618253015
SpTIGR4-0273 (1A23)	SP0273	-1.11815148556253	7.64514570941117	0.021921744894649	0.0987212741380079
SpTIGR4-0747 (2I22)	SP0747	0.777424450455523	7.53220250986881	0.0218963233180281	0.0987212741380079
SpTIGR4-0663 (2E23)	SP0663	-1.30926981350006	9.98724367052925	0.0203501322731698	0.095102008418607
SpTIGR4-0936 (3N9)	SP0936	-1.31965209942228	9.88675071174603	0.019503745825678	0.0926945697151937
SpTIGR4-1734 (5C13)	SP1734	-1.14315130158963	9.63610400585288	0.0231716644178685	0.102294420966688
SpR6-0470 (6K21)	spr0470	0.842022865668491	7.10153999982526	0.0230266481853902	0.101845306729743
SpR6-0105 (6K17)	spr0105	0.942301292940865	7.81719239237299	0.0242781773508936	0.105496862985508
SpTIGR4-1099 (3I18)	SP1099	-1.23973597520112	9.66779720938334	0.0216794781990036	0.0982886554956751
SpTIGR4-1926 (6C1)	SP1926	-1.66341633096247	10.4902851675232	0.0204168965374456	0.0951306090150684
SpR6-0956 (6P22)	spr0956	1.22957595664966	7.36944518551166	0.0246251359637746	0.106489787242802
SpTIGR4-2007 (6D11)	SP2007	-1.13744025821868	9.37835436035435	0.0228648338478486	0.101670950168729
SpTIGR4-0039 (1G5)	SP0039	-0.933753533910608	10.3169538091332	0.0204558583825551	0.0952178729458992
SpTIGR4-1562 (5G3)	SP1562	1.06417429656387	7.58417077409643	0.0209418828483527	0.0963367553121677
SpTIGR4-2015 (6D12)	SP2015	-1.03929565490382	10.6460930300149	0.0205544902518927	0.0954880860073122
SpTIGR4-0169 (1I10)	SP0169	1.00044929677802	7.3290904738056	0.0216663537435646	0.0982886554956751
SpTIGR4-0291 (1K13)	SP0291	-1.63842104514876	7.89553018419418	0.0219963379343582	0.098838099546187
SpR6-1189 (7E2)	spr1189	0.912607232665876	7.27227960739286	0.0224479176831043	0.100227609693253
SpTIGR4-2030 (6K2)	SP2030	-1.02529748717002	9.78680504668031	0.0218735317641672	0.0987212741380079
SpTIGR4-1742 (5C14)	SP1742	-1.10107611582354	8.35270941771179	0.0196332759764959	0.0929118090945182
SpTIGR4-0818 (3H6)	SP0818	-0.846768233101742	10.5750094983994	0.0206531795518079	0.0955691867952881
SpTIGR4-0806 (3D5)	SP0806	-1.0608338010356	10.490222249533	0.020270513506562	0.0948240920098219
SpTIGR4-0470 (2F11)	SP0470	0.857768654800424	7.62027703638901	0.0206196964401561	0.0955691867952881
SpR6-0843 (6N22)	spr0843	0.8182226385752	7.20194909296231	0.0228792044684836	0.101670950168729
SpTIGR4-2201 (6E23)	SP2201	2.87435844208052	9.45967738534631	0.0207583675540159	0.0958673971631
SpTIGR4-0399 (2G2)	SP0399	1.14491521806068	7.24767074784782	0.0222749498359326	0.0997392140132242
SpTIGR4-1513 (4N21)	SP1513	-1.41056363075221	11.6077643690877	0.0217850231135482	0.0986721066143966
SpTIGR4-0032 (1H4)	SP0032	-1.24420520953989	9.89410609009012	0.0204847232056348	0.0952580112704716
SpR6-1185 (7C2)	spr1185	0.917301359346449	7.15038371259679	0.0233786162283261	0.102918398475681
SpTIGR4-1942 (6C3)	SP1942	-1.08622922135178	10.9872197812989	0.0213901365118915	0.097761859868056
SpTIGR4-2153 (6E17)	SP2153	0.894772561355697	7.9719625932201	0.0223467426877852	0.0998706278145463
SpTIGR4-2235 (6O15)	SP2235	-1.07694217104888	10.2141464969309	0.0206473264116399	0.0955691867952881
SpTIGR4-2188 (6H21)	SP2188	-1.20968346946061	9.61518855676645	0.0207819736316853	0.0958823214810893
SpTIGR4-1987 (6H8)	SP1987	-0.899295913833487	9.89776652049425	0.020916755386296	0.0963153139412024
SpTIGR4-1381 (4B17)	SP1381	-1.32664132848018	8.46429940224446	0.0276419766446657	0.114897088545577
SpTIGR4-1786 (5G19)	SP1786	-1.47483594792183	9.22255342340751	0.0229823636451389	0.101745064265309
SpTIGR4-1291 (4P5)	SP1291	-1.31483042290238	8.9169055098578	0.0264924479606678	0.111614556940826
SpTIGR4-1828 (5I13)	SP1828	1.36585591537707	7.3238905073437	0.0229028659709303	0.101680082319998
SpTIGR4-0820 (3B7)	SP0820	-1.82625681163729	9.71828951065796	0.0227895186786988	0.101464025451236
SpTIGR4-0462 (2F10)	SP0462	0.761787782308826	7.65214379255174	0.0190783511990197	0.0916517660602182
SpTIGR4-1296 (4M6)	SP1296	-1.04497093202586	9.31832655727859	0.0234111550847477	0.102961537104456
SpTIGR4-1149 (3K24)	SP1149	-1.76254230288186	9.01307803839824	0.0207245740249368	0.0958053490779497
SpTIGR4-1724 (5I12)	SP1724	-1.30033433161939	8.63894474831242	0.0251006212378725	0.10791177083664
SpTIGR4-1429 (4B23)	SP1429	-1.51119759271821	9.26469706318359	0.0260574520741077	0.110693763493402
SpTIGR4-0352 (1P20)	SP0352	-1.30843708862046	8.58871370332235	0.0195336415923874	0.0926945697151937
SpTIGR4-0048 (1H6)	SP0048	-1.19281711174779	9.70541499049534	0.0211291674633842	0.097008645934328
SpTIGR4-0663 (2E23)	SP0663	-1.67985807881214	10.2431986304914	0.0220106945015733	0.098838099546187
SpTIGR4-2122 (6G13)	SP2122	0.917198079595082	7.61012738133849	0.0245327953551362	0.106308779872257
SpTIGR4-2211 (6G24)	SP2211	-1.17041737907649	9.91572669234237	0.0248800129367022	0.107122910228838
SpTIGR4-0282 (1B24)	SP0282	-1.26299750881005	8.64535105564983	0.0219930546435098	0.098838099546187
SpTIGR4-1596 (5A8)	SP1596	1.04871126705702	7.91651372321311	0.0234544358268801	0.102963222948972
SpR6-0098 (6O16)	spr0098	0.900240448352666	7.39333362618763	0.0268075358395865	0.112438737665859
SpTIGR4-2172 (6H19)	SP2172	-0.941537596312186	10.1816122815958	0.0214777494101069	0.0980351975984124
SpTIGR4-0271 (1G22)	SP0271	-0.824981742711522	10.9082684120308	0.0203926525202446	0.0951306090150684
SpTIGR4-0712 (2N17)	SP0712	1.24366062403532	8.1018441057826	0.025673093358714	0.109436211364228
SpTIGR4-1544 (5E1)	SP1544	-1.61329912448667	9.32854345452422	0.0239406175379465	0.10451256598662
SpTIGR4-1653 (5J3)	SP1653	1.16547408169125	8.12480546089319	0.0261569380426821	0.110895991377353
SpTIGR4-0291 (1K13)	SP0291	-1.13004301341256	7.79813150123167	0.0229774499680624	0.101745064265309
SpTIGR4-0562 (2P10)	SP0562	-1.32376394910542	8.3230040303886	0.0251090924492394	0.10791177083664
SpTIGR4-0508 (2K4)	SP0508	-0.771127387329703	10.028970018482	0.0240472539649489	0.104686750378399
SpTIGR4-1625 (5F11)	SP1625	-1.3828844938575	10.9372016747462	0.0219109975163404	0.0987212741380079
SpTIGR4-1472 (4M16)	SP1472	-1.18393140736425	11.0919627368939	0.0229321802454726	0.101714269778694
SpR6-0112 (6P17)	spr0112	1.56555240498938	7.5117981908303	0.0237460376213549	0.103903576176419
SpTIGR4-2022 (6K1)	SP2022	-1.3598551070116	8.62501477825993	0.0264860314125028	0.111614556940826
SpTIGR4-1523 (4P22)	SP1523	-1.39658734283783	9.26411056277864	0.0260857168963415	0.110693763493402
SpTIGR4-1821 (5B24)	SP1821	-1.58824348404008	7.70553679138917	0.0267890656879073	0.112438737665859
SpTIGR4-1388 (4A18)	SP1388	-1.03002840297085	8.45930997071579	0.026345753437786	0.111467801882771
SpTIGR4-1646 (5K2)	SP1646	-1.17699191167105	9.24250976247199	0.0218561861989183	0.0987212741380079
SpTIGR4-0998 (3D17)	SP0998	1.07863397683105	7.65979338568697	0.0291775883360629	0.119433068330403
SpTIGR4-0069 (1E9)	SP0069	1.09049556703951	8.05533279084914	0.025798891502064	0.10987159552604
SpTIGR4-0709 (2K17)	SP0709	1.14090425453969	8.29748193610961	0.0226571424005164	0.100970181947756
SpTIGR4-0689 (2O14)	SP0689	-0.998503556344965	7.56808089192209	0.0208402455956035	0.0960569987981489
SpTIGR4-1400 (4E19)	SP1400	-1.15067844358943	10.7625837164294	0.0237569587687689	0.103903576176419
SpTIGR4-0701 (2K16)	SP0701	0.933971035753347	8.52507852467994	0.0296376782308441	0.120821723278066
SpTIGR4-1114 (3P19)	SP1114	-1.02985873893562	9.12196186663828	0.0255889695679532	0.109275581476214
SpTIGR4-0326 (1N17)	SP0326	1.1669861251516	7.47406308030787	0.0233138284195104	0.102729285151888
SpR6-0121 (6P18)	spr0121	1.17787125191738	7.18894806998	0.0212995983684947	0.0976958186375596
SpTIGR4-1514 (4O21)	SP1514	-1.36049283244708	8.30151163899629	0.0232188641244875	0.102406724057955
SpTIGR4-1925 (6B1)	SP1925	-1.30094235894956	8.86198407850244	0.0251631553312319	0.108045446157644
SpTIGR4-1584 (5E6)	SP1584	0.895105278752231	9.9276253871955	0.0267802376887045	0.112438737665859
SpTIGR4-1507 (4P20)	SP1507	-1.1101176238803	11.0789692493693	0.0234321730214348	0.102961537104456
SpR6-0306 (6L19)	spr0306	1.30247754382	7.77315302886869	0.0269920467635908	0.112910730728407
SpTIGR4-1466 (4O15)	SP1466	-1.20623975417363	10.7503414345514	0.0239664030513725	0.104528167525263
SpTIGR4-0874 (3P1)	SP0874	1.20115156911942	7.03760717392859	0.0239191469649231	0.10451256598662
SpTIGR4-1111 (3M19)	SP1111	-1.42102156176464	9.12560318846899	0.0289617487055427	0.118826494689001
SpTIGR4-0241 (1A19)	SP0241	0.989145350034488	6.98588194496571	0.0246650803431054	0.106489787242802
SpR6-0107 (6M17)	spr0107	0.96120726288968	7.20107679031151	0.0264102420525478	0.111467801882771
SpTIGR4-0286 (1F24)	SP0286	-1.23100567847109	9.80010641493956	0.0258219261903527	0.10987159552604
SpTIGR4-1946 (6G3)	SP1946	-1.18196847315965	9.02120922518251	0.0273284752011647	0.113913024177751
SpTIGR4-1101 (3K18)	SP1101	-1.11137831718481	10.945421378272	0.0241196042046419	0.104904674110023
SpTIGR4-2028 (6I2)	SP2028	-1.1888586006116	9.14078127248947	0.027230508721842	0.113605296139174
SpTIGR4-1207 (4E7)	SP1207	-1.72739447957427	8.91096015207783	0.0277578443780195	0.114989802502605
SpTIGR4-0582 (2D13)	SP0582	-1.52678048950737	7.81735389463281	0.0246617011661728	0.106489787242802
SpTIGR4-2043 (6P3)	SP2043	0.962833621981221	7.29655086312416	0.0349267864974477	0.132874258089724
SpTIGR4-0795 (3A4)	SP0795	-1.22091475560191	9.31159157591735	0.0277418212999367	0.114989802502605
SpTIGR4-0847 (3E10)	SP0847	-1.44326981102058	10.3675706604405	0.0254126022953655	0.108719733092718
SpTIGR4-1076 (3J15)	SP1076	-1.1442812894534	10.5813540722369	0.0256634268527971	0.109436211364228
SpTIGR4-1223 (4E9)	SP1223	-1.22993936526454	8.67713572181222	0.0288040560583545	0.118537111461246
SpTIGR4-1726 (5K12)	SP1726	-0.949394197771451	10.2418341842757	0.0266518970002921	0.112085636535634
SpTIGR4-1573 (5B5)	SP1573	-1.8339572948528	9.36478800166777	0.0248509247578716	0.107095651932732
SpTIGR4-2114 (6O12)	SP2114	-1.36604614436868	10.2189005696309	0.0271268562597003	0.113325314928445
SpTIGR4-1350 (4C13)	SP1350	0.941716360300768	7.5327836599028	0.0324866613042513	0.127075892290317
SpR6-0345 (6O20)	spr0345	0.984012434905671	7.21166602529616	0.0263922776410236	0.111467801882771
SpTIGR4-2038 (6K3)	SP2038	0.766461180105635	7.70267966890755	0.0299224541332608	0.121392300992349
SpTIGR4-1623 (5D11)	SP1623	-1.22339515620729	9.6629321408022	0.0277903490582015	0.115023203753647
SpTIGR4-2000 (6E10)	SP2000	-1.03689502866767	9.17057858411948	0.0275696586788594	0.114777936872713
SpTIGR4-2194 (6F22)	SP2194	-0.934574055127552	10.0467190941079	0.0268792731973422	0.112639233897322
SpTIGR4-1502 (4K20)	SP1502	-0.778192048042314	10.4708943157557	0.0269491492597597	0.112831580441663
SpTIGR4-0043 (1C6)	SP0043	-0.740063699244602	9.72169752505929	0.0254861968664539	0.108935551728912
SpTIGR4-1641 (5N1)	SP1641	-0.954836109882982	7.8062100868776	0.0297879774865522	0.121055459457439
SpTIGR4-1581 (5B6)	SP1581	0.888260874720578	7.54007394687811	0.0276622187254865	0.114897088545577
SpTIGR4-1279 (4L4)	SP1279	-1.49561636426829	9.44441210404747	0.0298943562190028	0.121382951136003
SpTIGR4-1270 (4K3)	SP1270	-0.705097189196849	11.4308591086857	0.024313029810952	0.105512952717321
SpTIGR4-0830 (3D8)	SP0830	-0.89948232780456	10.0781660433434	0.0279490567395379	0.115476963139829
SpTIGR4-1079 (3M15)	SP1079	-1.34240718592497	11.0916540568894	0.0252734993596131	0.10832157375805
SpTIGR4-0988 (3B16)	SP0988	-0.758111196359439	11.0541915892264	0.0271393178759791	0.113325314928445
SpTIGR4-1524 (4I23)	SP1524	-0.783560516530207	7.64785343191405	0.0325115542536212	0.127075892290317
SpR6-0963 (6O23)	spr0963	0.98313198516554	7.44412368989266	0.030400527823102	0.122592017082706
SpTIGR4-1117 (3K20)	SP1117	-1.2684043720832	8.98808597252132	0.0306160899336935	0.123355581530789
SpTIGR4-0606 (2D16)	SP0606	1.92271373330519	8.21434154121873	0.0252264345275343	0.108218414664154
SpTIGR4-0805 (3C5)	SP0805	-1.68469383611618	9.54347132692652	0.0296791143453984	0.120821723278066
SpTIGR4-1791 (5D20)	SP1791	1.09752269916953	7.2587762074179	0.0311079405314762	0.124803041893544
SpTIGR4-1666 (5O4)	SP1666	-0.950563170486559	11.9773615868726	0.0262561875019242	0.11121657820347
SpR6-1191 (7G2)	spr1191	0.867147941307738	7.11055820693479	0.0316147228441575	0.125234752276604
SpTIGR4-1461 (4J15)	SP1461	-1.29068013013193	10.1416460196892	0.0277035938422401	0.114967471447603
SpTIGR4-0511 (2N4)	SP0511	0.881510200045823	7.39286695973597	0.0318732972377598	0.125519445021671
SpTIGR4-0080 (1H10)	SP0080	1.18926690035806	7.26730422034742	0.0342737818470785	0.130926946950209
SpTIGR4-0665 (2G23)	SP0665	-1.43592098668833	9.96075291253979	0.0278381943285969	0.115119984631263
SpR6-1192 (7H2)	spr1192	0.743721940050318	7.03988886758907	0.0319447965769459	0.12559082096166
SpTIGR4-1990 (6C9)	SP1990	-0.980231305839439	8.07644360692477	0.0320520866193189	0.125802435054641
SpTIGR4-0497 (2P2)	SP0497	0.84166200682123	7.50348232882797	0.033716211150048	0.129800064207461
SpTIGR4-2168 (6D19)	SP2168	-0.950423417567716	8.11757771333757	0.0320977946917534	0.12587685151616
SpTIGR4-1884 (5I20)	SP1884	1.62189984265054	7.2255866999629	0.0302359286000465	0.122242508584037
SpTIGR4-0192 (1P12)	SP0192	-1.24941917042407	7.90506690683288	0.0265310316256268	0.111677133121824
SpTIGR4-1396 (4A19)	SP1396	-0.917046403489703	9.49193285539993	0.0296731072777455	0.120821723278066
SpTIGR4-0887 (3M3)	SP0887	-1.08535954701714	7.75252179241665	0.0354619530520447	0.134259011313694
SpTIGR4-2135 (6D15)	SP2135	0.974145527059914	9.03005007772815	0.028944576099744	0.118826494689001
SpTIGR4-0162 (1J9)	SP0162	1.855464063339	8.03210373474432	0.0334903110011663	0.129415116285909
SpTIGR4-1712 (5M10)	SP1712	0.773805485414817	10.7250394518268	0.0290154817573718	0.11894325535731
SpTIGR4-1660 (5I4)	SP1660	2.22506853050307	8.82643080809462	0.030323795106551	0.122492514825261
SpTIGR4-0336 (1P18)	SP0336	-1.38157119366123	9.13898918623324	0.0291857264300814	0.119433068330403
SpTIGR4-0134 (1N5)	SP0134	0.977075777074257	7.52225351488834	0.0283036698884606	0.116839535522014
SpTIGR4-1982 (6C8)	SP1982	-1.51575530162368	9.25268624497895	0.0342758178161194	0.130926946950209
SpTIGR4-0880 (3N2)	SP0880	-1.0547104030744	9.6248438247949	0.0308734030225215	0.124179687712809
SpTIGR4-0838 (3D9)	SP0838	-0.822901155487538	10.1211141290746	0.0314085246251401	0.125165749388203
SpTIGR4-0796 (3B4)	SP0796	-0.930124239472477	8.35209913699282	0.0374785943254599	0.139316165004435
SpTIGR4-1360 (4E14)	SP1360	-0.773812641569616	10.4811823581345	0.0296401483291805	0.120821723278066
SpTIGR4-1241 (4F11)	SP1241	-1.10355451070057	10.835952427121	0.0310524528334827	0.124686726138541
SpTIGR4-1298 (4O6)	SP1298	-0.996397827826728	9.17581252481697	0.0364759515587727	0.136539747079771
SpTIGR4-1963 (6H5)	SP1963	-1.14917600537362	10.5791174349468	0.0313951540550182	0.125165749388203
SpTIGR4-0912 (3N6)	SP0912	0.798180665982248	7.23616206553549	0.0317320365087218	0.125277654203058
SpTIGR4-1834 (5O13)	SP1834	0.766584713040125	7.18221554732923	0.0333564745269962	0.129304422672194
SpTIGR4-0761 (2O23)	SP0761	-1.22551270714053	9.80877196719698	0.0286660427910514	0.118128193848238
SpTIGR4-1400 (4E19)	SP1400	-0.862242527700448	11.0146627102433	0.0315065112189564	0.125165749388203
SpTIGR4-1051 (3A24)	SP1051	-0.853775518632044	9.08510985230563	0.0359416922556132	0.135648007334245
SpTIGR4-0350 (1N20)	SP0350	-1.5446945751172	8.19013552112352	0.0300399619082074	0.121650024962569
SpTIGR4-0274 (1B23)	SP0274	-1.12500771587081	9.83390820358315	0.0309999879868524	0.124582359919836
SpTIGR4-0432 (2H6)	SP0432	-0.987317187087324	8.8528355812602	0.0288156514049437	0.118537111461246
SpTIGR4-0655 (2E22)	SP0655	-1.12695632706359	8.84180817925207	0.0340623524298609	0.130459252312892
SpTIGR4-2014 (6C12)	SP2014	-0.804033897582844	10.1779514374825	0.0339888751663172	0.130359940124441
SpTIGR4-0436 (2D7)	SP0436	-1.38912593608433	7.23704316250536	0.0327968579464204	0.12745005243258
SpR6-0843 (6N22)	spr0843	0.767695019747567	7.02926233707216	0.0379165146487085	0.139620593064806
SpTIGR4-1329 (4N10)	SP1329	0.84465771488035	7.75686357401021	0.0316713689696791	0.12524279944835
SpTIGR4-1691 (5P7)	SP1691	0.913091566710282	7.63645408442283	0.0377542857924546	0.139459708743557
SpTIGR4-0417 (2A5)	SP0417	-1.29282745621792	7.59886860355781	0.037345322482617	0.13894770171505
SpTIGR4-1013 (3C19)	SP1013	-1.19693614023198	10.2775372881158	0.0347405777633227	0.132272782325402
SpTIGR4-0824 (3F7)	SP0824	1.54329411306602	7.74209761704334	0.0314645413915863	0.125165749388203
SpR6-1452 (7E4)	spr1452	0.814665744756807	7.34070266539113	0.029479523264445	0.120425899724373
SpTIGR4-2071 (6L7)	SP2071	1.20477863040217	7.57869250291933	0.0386379817894214	0.141722792128618
SpTIGR4-1274 (4O3)	SP1274	-1.16695719331997	10.1748273651556	0.0338471679363577	0.129922326515905
SpTIGR4-0775 (3E1)	SP0775	-1.16683383926545	10.265245195929	0.0321883139988019	0.126126732454922
SpTIGR4-1892 (5I21)	SP1892	1.14305976990826	7.28922259672613	0.0353600225297626	0.133980890519374
SpTIGR4-1986 (6G8)	SP1986	-0.929158330238238	9.87566568974907	0.033668881720533	0.129800064207461
SpTIGR4-0142 (1N6)	SP0142	-1.04323029343193	8.69927677463998	0.0314243227485859	0.125165749388203
SpTIGR4-2001 (6F10)	SP2001	-0.921611385646867	7.71213384477844	0.0325852279557946	0.127152639104452
SpTIGR4-1127 (3M21)	SP1127	-1.10458341766199	9.57403189281638	0.0352065938470423	0.133722542892801
SpTIGR4-0990 (3D16)	SP0990	0.989828073034827	9.28396670509877	0.0337695000473628	0.12983600263308
SpTIGR4-0656 (2F22)	SP0656	-1.02789205798895	8.97198512464918	0.0316965945905194	0.12524279944835
SpTIGR4-1617 (5F10)	SP1617	1.24930433683811	7.84064121971062	0.0341934579881364	0.130824726253797
SpTIGR4-0400 (2H2)	SP0400	-0.781571876746194	10.83852052932	0.0294557620663896	0.120425899724373
SpTIGR4-1405 (4B20)	SP1405	-0.906874680113487	10.0585641405394	0.0332638882220204	0.129101238979602
SpTIGR4-1569 (5F4)	SP1569	-0.754465327835456	10.1688461562896	0.033495030096948	0.129415116285909
SpTIGR4-2003 (6H10)	SP2003	-1.26521275950403	8.1973038390859	0.0336832222395833	0.129800064207461
SpTIGR4-2130 (6G14)	SP2130	0.768964822202824	7.73343413979787	0.0313987619333024	0.125165749388203
SpTIGR4-2111 (6L12)	SP2111	-0.885602948907855	10.5671955366633	0.0325819144581472	0.127152639104452
SpTIGR4-1781 (5B19)	SP1781	-1.14934685322329	10.2065075285745	0.0315370879792283	0.125165749388203
SpTIGR4-1929 (6F1)	SP1929	1.3631046555858	8.05599348981563	0.0377328168304583	0.139459708743557
SpTIGR4-1749 (5B15)	SP1749	-1.97077376590578	9.1710649834051	0.0316775546661018	0.12524279944835
SpTIGR4-1034 (3H21)	SP1034	-1.37799054506996	8.4434213680672	0.0318280626986246	0.125446283969621
SpTIGR4-1033 (3G21)	SP1033	-1.09817390484816	7.98328353290335	0.0315926331656504	0.125234752276604
SpTIGR4-1235 (4A11)	SP1235	-0.804561257527106	8.63988695057268	0.03379725951453	0.129836655735003
SpTIGR4-1750 (5C15)	SP1750	-1.24451046104651	8.26567007694905	0.0303651000785438	0.122554168927639
SpTIGR4-0050 (1B7)	SP0050	-1.12248916841163	11.5259347534777	0.0300635314559005	0.121650024962569
SpR6-1489 (7B5)	spr1489	0.953977314636785	8.02936785250096	0.0317880045944299	0.125393419632344
SpTIGR4-1832 (5M13)	SP1832	0.768986051052295	7.01269963260085	0.0427075014563976	0.150773819845317
SpTIGR4-0366 (1N22)	SP0366	-1.52528188886847	8.77000117083836	0.0326931767114695	0.127362656957099
SpTIGR4-0209 (1A15)	SP0209	-0.984325208544249	9.80945840672078	0.0307655784293809	0.123851849519817
SpTIGR4-1190 (4D5)	SP1190	-1.4710301002019	10.7309293553562	0.0344053429321238	0.13131512071255
SpTIGR4-0728 (2N19)	SP0728	-1.22908048762415	8.41425782810749	0.0406309184671532	0.145961146798796
SpTIGR4-0374 (1N23)	SP0374	-1.08497466903094	7.50383455680431	0.0359729522212362	0.135648007334245
SpTIGR4-0937 (3O9)	SP0937	1.51590966588574	8.09665457724381	0.0326885481209431	0.127362656957099
SpTIGR4-1211 (4A8)	SP1211	0.828269446620539	7.36195428755894	0.0398855079529989	0.144274558360348
SpR6-1195 (7C3)	spr1195	0.744547133873381	7.33730032427801	0.0376972047481657	0.139459708743557
SpTIGR4-1924 (6A1)	SP1924	-1.16031100399206	10.4399485213553	0.0332766261968246	0.129101238979602
SpTIGR4-1774 (5C18)	SP1774	-1.10770627740048	9.26629935484432	0.0337197527071857	0.129800064207461
SpTIGR4-0858 (3H11)	SP0858	-0.762834055620976	9.63917837568155	0.0334818682067006	0.129415116285909
SpTIGR4-1903 (5L22)	SP1903	-0.724968660084095	10.6955830670011	0.0319025625006601	0.125529648100423
SpTIGR4-1160 (4F1)	SP1160	-0.810351655164338	10.5631880634789	0.0359556288819951	0.135648007334245
SpTIGR4-1079 (3M15)	SP1079	-0.884409736818094	10.9967697188136	0.0345677122488705	0.131827920456389
SpTIGR4-1003 (3A18)	SP1003	-1.15531383509887	10.7955219789468	0.0288408711629116	0.118537239906255
SpTIGR4-0587 (2A14)	SP0587	1.83868112066318	7.92706248100868	0.0375089460448578	0.139318942452329
SpTIGR4-0308 (1L15)	SP0308	0.755955254698968	6.99587484199843	0.035359904285772	0.133980890519374
SpTIGR4-2013 (6B12)	SP2013	-1.07046807341074	9.08531694908836	0.0388377020157629	0.142123037081011
SpTIGR4-1507 (4P20)	SP1507	-1.20818113241238	10.7990047861926	0.0334620711017969	0.129415116285909
SpTIGR4-1618 (5G10)	SP1618	1.22023615278532	7.83327732709743	0.0389111224874313	0.142281074145961
SpR6-0416 (6P20)	spr0416	0.844335426454673	7.35843216330873	0.036993057260816	0.138056564210468
SpTIGR4-1290 (4O5)	SP1290	-0.981232802465408	9.51159841332157	0.0367030769629777	0.137083079514106
SpTIGR4-0454 (2F9)	SP0454	-0.774341304003733	7.96929812573718	0.0322992604132617	0.126456172632953
SpTIGR4-1560 (5E3)	SP1560	-1.19617452656764	9.59393299649876	0.0398686611255313	0.144274558360348
SpTIGR4-0919 (3M7)	SP0919	-1.3243567329064	8.90433740417235	0.0352855375487241	0.133914306213142
SpTIGR4-1314 (4O8)	SP1314	0.995328919181699	7.79577656597267	0.0327297820678451	0.127389509083793
SpTIGR4-0078 (1F10)	SP0078	-1.14592413097009	8.07680356105465	0.0362528184252656	0.135983388631851
SpR6-0111 (6O17)	spr0111	0.927274927290907	8.22948121805542	0.0312170918588671	0.125027773861982
SpTIGR4-0802 (3H4)	SP0802	-1.10055247188775	10.464506146713	0.0361716579383894	0.135853010581054
SpTIGR4-0828 (3B8)	SP0828	-0.907452923824425	10.2076648970342	0.0376104484726772	0.139459708743557
SpTIGR4-1886 (5K20)	SP1886	-1.17650083525331	8.11588826466582	0.0351255788705022	0.133522596255722
SpTIGR4-0385 (2A1)	SP0385	1.95386462468236	8.11574773792109	0.0337325708724448	0.129800064207461
SpTIGR4-1630 (5C12)	SP1630	-1.33882056778628	8.6548232351031	0.0400640018607791	0.144697768808002
SpTIGR4-1032 (3F21)	SP1032	-1.27532532483462	8.15867406029579	0.0364462453200575	0.136539747079771
SpTIGR4-0122 (1J4)	SP0122	-1.1359077119594	8.69218556170741	0.0387564657644008	0.141936130651572
SpTIGR4-1695 (5L8)	SP1695	1.64557529555234	8.14854898548957	0.0395323148516604	0.143659516364412
SpTIGR4-0414 (2F4)	SP0414	0.739652388954429	7.07572784073744	0.0413010418912419	0.147692023662754
SpTIGR4-0364 (1L22)	SP0364	-1.15957835551264	8.75764137243019	0.0395035672214576	0.143659516364412
SpTIGR4-0196 (1D13)	SP0196	0.760911300862339	7.36917847402395	0.043524142719402	0.152569809535895
SpTIGR4-0908 (3J6)	SP0908	1.2080311120213	7.06484860341278	0.0396266601736787	0.14378031054536
SpTIGR4-1208 (4F7)	SP1208	-0.93715932572201	8.48301071136722	0.0456422490735389	0.157468251405443
SpTIGR4-2067 (6P6)	SP2067	-1.3781750579016	9.53155231857948	0.0464625335863662	0.15855887096261
SpTIGR4-0425 (2A6)	SP0425	-0.838512634584839	9.84858830263247	0.0340702127268474	0.130459252312892
SpTIGR4-0022 (1F3)	SP0022	-1.45381080654072	8.13067997180783	0.0454441438485098	0.15713456352027
SpTIGR4-0584 (2F13)	SP0584	0.765328182999137	7.3831562505129	0.0404693695749118	0.145671525684029
SpTIGR4-1072 (3N14)	SP1072	-1.30285229798529	10.5861435697685	0.0375682527967423	0.139429177966459
SpTIGR4-0978 (3H14)	SP0978	1.10847377462793	7.46578899205177	0.0401476850486531	0.144888808158713
SpTIGR4-0585 (2G13)	SP0585	0.992718357356159	7.45206268252612	0.0357944841165061	0.135300274901428
SpTIGR4-1726 (5K12)	SP1726	-1.34169452003688	9.96761035888948	0.0401888232177699	0.144926131848908
SpTIGR4-1927 (6D1)	SP1927	-1.1577594310572	10.6358827833459	0.0362641633516729	0.135983388631851
SpTIGR4-0614 (2D17)	SP0614	-0.95385057652451	8.29442598862591	0.0440674323924877	0.15391741445012
SpTIGR4-1581 (5B6)	SP1581	1.02118062404418	7.34214294045109	0.0481725096912738	0.162829414161061
SpTIGR4-0913 (3O6)	SP0913	0.961934171356688	7.33264340216013	0.0313536758977003	0.125165749388203
SpTIGR4-0149 (1M7)	SP0149	-1.43664562101854	9.4600004617387	0.0366138592569952	0.136858476301366
SpTIGR4-1946 (6G3)	SP1946	-1.23587078840928	8.82457546522917	0.040380075264544	0.145504314084949
SpTIGR4-0643 (2A21)	SP0643	1.25440349379069	7.99148979860761	0.037349945318644	0.13894770171505
SpTIGR4-0938 (3P9)	SP0938	-1.33052822221099	8.56628821966828	0.0428138651691289	0.151036019104888
SpTIGR4-0840 (3F9)	SP0840	0.908871278809468	7.46449813002052	0.0436517576569384	0.152846109771988
SpTIGR4-1251 (4H12)	SP1251	-1.53164743356981	8.95250633406179	0.041835433124562	0.148919443467637
SpTIGR4-1816 (5E23)	SP1816	-1.39544764416448	7.90450226107862	0.0459550130210054	0.15785714691741
SpR6-1098 (7F1)	spr1098	0.898231825073905	9.01454597360541	0.0311925347810269	0.125027773861982
SpTIGR4-0436 (2D7)	SP0436	-0.97450175219505	7.31703773382066	0.0429879346245326	0.151462027631687
SpTIGR4-0308 (1L15)	SP0308	0.713645202521979	7.05272947637588	0.0450986726987529	0.156169502369633
SpTIGR4-1189 (4C5)	SP1189	0.79772986578418	10.1778240049731	0.0378157996046855	0.139561970136916
SpTIGR4-0399 (2G2)	SP0399	0.824816503469778	7.30340540326055	0.0392974427126789	0.143137589323426
SpTIGR4-0808 (3F5)	SP0808	0.700802488314912	7.67319913156568	0.0378412821705706	0.139561970136916
SpTIGR4-0610 (2H16)	SP0610	0.829557061926493	7.26138449219116	0.043504842367892	0.152569809535895
SpTIGR4-1007 (3E18)	SP1007	-1.07395990441649	7.96053907735535	0.037682913845234	0.139459708743557
SpTIGR4-0818 (3H6)	SP0818	-0.743646682923793	10.4420955232478	0.0361301699284387	0.135853010581054
SpTIGR4-0789 (3C3)	SP0789	1.56041059605533	8.44159713099871	0.0364995753987149	0.136539747079771
SpTIGR4-1352 (4E13)	SP1352	-1.31476118834665	9.69103009657098	0.0407472674257726	0.14625082680968
SpTIGR4-1365 (4B15)	SP1365	-0.894954208278762	10.9936677543117	0.0389756179579677	0.142406256296736
SpTIGR4-1476 (4I17)	SP1476	0.977580513241019	8.33644926182524	0.0378995151773045	0.139620593064806
SpTIGR4-1260 (4I2)	SP1260	-0.912225957432874	9.5608006680246	0.0407737111717594	0.14625082680968
SpTIGR4-1227 (4A10)	SP1227	-0.97386321261017	10.2351652353901	0.0425840548747058	0.150500188225083
SpTIGR4-1461 (4J15)	SP1461	-0.933266279708248	10.1316500215423	0.0415994983809146	0.148509883595166
SpTIGR4-0195 (1C13)	SP0195	1.01173499979712	7.80238729180059	0.0385452201290951	0.1414928283366
SpTIGR4-0796 (3B4)	SP0796	-1.12399772989465	8.08552036923239	0.0442804814872858	0.15424422344868
SpTIGR4-2097 (6N10)	SP2097	-0.749530848001986	9.02027004470725	0.0425980133267766	0.150500188225083
SpTIGR4-0836 (3B9)	SP0836	-1.05176608986277	10.4557975394265	0.0390490441962491	0.142563849486073
SpTIGR4-1457 (4N14)	SP1457	-0.952436136339348	10.3646908393833	0.040488388354167	0.145671525684029
SpTIGR4-0929 (3O8)	SP0929	-1.4275173492087	9.56739701027436	0.0450793172634202	0.156169502369633
SpR6-1404 (7C4)	spr1404	0.745309071482303	7.15345809008247	0.0481520893261159	0.162829414161061
SpTIGR4-1370 (4G15)	SP1370	0.75509821419706	9.76611869806473	0.0386847189605972	0.1417837129506
SpTIGR4-0929 (3O8)	SP0929	-1.10223038712618	9.73645136666652	0.0425904995660675	0.150500188225083
SpTIGR4-1274 (4O3)	SP1274	-1.10765931502297	10.1995924922927	0.0411079479464064	0.147308152370057
SpTIGR4-0212 (1D15)	SP0212	-1.27876126050027	9.34722019644957	0.0383860684674074	0.141128779849703
SpTIGR4-1522 (4O22)	SP1522	-0.99435072056803	10.0942837335976	0.0424662276083333	0.150373263449824
SpTIGR4-0664 (2F23)	SP0664	-0.873948130558814	9.21244852052353	0.0380811429590465	0.140117168698415
SpTIGR4-0426 (2B6)	SP0426	-0.776026300372459	8.53613006831501	0.0385233860437346	0.1414928283366
SpTIGR4-2069 (6J7)	SP2069	-1.17235077096462	10.4292353524193	0.045797839887595	0.157468251405443
SpTIGR4-1159 (4E1)	SP1159	1.72371812806088	9.71281605200815	0.0499241964273311	0.166981711717854
SpTIGR4-0623 (2E18)	SP0623	-0.706238367964668	10.8462627736523	0.0377498998239881	0.139459708743557
SpTIGR4-1094 (3L17)	SP1094	-1.28403312518403	10.077020798244	0.0447465060167184	0.155407422372455
SpTIGR4-1177 (4G3)	SP1177	-0.797704582265637	11.6227253275556	0.0395958634442698	0.143779423895628
SpTIGR4-1558 (5C3)	SP1558	-0.714554300628958	10.383850651728	0.0397119469636367	0.143978753783416
SpTIGR4-0269 (1E22)	SP0269	0.903632188354533	7.46892415291518	0.0436845235766124	0.152847113718615
SpTIGR4-0613 (2C17)	SP0613	-1.10445156833971	9.78957328117736	0.0393376713027085	0.143173303287352
SpTIGR4-1887 (5L20)	SP1887	-1.26340236777123	8.82305941503584	0.0361095569799854	0.135853010581054
SpTIGR4-0966 (3D13)	SP0966	-0.810219517196542	9.91231605378099	0.0416804896075879	0.148597260676749
SpTIGR4-1402 (4G19)	SP1402	-0.959316433416164	8.35349100045136	0.0481983370009259	0.162829414161061
SpTIGR4-1794 (5G20)	SP1794	0.962697009262649	7.47530619333933	0.0372783909026399	0.13890111447967
SpTIGR4-1828 (5I13)	SP1828	0.918516354886389	7.37650956229073	0.0431843588814609	0.151887588113718
SpTIGR4-1934 (6C2)	SP1934	0.990746829880486	7.62277064503291	0.0435024601787293	0.152569809535895
SpTIGR4-0327 (1O17)	SP0327	1.2753838712555	7.14882815562537	0.0460046463263475	0.157912374625668
SpTIGR4-0176 (1P10)	SP0176	-1.02049462272667	7.85718862544748	0.0473108754916108	0.160603643444043
SpTIGR4-1548 (5A2)	SP1548	-1.17158223563295	10.480633104512	0.0399331597416675	0.144335982906519
SpTIGR4-1409 (4F20)	SP1409	-1.05901847500462	8.79570630054503	0.0460865314732083	0.157949148094993
SpTIGR4-2159 (6C18)	SP2159	0.795284915125667	7.70230381416732	0.0482569332459577	0.162910421704072
SpTIGR4-0945 (3O10)	SP0945	-1.03239787528382	8.16241719301352	0.0371206730799208	0.13842304874335
SpTIGR4-1625 (5F11)	SP1625	-1.11883791463177	10.7515872277408	0.0429989946697693	0.151462027631687
SpTIGR4-0528 (2O6)	SP0528	1.17993412017981	7.42723774614255	0.0421148708952372	0.149386428743673
SpTIGR4-1474 (4O16)	SP1474	-1.14163196296019	9.10262240626932	0.0416244233875955	0.148509883595166
SpTIGR4-1097 (3O17)	SP1097	-0.770632966832932	10.4462919732824	0.0460487225517409	0.157948460880826
SpTIGR4-1273 (4N3)	SP1273	-1.06664474866555	10.2149532358553	0.0473347329912638	0.160603643444043
SpTIGR4-2015 (6D12)	SP2015	-0.829360146719353	10.8603360276319	0.0447368448626436	0.155407422372455
SpTIGR4-0189 (1M12)	SP0189	-1.27365934862138	9.19663945271015	0.0412287147642371	0.147545499376806
SpTIGR4-1480 (4M17)	SP1480	-1.1566427853789	9.02515313229513	0.044279699671745	0.15424422344868
SpTIGR4-0810 (3H5)	SP0810	1.11302081444369	7.79553030166073	0.0472365474541894	0.160603643444043
SpTIGR4-1674 (5O5)	SP1674	-1.29062371221369	10.151152206874	0.0465709759093462	0.158698778153065
SpTIGR4-1678 (5K6)	SP1678	1.25294716892646	8.03364920388862	0.0450217912894807	0.156133050706187
SpTIGR4-0895 (3M4)	SP0895	-0.986743984950931	7.7911456010357	0.0421240524740447	0.149386428743673
SpTIGR4-1436 (4A24)	SP1436	2.62194725648552	8.67928333510021	0.0435404280082251	0.152569809535895
SpTIGR4-0894 (3L4)	SP0894	-1.36500695579918	8.44319721109266	0.0418657933930479	0.148919443467637
SpTIGR4-1022 (3D20)	SP1022	-1.16001048808399	10.2864894214973	0.0448223041235584	0.155555872570403
SpTIGR4-2006 (6C11)	SP2006	-1.25915208239707	8.64354500567421	0.0488558142849532	0.164342717673331
SpTIGR4-1697 (5N8)	SP1697	0.873844429153475	9.94647056237897	0.0462324718732509	0.158049152053856
SpTIGR4-0417 (2A5)	SP0417	-1.00495971357775	7.75285536497588	0.0495147280132123	0.166084326464845
SpTIGR4-1751 (5D15)	SP1751	-1.31118750379653	8.59281393918031	0.0457948699779056	0.157468251405443
SpTIGR4-0478 (2F12)	SP0478	1.94974638958389	7.2567463435329	0.0457111906530316	0.157468251405443
SpTIGR4-1003 (3A18)	SP1003	-0.984098612356869	10.7959222568004	0.0421198296397569	0.149386428743673
SpTIGR4-0355 (1K21)	SP0355	-1.36846103947506	8.53731397423839	0.0455862582721989	0.157394667225949
SpTIGR4-0785 (3G2)	SP0785	-1.12220610242284	10.9091995092349	0.0461160496137952	0.157949148094993
SpTIGR4-0962 (3P12)	SP0962	-0.998365306318721	9.18907618866051	0.0492684637944277	0.165494211717756
SpTIGR4-1655 (5L3)	SP1655	-0.878838325323789	10.1649836320238	0.0438372332672488	0.153267473815507
SpTIGR4-2041 (6N3)	SP2041	-0.72090924629078	10.2163162950591	0.044362921310773	0.154417091485575
SpTIGR4-0067 (1C9)	SP0067	0.918159306792642	7.45347070973793	0.0462460013553251	0.158049152053856
SpTIGR4-0966 (3D13)	SP0966	-0.744469487471416	10.1638089397931	0.0441159760517906	0.15391741445012
SpTIGR4-0920 (3N7)	SP0920	-1.14104249182346	7.4950415752927	0.0470145432297689	0.159978626492619
SpTIGR4-1755 (5H15)	SP1755	0.887274629034713	7.44233664316861	0.0477126945288156	0.161720197166361
SpTIGR4-0443 (2C8)	SP0443	-0.841525550369217	9.93490289524544	0.0457274509127736	0.157468251405443
SpR6-1179 (7B2)	spr1179	0.811043321965989	7.06234742000659	0.0488165432182126	0.164342717673331
SpTIGR4-1394 (4G18)	SP1394	-1.29452877096367	8.24402255660319	0.0483144458031155	0.162987657311442
SpTIGR4-1713 (5N10)	SP1713	1.09264288320278	9.07387169360563	0.0458083374785491	0.157468251405443
SpTIGR4-2146 (6G16)	SP2146	0.745027261530549	8.76357496345528	0.0463314038286824	0.158226114962104
SpTIGR4-0767 (2M24)	SP0767	1.04163036128062	8.75560025253943	0.0498741625844487	0.166981711717854
SpTIGR4-1780 (5A19)	SP1780	-0.820258247088579	9.28438827046575	0.0462079996988184	0.158049152053856
SpTIGR4-1411 (4H20)	SP1411	0.743110623806405	7.97121413683217	0.0490603730425079	0.16491293967003
SpTIGR4-0675 (2I13)	SP0675	-0.922624139664442	10.0732096321472	0.0496969758951069	0.166576900685451
SpTIGR4-1174 (4D3)	SP1174	-1.0528623432389	11.9978148648253	0.047270024605196	0.160603643444043
SpTIGR4-0437 (2E7)	SP0437	-1.54640328173963	8.75542313914178	0.0455630957720181	0.157394667225949
SpTIGR4-0681 (2O13)	SP0681	-1.37227241712233	8.62640026270785	0.0433278712981133	0.152278537960359
SpTIGR4-0133 (1M5)	SP0133	0.996692531088269	8.27170837582919	0.0479673840253473	0.162398927498766
SpTIGR4-0414 (2F4)	SP0414	0.742747382281987	7.31489980780716	0.0493750176949393	0.165733832576594
SpTIGR4-0969 (3G13)	SP0969	-0.998211898090868	8.87775073351105	0.0488268065432787	0.164342717673331
