# Supplementary material for: The identification of co-expressed gene modules in Streptococcus pneumonia from colonization to infection to predict novel potential virulence genes
Source: BMC Microbiol. 2020 Dec 17;20:376. doi: 10.1186/s12866-020-02059-0 (PMC7745498; doi:10.1186/s12866-020-02059-0)
Supplement: Supplementary file 3 — Additional file 3:. Expression matrix. The expression matrix was extracted from microarray samples. [file 12866_2020_2059_MOESM3_ESM.txt]

Prob	ID	Sp2512.tif_001_6A_blood_48	Sp2517R.tif_001_6A_blood_72	Sp2918.tif_001_6A_brain_48	Sp2924.tif_001_6A_brain_96	Sp2927.tif_001_6A_blood_96	Sp3023.tif_001_4_blood_72	Sp3026.tif_001_4_blood_48	Sp3030.tif_001_4_blood_96	Sp3175.tif_001_4_brain_72	Sp3184.tif_001_4_brain_48	Sp3185.tif_001_4_brain_96	Sp2517R.tif_001_6A_brain_72	Sp3031.tif_001_6A_nasopharynx_48	Sp3032.tif_001_6A_blood_48	Sp3051.tif_001_6A_nasopharynx_72	Sp3186.tif_001_6A_blood_96	Sp3189.tif_001_6A_nasopharynx_96	Sp3194.tif_001_6A_blood_72	Sp3218.tif_001_6A_lung_48	Sp3252.tif_001_6A_lung_72	Sp3256.tif_001_6A_lung_96	Sp31119.tif_001_4_nasopharynx_48	Sp3215.tif_001_4_blood_72	Sp3216.tif_001_4_lung_48	Sp3220.tif_001_4_lung_96	Sp3222.tif_001_4_nasopharynx_72	Sp3223.tif_001_4_lung_72	Sp3224.tif_001_4_blood_96	Sp3225.tif_001_4_nasopharynx_96	Sp3238.tif_001_4_blood_48
SpTIGR4-0001 (1A1)	SP0001	1152.579361	708.8862421	1356.847908	1117.996584	174.1499731	483.7132416	357.1073911	93.89232988	568.9037349	2778.764402	509.7871632	1015.270377	80.55395126	108.1977975	107.5784427	157.891184	74.2026879	206.6460082	345.2146745	255.4896109	245.37119	296.3682881	75.06988633	100.6318104	264.2364651	85.56398236	126.2933387	83.28423074	94.31759099	130.645323
SpTIGR4-0002 (1B1)	SP0002	9206.666865	7266.372621	6653.919777	1334.321528	1421.988084	11061.46337	7976.297304	782.5740027	2780.119836	3500.355895	771.1105312	7277.359708	1653.819006	3088.528203	629.4863928	3528.581751	287.1635057	4886.920249	2064.705819	2058.040183	1418.930143	1134.323189	625.5770611	989.6410777	554.5033458	142.693496	353.7090294	612.0197461	350.7786736	1751.757775
SpTIGR4-0003 (1C1)	SP0003	2668.746329	2760.193213	2951.368945	1154.984866	88.56783741	554.0521883	282.8578962	91.05630247	683.6520026	1226.526717	927.0760924	2743.808678	102.7006616	883.3330692	120.6088225	504.5917029	94.00909704	772.199066	957.0963978	325.6413922	356.4499168	158.9690249	244.3575547	134.284863	211.281316	101.9949069	170.7287575	83.71157986	111.455976	298.2689263
SpTIGR4-0004 (1D1)	SP0004	6821.606254	7417.413384	4356.771983	719.1514998	1206.763601	3009.695546	3321.045491	503.9520817	892.5357527	781.471925	397.4112408	7916.417147	483.5801479	1447.657398	195.7511277	2500.208651	201.443819	2501.290528	2092.553369	772.7987125	806.6953333	752.7131967	468.1707404	730.2311815	366.655178	116.1176087	326.2043163	397.6745544	414.598843	666.0506734
SpTIGR4-0005 (1E1)	SP0005	1213.859355	502.1277879	1380.826169	1695.332589	138.9505941	245.4160942	334.5482397	91.91999584	2045.721435	1626.858528	394.9045535	928.363443	82.61093844	124.5595244	86.28545676	176.0791079	76.28660583	258.110768	351.82152	276.1225553	316.9422513	220.5621508	60.64776283	86.55385325	155.2737116	82.40036281	126.1343967	62.20423972	86.2456733	85.00152742
SpTIGR4-0006 (1F1)	SP0006	4475.329258	4426.328622	3908.890423	944.8696619	765.5864333	5131.900182	3358.813565	646.5408947	1238.110413	1892.040363	652.6020293	3842.156436	520.689436	965.660147	442.5274414	1540.643661	167.2880584	2316.870721	910.2544911	1006.017352	675.2497992	714.2449572	415.818851	377.5233981	492.7765189	146.9570148	202.860203	591.6084612	371.7796307	914.3704949
SpTIGR4-0007 (1G1)	SP0007	2092.685947	1699.073021	2180.58718	737.822952	145.755517	528.6885202	360.0838808	137.1554216	629.5390642	1573.261395	811.8293742	2332.169069	134.0663061	577.918822	106.6083981	366.265485	94.07463302	580.8797546	1112.003412	331.438503	235.2832715	278.9827377	482.0154528	127.9839341	282.6769966	109.4308076	193.9714778	156.918871	99.08656649	300.7695798
SpTIGR4-0008 (1H1)	SP0008	2970.809309	1680.019837	2863.589016	1525.135036	284.033658	1736.815907	1191.832015	224.1178118	878.8934381	1062.68875	495.1138568	1857.326328	244.4549117	871.9937254	116.817483	1560.867593	130.3848006	1266.976445	1256.778721	402.9530142	556.9786883	408.7598912	557.1697438	221.2029502	258.6626657	101.1930348	329.3227709	224.7463699	225.9203054	374.0768494
SpTIGR4-0009 (1A2)	SP0009	1447.175606	1075.898368	1435.076933	1706.017199	96.16139036	139.4171124	110.7982152	67.49386003	569.1217504	1480.056107	565.2397323	1652.063746	106.5860217	114.8593991	88.82931721	176.8755149	86.43755739	261.1307592	464.155608	285.6946778	238.4686039	419.5221309	71.91013433	90.43077044	235.4693387	84.70392292	115.8771387	85.96139502	83.25638232	106.2247303
SpTIGR4-0010 (1B2)	SP0010	3240.233343	2578.915475	1530.824185	802.5527109	250.9664543	1791.052732	1040.205524	234.6323579	1043.772388	1086.852575	445.2222837	2215.816536	91.00275857	760.9608382	153.6629369	692.4952054	155.2041167	916.2861297	418.8251948	518.098648	536.7978787	465.9355236	94.55199967	132.5497715	237.9474469	95.95209073	149.0276864	108.3370262	105.9381255	106.4171762
SpTIGR4-0011 (1C2)	SP0011	3271.862895	5594.516648	1793.554977	1332.215522	369.8643264	1801.502632	1880.58551	455.398452	691.4081837	826.1425429	478.9509562	6734.644452	210.4484653	1386.22215	198.8574342	487.3659756	140.1639517	2392.543811	804.8170581	706.0786725	394.2378546	222.507355	79.06836797	126.8588716	264.4029903	79.74128609	114.0695075	109.0215012	83.59062962	98.5090809
SpTIGR4-0012 (1D2)	SP0012	2791.284013	4562.513735	9073.646154	653.4967279	604.4936271	2118.241954	2957.212825	1161.138621	795.4069018	987.3845977	724.3886032	4053.810078	804.9245786	1143.676848	525.9664914	1852.382258	173.9949439	693.6117142	909.0030939	513.36817	622.9165013	585.4770059	240.6310614	471.0892766	371.5148386	117.0336572	326.8840664	289.549878	287.2372905	377.1197304
SpTIGR4-0013 (1E2)	SP0013	4642.193625	5008.494167	2968.308001	1366.284763	2630.323449	2758.976513	4588.972609	1349.594022	1521.371195	1827.395476	905.2152862	4293.079578	1309.447995	1670.641322	838.9288439	2672.006711	1108.236304	3208.58221	1975.337274	2162.640506	1563.720709	2038.505131	585.300882	1605.363443	410.1273207	127.0692324	319.7311768	492.4135866	175.9073742	1219.544137
SpTIGR4-0014 (1F2)	SP0014	2779.719026	2060.628874	1698.682337	1107.861362	283.9549096	1986.862885	132.7291621	68.14778693	743.7808664	1442.16275	537.9559268	2037.428639	95.62736205	554.4722562	112.4458579	376.5635746	96.49153275	589.3189106	506.2808425	324.1549704	460.4135691	621.1931999	92.69394458	122.2869736	213.9417838	88.25945475	106.2528853	63.03925465	95.00197893	77.53088332
SpTIGR4-0015 (1G2)	SP0015	6335.696746	5199.257069	2310.107535	1350.596685	1403.349723	7227.501693	6926.564743	1673.834899	1720.678218	2407.078753	726.3154151	4915.053571	1408.468864	2257.118537	2376.726803	1999.138223	282.7842447	3580.057691	1540.392179	1843.125263	893.5058099	2292.917437	518.143109	1430.183581	478.1565168	141.3032725	310.4898011	1002.131121	464.2295657	1238.327216
SpTIGR4-0016 (1H2)	SP0016	2885.679611	2083.868668	2037.39879	1011.161018	209.6193407	4464.937862	2128.332389	548.7480519	945.9470323	1151.22726	518.2551981	1821.815703	278.2359564	1000.255349	268.3975797	825.5971795	142.1132232	1014.387194	697.2428118	502.3549948	431.3845804	799.2291424	220.4457204	458.1676295	393.8334929	116.9157669	206.277002	190.4511345	211.357482	367.1574706
SpTIGR4-0017 (1A3)	SP0017	517.1606249	307.9417084	956.705628	1162.142962	105.5216135	85.3529748	107.4769773	69.04426516	770.3591703	991.0421262	351.0585007	852.2148107	70.97367287	91.27683661	101.6414104	89.9879323	80.7656746	139.8605908	375.8826995	240.887199	247.7631968	321.7662897	58.70066229	75.34841577	237.8728508	78.50058498	102.5850595	61.13523248	85.25270729	67.2828133
SpTIGR4-0018 (1B3)	SP0018	1141.887665	1493.148909	1141.383466	1045.750895	179.8057624	417.2299348	149.0584526	76.81089472	640.1634606	1393.331712	881.7882673	1661.975227	132.517528	310.3755489	80.13937965	209.6269678	116.0135043	529.6865485	387.5631222	352.6847864	345.888463	251.8604191	90.97528455	99.01295326	194.7053031	96.2318774	119.4803037	63.65922747	86.00781384	76.99884178
SpTIGR4-0019 (1C3)	SP0019	13465.4322	14237.30345	4821.630593	2738.10348	7828.844303	14104.08192	7520.142862	2992.879716	2660.582778	1620.676081	951.6876857	8522.901019	1316.327385	4204.771267	575.7817173	4355.995419	1222.296185	4263.704279	2335.010547	2498.462757	2221.18427	893.1383884	120.517024	632.3235307	339.8034028	111.0669448	148.5749972	329.9538455	199.4618398	268.1204212
SpTIGR4-0020 (1D3)	SP0020	420.5418986	324.5463246	932.1632536	1023.659877	65.37137211	105.0580766	133.2729143	63.30310009	406.7700057	987.9502028	374.2668353	449.2511223	77.7725414	79.40841028	76.61509543	90.58939772	80.60618812	73.44331091	326.1897263	179.0463394	244.2602647	236.2118466	66.42728798	64.14516835	207.7878203	78.77660383	122.7280587	64.99738897	84.19797964	71.46257341
SpTIGR4-0021 (1E3)	SP0021	1679.257131	1161.553653	1724.948359	1033.545949	158.512855	920.0062845	231.0977839	150.0942943	719.4831056	1016.323477	467.991988	1886.102501	230.0163	448.7351915	195.347716	631.2417362	263.192145	711.5661713	849.9423606	695.9286651	439.6383153	523.3456651	313.175001	151.8600026	274.2862989	97.77412474	208.2900713	137.4876203	91.39731709	244.8773502
SpTIGR4-0022 (1F3)	SP0022	1622.389624	1349.432525	960.9750855	1036.081983	131.4514077	2026.768721	424.8428375	208.8359274	578.4259828	1153.350799	608.9369513	1586.290131	119.8533328	288.6932678	204.5548074	535.1198916	103.2503248	515.4352924	345.8366501	393.2093563	288.5027144	227.5709758	81.00585471	93.19584969	247.9581263	82.27961766	125.7455885	72.78287902	110.7410059	73.46431719
SpTIGR4-0023 (1G3)	SP0023	580.0963008	604.5780094	886.7160783	1094.552062	116.6125639	442.2549363	179.9367981	180.6650867	766.1703026	1123.273585	686.5185505	722.5655585	104.1549769	112.1434747	109.4603094	328.6806649	166.3016538	137.8669881	523.3400194	320.3094753	200.4425499	248.5708645	68.17011138	72.99730027	312.7513276	78.41762535	139.3424961	78.97697219	121.4210502	76.24578215
SpTIGR4-0024 (1H3)	SP0024	2605.095432	3106.444321	1643.467143	788.7716106	170.9801607	3533.301151	728.9692442	246.862287	941.9579368	744.9905125	536.2546883	3360.109107	283.7636333	879.6180403	125.5368649	968.6595199	208.6015113	976.8171964	575.9019681	361.0792685	436.8495122	410.9646862	109.2968846	161.1307898	273.6094654	102.5413991	133.8571191	101.6076241	185.2318911	132.2003569
SpTIGR4-0025 (1A4)	SP0025	1165.394337	1687.517081	1285.149216	2688.643974	152.3488937	312.8183856	186.1644275	88.71038531	745.0830095	1247.486249	646.7138507	2080.113711	141.7897969	157.3993173	140.5583256	182.3596263	149.724293	342.2029254	593.0483863	327.1665235	277.6862696	356.5716487	73.4727892	90.7444624	175.4563794	83.06720841	95.59780759	65.33581114	99.22089424	88.08741349
SpTIGR4-0026 (1B4)	SP0026	4028.383231	2677.51496	2500.99325	1327.990006	262.0553558	1282.3569	381.6670146	210.9166187	1778.571262	1231.399024	701.816198	3236.945409	200.581276	1045.515684	190.5614969	432.1677347	153.4315669	366.9615094	718.7870529	650.6774848	396.2815451	407.9200041	795.2495375	166.7919975	332.5202303	108.5365453	343.6734637	138.9450558	143.5890637	239.9564741
SpTIGR4-0027 (1C4)	SP0027	644.9984328	590.7692696	7751.484514	914.5228348	103.5329021	117.9124446	160.4112076	76.02692896	945.9284021	1062.953205	391.5773952	897.2257491	200.7289414	143.7399355	112.3141005	108.7595213	89.99677385	89.91544641	343.5288849	215.9548388	273.3846047	330.9235467	64.32182632	73.84101333	300.836915	103.4914225	136.8453473	77.94722509	91.03624062	72.70333797
SpTIGR4-0028 (1D4)	SP0028	1771.292266	1405.117893	1557.993292	1090.659793	169.5851925	706.9822518	520.3854536	126.8268955	1094.545477	925.2551905	451.9195956	1780.147064	174.8000987	339.6574477	165.3657191	345.1149277	148.269252	329.3376537	387.8739679	422.7574597	380.6784185	267.7499623	104.9212101	146.8935811	300.7881599	130.6017115	140.8234645	120.5100613	187.9827686	208.4594906
SpTIGR4-0029 (1E4)	SP0029	925.5130498	616.9977452	1753.463377	1045.737445	98.2428277	369.4075836	280.0643546	104.6709043	836.0027122	1877.713017	569.5626372	1377.409313	114.9133501	145.6306244	141.1006368	226.2775592	111.8514189	272.2829886	610.8420507	356.4796449	472.2747431	402.6758307	201.7398565	130.2481885	193.2420902	99.93859704	172.3947949	68.24086243	90.48573826	134.6379561
SpTIGR4-0030 (1F4)	SP0030	1215.061277	966.2165662	1088.364083	1122.2327	186.035029	1156.644984	392.707055	166.817269	1837.950884	726.4975446	509.671517	1150.921226	96.9151074	343.1824831	108.4783044	298.3589308	114.0326481	301.4881361	343.4911667	391.6564104	361.4992544	452.2777941	505.2907298	292.046148	349.7750726	111.0121503	223.8565141	126.0392535	120.49112	541.7727169
SpTIGR4-0031 (1G4)	SP0031	1523.413954	714.5993949	1363.477969	1400.736683	110.1862819	2846.215196	303.7439912	140.30297	785.9197289	989.6347572	677.4463116	1327.16143	139.4614446	227.3135528	117.050735	209.0338167	94.36596638	142.9175952	542.2711019	282.3061782	289.4920761	261.6097172	247.6467725	112.4599849	344.092628	83.6427767	184.6424906	102.5337137	103.8858486	137.6177558
SpTIGR4-0032 (1H4)	SP0032	4503.461682	5686.908589	2773.4457	1140.690129	824.2804016	6538.30774	6709.034025	617.5672322	1393.214454	1605.927654	500.7174903	4212.367207	473.4656391	1163.252518	369.5771366	989.8140266	181.1203082	1193.471281	754.7062118	675.8278747	526.5396508	319.586228	366.9204013	247.448132	271.216143	197.9024294	226.6543282	246.0195537	213.167228	412.6506579
SpTIGR4-0033 (1A5)	SP0033	510.4232871	151.1967348	928.0620128	1541.579739	108.2256385	815.6438674	532.9283977	139.8367273	2087.598804	1254.793444	483.0522063	674.238171	80.67001844	71.37689308	110.1343827	173.2135565	80.53777743	69.98315831	271.5130634	233.0208737	351.079942	511.6653502	105.2553833	136.5430689	266.4794244	97.0048185	132.4667102	72.85886459	111.2990192	167.5504038
SpTIGR4-0034 (1B5)	SP0034	863.4548076	989.7845381	1634.342119	1217.18586	230.739824	1849.743053	1619.393762	285.9641073	891.9871722	919.1097901	704.2021588	1054.913817	109.8557835	268.09566	120.226785	678.592673	140.2368468	889.133961	385.5820689	339.0582317	420.3904172	792.4103515	163.8279294	293.840604	273.8082852	96.41836461	181.138596	193.0266707	175.606375	549.0694516
SpTIGR4-0035 (1C5)	SP0035	3483.0902	4561.513476	2745.763396	1196.498762	673.5625314	3136.114385	4931.840714	633.600882	1402.17375	2660.042593	1010.989636	3999.297866	675.0344687	1481.523079	323.5874125	3199.986749	281.7217769	1963.607129	1819.657008	731.220512	1023.451332	1305.123283	975.7516736	1603.093894	1211.544611	231.927289	509.9509192	1088.392455	479.3208217	2025.800711
SpTIGR4-0036 (1D5)	SP0036	1884.034145	1343.254861	2569.843767	1706.9044	187.605746	1333.187956	648.9672549	172.0098209	1067.434039	1629.891976	539.5101349	1323.464693	209.1849498	473.6093069	157.4234758	1422.505658	172.994601	1175.49349	1551.720108	479.1784994	692.6240056	430.5434778	313.3687194	311.8247533	402.5319366	103.2365747	313.9041587	153.7282739	283.3027134	285.2722069
SpTIGR4-0037 (1E5)	SP0037	363.9033546	242.8860724	1156.349725	1225.374687	91.15569714	294.4594865	363.4319258	87.74368227	476.0964991	1313.422922	494.8007959	744.0472094	91.85149991	64.60114589	83.830546	110.8088402	77.74428722	104.3358242	315.9640354	215.5710774	288.7032703	227.2166133	75.5640195	118.2610176	231.0529073	80.99561942	113.4665773	64.96009805	86.17299293	142.4344646
SpTIGR4-0038 (1F5)	SP0038	3488.06645	2430.551711	2355.598686	1522.212817	360.7874529	1716.412083	2740.703395	285.8556347	791.5167297	2312.128214	812.5979808	1791.382459	118.8258827	892.7027475	132.387555	1403.842878	210.7263892	901.6903727	651.3397704	372.2896833	618.0067405	269.1194054	224.3770046	422.1042722	373.6424553	105.9641283	170.5608925	268.2665432	128.383103	620.1799152
SpTIGR4-0039 (1G5)	SP0039	6839.601653	6184.185218	5307.24003	798.4359341	1590.545848	3237.719732	6661.973544	1289.57167	939.3934636	1772.627687	859.7144549	5324.198443	1371.054261	2865.731639	879.3107232	5736.381521	1009.939244	4340.768652	2356.332087	1807.294202	2540.757843	1829.868974	1442.767901	1205.646548	1105.20355	774.1657091	673.151481	1351.139299	1922.787394	1928.840533
SpTIGR4-0040 (1H5)	SP0040	1236.096998	333.4930274	1332.740972	725.1975052	86.86840753	181.8521516	128.4310531	66.85898892	502.6318305	1132.434764	652.4595438	658.673788	90.71956083	172.650674	77.37776616	307.5313601	87.50576793	159.9330134	1055.340314	318.5366509	268.5243153	347.1308202	90.24241464	142.1117619	205.3087881	92.56811101	147.989552	79.55028651	110.0163816	104.4620367
SpTIGR4-0041 (1A6)	SP0041	4661.504028	6437.581149	2467.005908	1111.789401	1929.305459	2544.352967	4445.193589	586.3539888	809.3088434	1426.467398	890.3711902	3247.736339	1377.103425	2204.797589	855.9607341	4250.798933	972.4874709	3245.331125	1644.303066	2442.683059	4476.791493	1026.560992	2304.283597	2168.813791	1112.419349	477.270402	568.789145	736.4846083	250.3930668	2195.097615
SpTIGR4-0042 (1B6)	SP0042	637.1625966	540.3418869	930.2998277	801.9443185	103.171866	516.8305078	107.0290978	62.08260124	452.5665646	1151.300385	299.2917463	750.3004089	65.91289813	66.81862095	68.43293793	81.81304651	80.17215172	142.4001875	189.2874052	182.935232	278.6626379	138.8346115	68.01273458	70.67496026	190.5720147	81.22227597	113.0816806	61.44579814	89.29452668	68.44728272
SpTIGR4-0043 (1C6)	SP0043	7308.560603	8049.153829	3028.604068	2153.628176	1893.820236	9104.37696	1595.208993	118.9386752	2156.414519	1146.72346	588.7093987	7302.573158	131.723579	3529.747615	164.0759983	3291.602107	112.8637891	3064.163269	1383.973399	1034.259375	1421.963837	304.8122301	741.9279181	926.9712612	350.6033987	122.415421	348.8379278	88.876917	120.1884529	562.059899
SpTIGR4-0044 (1D6)	SP0044	3819.772983	5206.034392	2205.329217	1157.394567	408.5884599	3689.533653	3328.751308	181.6226229	1146.102221	1469.241468	499.0266841	4601.810276	159.2363296	1769.279992	121.750875	3584.58833	165.162459	2819.86902	865.3425781	721.649076	1863.783566	426.1545232	678.0143352	451.6651327	999.0834594	113.9166798	340.7395618	135.460675	361.0752651	1548.870956
SpTIGR4-0045 (1E6)	SP0045	3417.338648	5792.654472	3678.525013	1414.300731	753.7397241	4033.621037	7149.632906	674.6303368	1733.76524	2249.493155	840.3485523	5450.549493	220.0707161	1722.575171	295.9801429	3004.264894	482.7894936	3123.307602	1252.846636	1475.539098	1341.851445	1378.586321	792.2768974	1232.30552	1022.881005	211.4558683	379.5499527	174.7886904	150.6855327	1545.607476
SpTIGR4-0046 (1F6)	SP0046	13060.19314	14875.61547	6907.183372	2095.437199	4382.269981	18147.15958	24220.09587	4023.750649	3254.253443	4950.712306	1321.074799	12527.56745	501.7479155	8155.478962	596.3808847	9827.224775	1228.171165	8871.269253	2849.332435	3444.532866	3377.903604	3046.538355	2536.248394	5101.319038	4708.310168	526.7653212	976.2991094	2562.075002	923.1583889	6112.345343
SpTIGR4-0047 (1G6)	SP0047	2573.562265	4578.311176	2033.686457	1391.453136	750.3222519	1974.903798	3204.490609	438.7449859	990.2459086	1596.065295	795.1484766	4584.473392	197.9983219	1362.744475	142.7351184	2372.233573	283.4254411	1914.40785	1052.973227	710.371779	1028.186499	1135.019249	197.4538181	907.357038	732.8818115	105.7608704	169.2689566	149.9644318	347.3862724	611.0190251
SpTIGR4-0048 (1H6)	SP0048	4024.182187	5169.536379	2900.263485	1183.675942	877.5131257	4342.085324	5725.564343	647.4161485	1188.999482	1462.593547	563.2542958	3672.794448	241.2456053	1852.756642	151.3772445	3993.134729	198.5366534	1520.378096	964.6825152	846.9651947	1836.434218	597.8790388	1053.531379	1549.273713	1920.461032	215.0342845	498.4512812	338.0385547	440.6507866	2090.052484
SpTIGR4-0049 (1A7)	SP0049	5436.002333	7437.765572	3979.459604	1243.003984	1391.328998	8961.244906	10636.6202	706.4534841	1933.041942	2271.533103	675.3745677	6253.045549	381.308192	3342.325494	263.7855811	3624.062624	625.6621374	4546.838731	1543.887502	2237.37615	2543.455336	480.237063	1046.444845	1394.118739	1187.063376	159.1756033	519.3375487	718.0170183	258.5193408	2081.835905
SpTIGR4-0050 (1B7)	SP0050	9034.742323	11682.2413	5103.695659	2219.93744	2307.841282	12893.75848	21189.97982	2338.674503	3304.785647	4368.28272	1273.956238	10741.54359	340.9105771	5238.926919	385.0991225	5579.776361	781.1853633	5805.472357	1489.759773	2814.246091	2746.160615	1534.85899	1285.180869	2702.055774	1103.033976	151.6638907	551.3642144	391.208597	221.0353977	2241.717123
SpTIGR4-0051 (1C7)	SP0051	1442.132867	3721.493495	984.4063047	1502.650873	276.8020909	2767.01288	1549.521915	236.2828795	985.5421986	1228.879132	743.309926	4024.157799	154.5337077	1715.10401	106.3793997	930.7279966	181.0212762	1328.565615	926.9097907	461.8112038	536.4156334	506.0574177	348.8284725	385.3483419	659.1067043	101.6324124	182.3566315	114.8728244	141.7055163	453.3565261
SpTIGR4-0052 (1D7)	SP0052	1697.768299	891.945405	2690.883695	1103.575969	83.79846757	175.7567202	174.6461057	71.84368043	1076.578984	1528.763626	560.315831	1813.401571	124.7281126	163.3834809	84.43020824	291.9965324	110.0900715	185.5316957	455.2131009	295.8757305	380.8445955	328.3380852	149.8313897	134.8852356	324.4684625	107.5194244	212.942473	69.60861739	136.5070045	188.9682905
SpTIGR4-0053 (1E7)	SP0053	1324.525765	1753.409627	1630.365764	977.9842836	109.7099455	1134.460538	1090.909807	184.6746842	674.0239887	825.6517771	715.8069203	1582.142952	91.77513486	496.7055325	171.9225814	740.0633383	117.9526513	829.3063264	532.1349634	544.3555557	438.2679513	482.0898383	165.2199335	265.3808988	207.6544302	93.42160868	161.3054193	65.71248893	101.6457536	370.4624688
SpTIGR4-0054 (1F7)	SP0054	6216.549666	8514.426327	3052.197062	1624.740983	1250.699862	10419.44204	11464.08304	1268.631844	2286.701372	2554.248764	913.2454333	6497.459368	404.4993846	2735.374291	328.7424955	3622.888754	599.5592537	4127.817576	1291.746728	1864.091691	1587.674058	1039.236169	4295.208285	2166.627443	1001.412691	194.5753764	748.8916203	674.9618711	274.918179	3983.471679
SpTIGR4-0055 (1G7)	SP0055	4530.559349	6570.064459	2077.090909	1326.215672	856.5546805	6010.033763	6569.184198	1272.344178	1451.370702	1773.944746	688.146995	4403.904785	389.2827216	2183.533005	233.9023808	3465.879842	183.0829886	2568.173473	1010.890459	919.0557015	1058.131147	693.3910841	2678.823262	1458.950671	1207.9981	252.863284	904.9665486	2014.890842	525.3272247	3088.529859
SpTIGR4-0056 (1H7)	SP0056	3136.564815	4776.320006	2457.036249	1526.264223	676.5987589	2128.685764	2408.86391	426.7392113	785.7375596	1215.563138	436.8252295	3513.793406	206.437147	722.3968789	139.4346809	1419.610904	248.4282481	1204.983519	398.5787843	576.3209146	545.1848472	1000.016943	251.0331702	577.1067281	486.2306187	141.1948973	188.8031911	143.5466813	270.6955317	587.0594045
SpTIGR4-0057 (1A8)	SP0057	2718.089736	3038.431794	2131.875954	1542.432061	930.168622	634.4487656	183.7862524	76.93750266	730.8194884	1256.132908	649.3710846	3170.004205	931.3909549	537.9764447	613.5035743	2082.852591	568.9744777	1498.381754	851.6073724	1021.638509	1156.592832	725.199606	103.3893099	159.3058991	358.3277828	116.0993545	174.7665236	67.26355577	102.0306268	164.9384978
SpTIGR4-0058 (1B8)	SP0058	17050.65051	12526.31216	7807.296172	2722.599473	8613.324103	20089.50483	18104.62558	3989.91342	3971.52825	3698.734629	1473.876478	10010.72774	6232.697184	5617.905604	8364.866916	8168.78234	3568.610891	8049.082265	4149.845018	7289.187348	5547.308929	1527.40788	4591.152667	2901.275444	1120.430583	301.9084368	1043.984778	2686.46124	440.331612	5737.250428
SpTIGR4-0059 (1C8)	SP0059	173.4692162	140.916113	887.1892618	1259.965376	74.69234642	83.31224957	79.13763368	62.10454891	793.7337371	1372.464165	259.9755042	599.6066148	91.17383321	62.52626122	88.04252722	59.65946009	83.96500598	69.61665972	332.7009311	155.1992209	206.0825429	263.1948076	70.42805265	64.68297593	253.08367	90.71866176	153.8338831	68.53474547	81.02848968	64.46333576
SpTIGR4-0060 (1D8)	SP0060	2051.309157	2508.907042	2420.733371	1905.696704	577.6966575	424.8763852	137.2819919	136.4862748	1292.087254	1632.31777	425.4530868	1917.278443	202.6635613	205.6909484	156.2573795	1132.134105	209.5171814	380.6184062	446.9087894	309.035718	660.6685652	1017.805323	109.2184421	101.4744593	342.8545687	130.6974172	215.2484429	93.45647238	251.3772201	78.2383229
SpTIGR4-0061 (1E8)	SP0061	2971.893866	3029.009854	2768.241846	2192.826623	918.1753152	384.1726719	173.6362331	268.2165519	1907.344937	1934.334726	1022.631123	3107.802071	408.116373	510.7745085	432.7392569	999.0767173	967.9831756	584.0339685	960.4944445	799.5456227	854.8343456	1077.764662	73.35310823	149.3163971	230.5438429	105.6159754	192.3025885	80.59940802	110.3723382	106.2297857
SpTIGR4-0062 (1F8)	SP0062	687.7010046	385.4491055	1100.869358	1580.364103	343.210329	120.204085	92.10315913	98.16225829	632.1505574	1328.062181	320.0840889	696.5060318	212.5245717	142.9233623	133.276614	277.4155736	234.8989801	122.2520518	321.5589743	312.877655	336.9159685	632.6234565	65.11828977	89.96531331	379.0234897	96.97635753	164.654539	69.70303532	149.7236635	77.61829822
SpTIGR4-0063 (1G8)	SP0063	2069.475438	2887.433629	1741.359826	1524.727746	926.0657749	610.0084137	154.4578056	346.1933475	1160.893612	1225.180888	826.8646873	2317.29108	853.6506986	919.5219314	396.3395127	1682.000866	652.4040198	460.8621991	1212.216257	586.3448404	1155.745897	705.880105	134.1031249	293.0646813	881.3392071	259.9559018	376.5122083	249.5739412	558.1616578	174.9277595
SpTIGR4-0064 (1H8)	SP0064	1999.591383	2401.13867	2097.034783	1131.043436	479.6887952	529.9490314	178.7723896	147.1539391	1171.407598	1283.014204	462.187947	2632.44489	674.6228318	573.1062423	431.7718348	1861.355148	665.9337874	402.5638074	734.2584635	492.8021626	1090.45508	775.6371288	147.5289162	229.7954016	763.6289603	237.6584762	378.0186559	126.5204908	610.8249789	167.8591535
SpTIGR4-0065 (1A9)	SP0065	2234.403148	1597.410708	2231.3865	1554.907242	613.2105886	462.3749117	204.0545945	568.7494581	1415.229647	1826.986374	1502.093787	1582.335604	491.3281873	610.6938124	537.3288613	1554.553014	1690.764585	371.4917995	988.5477048	703.5034935	1394.086183	1984.538756	104.4906394	364.1716837	575.4326866	175.747965	212.1472117	101.6078817	254.9350549	174.565882
SpTIGR4-0066 (1B9)	SP0066	3196.078998	2079.092936	4260.338797	1453.606793	722.6350975	952.7668802	181.2305838	1259.919876	1888.055399	2249.246275	1279.828335	1660.376427	1080.263044	905.3522231	778.3501537	2247.362362	1938.931126	864.9538806	1259.952737	620.2376838	1271.07552	5011.821394	98.11919832	558.4440086	1045.594947	492.8555431	261.4698621	357.062735	919.7592633	211.3832032
SpTIGR4-0067 (1C9)	SP0067	84.27857232	78.71742308	952.7907399	539.3939437	66.72574318	107.9271876	85.26897258	110.1721901	1137.042285	1867.054376	910.7923567	678.7610393	109.857467	75.46415035	85.13281463	69.01094336	85.65473954	77.72211019	1160.988058	281.9807764	395.8553205	981.6002632	86.0815332	183.9433587	533.7550277	150.9597621	242.1465418	317.8288802	326.1512725	91.70260353
SpTIGR4-0068 (1D9)	SP0068	87.14256105	78.44821011	1188.062417	656.7180018	62.00753522	133.9881898	112.0416512	117.4755755	709.514129	1582.692187	625.7278056	1239.616258	84.13978093	67.36778115	80.27369359	71.55907055	89.85254718	63.06106755	1164.069431	309.727479	412.2067731	1094.302683	70.01373026	181.0764545	706.9780387	214.5691967	277.0122674	192.1279638	855.5515193	112.7245135
SpTIGR4-0069 (1E9)	SP0069	92.3949863	70.99118837	1702.081767	1539.034829	73.10097048	237.0928068	246.4574643	1513.545484	1605.508366	2570.738023	1213.935071	959.9642526	69.86862126	59.91167547	107.0615561	67.68920281	88.93811361	56.99067117	392.9644818	211.1913814	264.845433	2781.859665	63.94077276	238.5983489	486.8917943	123.0472749	177.6251974	154.5713396	277.4791624	107.8487426
SpTIGR4-0070 (1F9)	SP0070	107.4487113	91.34657458	1194.992658	1129.254624	68.24251344	76.28012517	74.8211953	72.23987044	1176.127973	2049.026335	692.9321949	754.4005648	80.42199722	64.32686086	80.85455716	71.95785915	91.55976182	69.56412374	446.9372353	269.9141372	269.4425582	468.7876858	62.30559389	84.71971427	244.9449811	84.64960377	137.8913589	61.18671038	81.81519659	65.54264879
SpTIGR4-0071 (1G9)	SP0071	66.27473457	87.68665466	1508.492701	1118.384195	62.35034613	9472.041803	12803.81489	2350.953978	1948.528636	4081.467437	1051.914178	1071.014881	95.34987246	73.03162189	113.4827928	69.22700696	104.0966543	63.02041286	1657.829715	329.5326708	412.8997139	2621.034743	3469.857207	5155.059873	2210.458435	148.4691705	1435.706305	3100.345647	1214.740511	8276.024389
SpTIGR4-0072 (1H9)	SP0072	77.09123022	62.49605572	1211.107509	679.0999699	62.43319751	67.66643321	67.1913501	63.72450244	1006.793056	1515.42556	749.1097739	637.297094	81.91851717	67.22085375	74.45275291	63.66990677	86.55701566	63.4131639	1605.20458	288.5735381	184.1220138	260.9667411	60.7646168	75.36174588	279.7471508	109.5631917	133.3439751	59.38520708	94.98689966	65.50941355
SpTIGR4-0073 (1A10)	SP0073	293.4107697	214.1716344	1358.771213	722.4733268	72.94018349	158.8602877	89.19105043	73.60586119	1113.176143	1486.535676	819.7103196	1198.733801	115.6019795	91.79254367	104.8509937	98.75755725	92.94842322	94.29057498	835.7310033	473.8825419	374.6872733	563.7257725	87.12157466	89.81058065	516.0090834	103.1363108	249.7926132	77.08198929	137.5989775	91.27611041
SpTIGR4-0074 (1B10)	SP0074	204.4452963	194.606842	713.2323671	1319.466508	74.90721559	149.304368	142.4547613	93.859447	755.1434218	906.9954515	643.602835	589.5205683	131.3944623	96.28531285	122.6751494	94.15978196	121.0278647	109.2593084	518.3406327	252.2599266	449.6767342	402.07461	103.7771768	132.464295	325.7112467	89.3458357	176.1096431	110.5617716	136.0680708	149.3379969
SpTIGR4-0075 (1C10)	SP0075	1023.072528	2736.370175	1029.467361	722.9423929	288.9619785	1123.321333	737.569775	193.8307194	1198.455925	713.9006092	645.9567766	2112.000209	256.672819	1056.864523	112.2472332	1212.248027	111.8148398	272.186032	1020.845326	312.7908775	558.7680533	346.1055066	229.4471766	459.8348473	412.9484844	98.79094805	201.4637625	120.6562499	154.9225078	448.6022031
SpTIGR4-0076 (1D10)	SP0076	206.2939215	137.9875173	897.0662727	873.5961451	69.08771842	67.73504416	64.70884588	62.39598131	984.3293873	1444.419053	492.9290827	610.8804482	86.2355892	65.07658313	75.22780074	69.26845741	103.8222676	60.63733235	368.3618477	224.2857807	194.0205713	172.8519738	64.15571364	68.43795091	293.8498166	88.12467801	141.5919924	63.51219959	97.60492017	68.99521243
SpTIGR4-0077 (1E10)	SP0077	1530.359917	1174.715348	2357.612996	1492.453555	92.11417006	167.7181674	138.7775631	64.11710372	784.9521316	1249.863983	535.2060649	1646.501699	106.1696062	242.3493015	80.86297597	217.8067744	98.58522332	348.8915393	591.9736669	328.3296642	367.5387431	401.1779924	77.84069328	101.4525421	264.9108943	104.5812411	138.3638166	68.01475533	95.10091653	84.50715439
SpTIGR4-0078 (1F10)	SP0078	925.336267	795.8773381	925.0617699	837.5369449	139.4515649	633.351812	414.353298	117.9113937	598.576361	948.4818201	417.8702303	734.4021179	77.99084779	257.8233497	94.37481665	530.8675266	177.0795927	400.1001523	321.8066596	294.652269	384.1429021	295.7489621	69.92657353	123.5141964	297.0357945	87.13519031	126.6564298	92.43381001	92.60827946	105.8982038
SpTIGR4-0079 (1G10)	SP0079	4437.520756	7443.274141	2299.728894	1100.181032	1444.291045	2230.074478	3015.169123	696.7008293	1078.269865	1153.726503	465.1450292	5446.489299	740.8443114	2276.878434	209.8527914	2250.578757	255.9954982	2677.382984	1539.120253	889.4497321	1075.126684	1067.182232	1054.002722	1725.44368	936.8527126	347.8487783	788.9610159	821.9809616	659.1958301	2057.620769
SpTIGR4-0080 (1H10)	SP0080	147.0895574	88.50281757	1006.862395	810.5588229	63.28437393	79.24756641	75.49470664	69.15204658	876.3959965	1134.185217	548.3949472	646.1659648	95.09534929	62.12949625	76.11262069	78.65690587	88.49272104	65.0869948	467.3840041	178.0256479	248.7313642	151.2259419	66.44951827	101.363472	233.5042596	100.7711927	145.5676989	72.15691893	91.38936928	116.7366378
SpTIGR4-0081 (1A11)	SP0081	1553.705224	2326.930025	1481.880844	3892.964597	215.3114788	1315.917116	867.1215295	395.2437662	1006.102051	1420.759561	819.4872774	2005.689399	204.228088	739.0880074	202.3670866	968.8171387	247.145211	1596.730599	917.4217007	980.5985373	683.0897984	436.4805109	518.2151349	478.0156186	371.152802	105.3062725	312.4871311	230.6099502	163.2585532	355.1743515
SpTIGR4-0082 (1B11)	SP0082	459.6173547	420.2003927	664.9642843	1097.342196	147.3290814	127.5459523	96.20693651	59.19029814	530.9367899	1025.67448	328.5390388	843.592234	875.6193903	68.70159389	115.8367849	120.5021687	96.99712629	165.4977431	474.0756306	256.8978331	377.0083049	338.5673668	69.82767676	407.8912868	385.6808244	100.2811673	162.6483665	75.03700182	128.8057179	74.43893617
SpTIGR4-0083 (1C11)	SP0083	1891.565206	2790.54122	1234.654878	1023.25107	195.9631043	1974.868966	747.6744065	187.1369517	1237.367442	1019.103262	582.8909756	3397.764155	1693.478663	784.5729418	961.0465892	1253.424995	263.0238897	221.4010583	1693.912869	4418.121398	624.9843913	574.0989469	401.9700423	523.9723629	643.6961687	102.3266559	317.6813087	165.5051817	250.9931895	398.5857532
SpTIGR4-0084 (1D11)	SP0084	2072.024949	2009.820558	2080.016933	1248.216319	346.4153333	1566.51902	1117.694858	144.5528629	859.830595	1564.512692	476.6790933	2078.217628	726.9645823	492.2868847	223.5796375	948.8664388	154.7302996	628.4625753	1199.627137	442.343296	413.5095659	620.0744687	95.28873377	383.6668263	279.1029334	111.6853344	215.9763367	94.02895689	149.0487927	255.6662862
SpTIGR4-0085 (1E11)	SP0085	2617.801881	2445.609845	1509.454789	968.5720788	985.5552011	1567.058709	1870.293949	569.3578991	928.0152162	947.6515408	647.4105436	2418.222142	300.6028444	637.0607991	292.5360101	2316.856269	407.7096908	1155.113366	611.8168023	712.398639	923.0623822	871.0795435	377.369083	790.1161274	288.110408	103.2273468	232.7443485	115.0454868	293.8415463	722.7609145
SpTIGR4-0086 (1F11)	SP0086	3528.563238	3029.910498	2102.577024	1100.646076	192.136199	1430.955	1156.050394	393.7954136	950.6562506	1485.311314	730.023538	2795.866613	242.4032625	1023.051937	141.7980846	1308.938633	313.7081017	1102.398916	700.468805	421.4251971	848.1227105	1310.413045	1157.187884	741.4476445	318.8092392	105.4511261	381.2609261	323.6818578	250.9602365	1003.757485
SpTIGR4-0087 (1G11)	SP0087	2100.679245	3542.401166	1328.092901	959.0372104	269.4049418	795.5807642	389.8597898	199.4982297	589.6817253	1262.810483	616.0483762	2967.514328	362.9210169	1035.749414	248.410367	1055.542332	232.6400974	1387.727552	847.108925	745.1107994	720.7342317	501.7358681	497.9110959	263.3258245	574.6751083	245.0991282	359.5643896	271.8444315	301.7397481	434.4471883
SpTIGR4-0088 (1H11)	SP0088	4289.701378	4170.865387	2163.411955	1043.654496	364.809675	919.4214476	1018.61592	207.0789656	966.2180077	1315.901157	511.9541123	4718.34848	365.6689541	1021.881106	312.6386234	2055.735019	331.9447618	780.4813195	711.189092	683.5683032	830.985893	615.1508445	415.6759035	357.6905776	405.9235894	132.9710835	376.5162096	162.3515086	304.9167096	338.230294
SpTIGR4-0089 (1A12)	SP0089	508.9343741	614.5728649	1252.184819	1246.511048	78.35660399	91.84825845	89.24926948	63.44626876	719.9691453	1760.087411	611.2308661	1110.827172	143.9230609	121.7465462	107.1062086	106.1898469	97.5189832	265.0009082	673.2131572	371.0728623	342.9312286	690.2909514	70.75595005	80.88528045	236.2515294	77.99682492	169.9601966	66.47265753	95.11979041	67.91775038
SpTIGR4-0090 (1B12)	SP0090	104.2683278	153.989874	991.9121591	930.6892509	102.0480743	114.1274492	77.54420434	78.64625908	544.5832992	1124.219055	396.7589403	472.9772893	88.65096455	69.50500837	91.07904102	83.62347595	84.12744672	63.99379963	414.3229391	237.4303912	272.0246844	211.1838433	66.71938612	68.35381487	231.5179037	76.63928391	128.8019576	61.55295307	99.9608848	70.23941537
SpTIGR4-0091 (1C12)	SP0091	117.1916628	209.3509293	1226.28538	725.1315623	86.92725782	118.3271244	80.43468856	72.27638022	567.7085066	1755.543859	377.818987	446.051893	98.08710782	61.85064525	84.71346344	68.7866186	80.97132665	67.15555648	327.1855306	182.2725939	159.3284238	135.5736451	64.81749525	63.53259064	232.7418932	73.41152804	129.2802227	66.85239807	89.25867721	62.46129103
SpTIGR4-0092 (1D12)	SP0092	1247.921511	1534.136619	1238.460245	1144.134458	502.1026089	450.441872	221.7685206	149.9379979	946.2913505	1632.864886	359.767015	1644.859866	162.8564875	101.3228784	116.9951301	510.7078595	97.8153979	129.7308806	329.1784622	283.8084692	519.6652634	435.6560255	112.3071556	184.766647	273.100532	104.3717201	264.4857134	88.29717083	139.4174589	85.61764464
SpTIGR4-0093 (1E12)	SP0093	94.35848682	84.19917577	1389.227609	1036.697192	70.6913785	71.36802001	70.51604242	64.54197307	555.1744526	1635.350205	581.7621765	825.826558	100.2367078	62.62917228	85.34657044	60.40932739	86.76508187	63.08815986	494.2602592	282.9226318	269.360392	458.302017	57.86584529	66.97756473	160.0100344	94.21476095	164.3208069	59.67177911	86.15715911	64.75117538
SpTIGR4-0094 (1F12)	SP0094	89.28657989	91.45217041	934.4824827	1322.797382	85.41488673	80.38524463	86.25658967	68.14065673	1089.254346	1897.117077	694.6076272	690.0975635	71.20484161	67.34661132	94.98686581	69.0752124	90.56117634	67.66694806	368.3989056	249.9221655	251.0287015	425.9436607	59.82737387	71.66500863	160.8369412	79.34395369	144.8856497	64.62092985	84.67754822	64.33018946
SpTIGR4-0095 (1G12)	SP0095	4762.323993	5631.196082	2257.3517	1887.720477	753.6582549	2029.930185	1442.420837	618.5612148	1455.027644	1323.668945	1830.981562	5807.997019	367.774054	1873.329365	759.6343943	1739.633447	280.4474102	1654.792569	1926.994431	926.684239	773.9077147	409.8494522	299.8869174	509.8836281	698.0171215	153.3472439	351.9717196	451.3526004	281.3291272	853.4974215
SpTIGR4-0096 (1H12)	SP0096	501.7700117	792.8629351	1923.174501	1553.211465	103.6731617	416.496585	117.6296192	65.71517041	963.6946589	1990.244455	400.9141808	3728.607875	588.8106503	198.5331532	541.6205302	576.2420674	109.6052811	234.5804612	1110.223939	567.6067425	528.1501933	318.3432107	152.903281	99.10816889	509.4949868	110.0112874	267.5987073	79.79196926	153.8309147	96.40719662
SpTIGR4-0097 (1I1)	SP0097	1899.817336	1191.329595	1775.495043	1548.599155	527.5187776	854.0663187	735.0458347	138.6291277	1040.959116	2421.507444	517.7837493	1648.895721	135.1842966	209.6414063	145.346059	2158.736097	146.2596318	544.4606366	465.5443484	502.1601293	1305.772661	540.2733817	77.0637693	167.4753688	184.2155158	94.38190257	129.3683346	64.24425146	92.71328917	154.7280147
SpTIGR4-0098 (1J1)	SP0098	3953.830048	2937.106918	2506.472767	1290.223065	2293.166791	2534.740434	2125.285236	491.5938285	772.71652	1268.222567	629.4109909	3533.049358	336.7862645	1193.225868	560.603509	3879.935344	138.8860756	1404.386407	883.6954207	1089.422632	1456.936638	981.1810844	472.3034315	469.9471208	245.3992549	135.2272071	190.4427539	326.9699134	140.2351388	662.8038523
SpTIGR4-0099 (1K1)	SP0099	2076.781289	1531.645772	2093.121567	1204.694545	1458.512804	2545.209828	593.4087295	160.5670261	997.3287799	1587.455227	588.8757181	1908.732704	322.1867383	622.1609694	435.0239796	3556.736157	185.7058727	1574.474735	1445.751753	588.6075663	1174.808996	582.0569948	354.2563472	149.4634308	417.3674309	166.7690563	229.802745	216.043246	187.896568	314.1198168
SpTIGR4-0100 (1L1)	SP0100	449.7798114	115.8067309	705.1183367	1144.488686	89.13889938	139.0115843	82.87504956	72.29983914	641.3669982	887.5239124	659.4491054	440.182181	89.39061455	85.83785649	78.23456143	513.7116528	83.43994454	120.6283085	621.7181948	234.5759736	239.9443905	466.6772116	68.43109019	72.26243108	198.6512356	101.2914952	134.0095153	62.94909923	87.85451541	67.73649906
SpTIGR4-0101 (1M1)	SP0101	1332.754633	1499.762001	1753.562418	1093.88335	146.8776523	1446.327906	621.4154351	144.0705238	8162.138112	2629.771202	891.7194079	2144.206612	171.0785259	328.3484123	131.4257997	645.6535475	128.2731755	987.805863	561.2391367	551.5823206	470.4437178	1788.821868	80.32229066	310.2414277	320.7367314	89.29804595	146.896344	70.64494117	94.28401588	320.7641107
SpTIGR4-0102 (1N1)	SP0102	3954.058827	3666.453819	2335.195596	1190.227229	723.3307807	3261.75178	2386.831788	762.9605916	1019.202827	1599.344731	798.4512845	2367.707912	470.366735	1242.543224	486.9195196	2028.1088	263.4947287	2413.075489	1372.131399	1230.755449	834.2485936	780.1420214	713.3676679	752.1458731	328.8743867	352.5317557	367.0772638	419.3379609	174.6495235	851.5777234
SpTIGR4-0103 (1O1)	SP0103	1168.371316	1340.149254	2628.986077	3366.899315	262.9407758	731.6314427	759.4237267	163.1091943	5865.891486	11158.08718	1246.099131	4222.550043	116.6344204	378.593479	126.654475	1082.082857	299.2403759	520.8205082	1198.950228	580.0142802	632.2275146	1159.465192	72.25325646	215.1481674	443.9893796	106.7808919	326.9631193	152.079072	139.2106012	170.5809955
SpTIGR4-0104 (1P1)	SP0104	846.8882376	304.6381891	1156.928181	717.3912203	80.27012001	873.4021939	356.4143959	114.396933	961.0623747	910.7900117	450.377105	466.9237673	176.1794912	233.5639388	148.8776721	462.7537335	103.0490174	715.1505302	483.0123985	284.438887	282.7468007	496.1010667	97.68943151	179.7574139	245.2934586	209.8020436	156.6745833	82.03545429	159.7332525	239.2174707
SpTIGR4-0105 (1I2)	SP0105	137.9398482	270.5598903	818.5657126	1217.758212	71.97635982	115.6494787	77.91168973	97.18294726	1058.816162	1023.527704	726.6361502	978.7587071	81.98489387	70.74042361	80.80084242	75.04193438	74.75472833	117.734101	437.2617104	191.6878823	305.0928653	413.7836655	56.86555312	71.33395755	192.1253379	114.6152515	125.1692007	63.36210725	98.83469617	76.4177411
SpTIGR4-0106 (1J2)	SP0106	1116.182676	1293.633595	1272.488045	814.2297587	74.99012489	453.4582555	126.7361244	79.83792313	668.008946	1426.887432	518.9827251	1747.492851	86.58262937	148.1233552	162.6704714	230.1665312	85.37318186	461.2112623	394.5621435	230.1330777	259.3245677	493.4045171	72.25522281	93.70691452	279.8005169	100.318651	134.3212606	86.20213434	102.0402757	87.7887267
SpTIGR4-0107 (1K2)	SP0107	1712.332975	2479.413625	863.2202324	963.4926006	497.0061684	1025.80244	1107.293554	746.937135	791.2335998	900.3977937	704.37862	2214.494745	1392.951725	692.2966581	2092.754553	839.3823479	347.1424975	1127.950739	962.1455941	1331.212369	457.2750661	493.1174586	144.2003418	428.6362172	256.2178427	139.7754301	144.1584608	300.1616115	293.053231	613.038079
SpTIGR4-0108 (1L2)	SP0108	694.3498285	646.4409155	1101.258536	1069.021287	68.99863528	150.8467043	97.77464546	69.8339773	811.046534	1274.910206	407.8413616	1167.063214	86.76078694	86.58702691	82.87704713	96.08037488	87.42812817	65.15791152	312.9788628	220.4097247	257.1927983	231.9594598	70.24837813	71.57135284	247.8801854	100.2774885	140.4508398	69.46372696	90.15839223	69.66380028
SpTIGR4-0109 (1M2)	SP0109	73.32463042	65.24935305	1150.835821	1102.150186	70.07808923	65.68496744	66.73003056	65.17830871	436.0967159	853.3797896	374.865371	554.7591022	85.43103093	59.12946579	63.55719584	58.95305546	66.88188594	60.24789118	336.8574873	165.6704029	175.1460801	293.6668572	54.56891282	70.23583878	186.5750526	93.36958319	94.01362547	60.49359993	102.1588135	69.31124581
SpTIGR4-0110 (1N2)	SP0110	2931.222505	2327.194886	1833.238231	1166.621032	210.5419304	1964.116568	803.2127199	161.0868775	760.3569009	1075.334813	546.9006195	1963.369608	133.4350762	994.0960909	226.173334	1178.198777	211.3985588	1198.087847	635.1476689	734.8348199	669.9124489	481.8757338	121.8401656	255.6306861	341.3280023	102.6002362	168.1740864	122.7518519	156.001651	177.8303311
SpTIGR4-0111 (1O2)	SP0111	1366.711296	887.030836	1332.962881	879.3007821	84.72964724	338.6939029	212.6485238	97.03619683	907.9800015	1416.972463	544.875167	1198.764491	115.8585073	154.51452	121.8206003	345.3021942	96.99981643	470.0928946	357.5500762	302.0456058	373.6283958	365.3885297	84.35664866	122.1883759	278.260344	95.51870284	139.5065694	83.02861851	108.4875637	115.1151279
SpTIGR4-0112 (1P2)	SP0112	914.6669772	336.9591949	1068.841627	1054.839028	81.72687885	310.4435052	220.3637938	85.918775	1527.507775	1265.887381	530.6630852	657.1874164	124.2654751	129.8366868	93.25388976	217.8342861	100.9937083	215.3847982	473.465315	218.7745109	285.8991483	436.9559564	65.97045729	82.53593071	244.7659463	88.65728959	131.4461736	63.52500497	85.58300106	91.25375237
SpTIGR4-0113 (1I3)	SP0113	705.6837374	777.2829819	1397.997187	1247.378952	76.4034508	247.7129505	137.6194341	74.94742542	500.6247899	839.7457072	479.6820053	1482.018354	82.37712729	105.2749448	101.4529248	142.4068629	88.69821811	356.3936978	502.8090509	317.1079059	279.1845524	415.6478278	89.3955258	84.66795496	190.5897622	95.68312828	130.8394944	63.56644574	104.3702009	120.1830449
SpTIGR4-0114 (1J3)	SP0114	511.9186881	644.4426789	902.5833822	985.0841398	78.47462526	94.79681388	87.09169139	61.74777232	535.495116	877.8172563	376.480004	1096.122918	82.66012727	66.73016963	79.59083936	81.32573604	77.1736634	108.9046562	258.4787327	197.5623093	310.1625302	212.8072665	59.72250817	71.39558117	240.245942	80.31256202	94.01410565	64.93411065	85.99308539	67.44971499
SpTIGR4-0115 (1K3)	SP0115	81.56102886	92.58335762	1085.130231	1271.868434	72.50050183	680.0268587	434.2658757	194.8803701	563.4006334	1279.539492	856.4142987	739.6187026	168.6755773	69.06091923	161.4215393	70.36152431	120.6686603	76.76312443	665.7338515	392.5267646	341.3224243	771.1178179	220.4534131	174.2070331	378.3568656	91.84096882	173.012558	243.4066299	191.2945993	193.3243837
SpTIGR4-0116 (1L3)	SP0116	208.591109	118.3087896	972.9793153	1034.223348	64.53873285	72.89494376	79.40095456	62.79310678	766.7118438	2096.564023	404.3170797	675.6290279	91.32699585	62.96005531	79.77911026	78.40238525	85.83087016	70.67315679	313.0808719	225.2545115	197.5788233	106.9438774	61.23916123	61.42652132	192.6518516	106.1083778	93.96001341	62.98439322	97.5737374	65.09514292
SpTIGR4-0117 (1M3)	SP0117	7883.019777	7539.026688	5242.675691	2917.725946	5773.626488	4667.867387	12653.29469	4756.307786	2448.524529	3068.618884	1989.624645	8127.772995	4373.761955	2974.288775	1969.141029	4747.33819	3432.121808	5017.040667	4177.099812	3161.060416	3081.638557	8078.653385	859.0302513	2606.662243	409.5774836	165.9733005	332.7470633	294.2764395	448.5899889	1446.12621
SpTIGR4-0118 (1N3)	SP0118	4495.46525	5362.436161	2022.901995	1153.203188	1370.177638	1332.448414	1768.666162	476.0984979	1147.812229	1056.865076	600.8891044	3806.636167	1049.498996	1506.907804	821.6314965	3055.667329	686.7656464	2672.704643	781.1888239	1151.185616	1187.853052	1015.248184	200.3551596	349.6218096	299.0156157	102.4070404	185.5054065	170.7726205	152.4084054	181.4738175
SpTIGR4-0119 (1O3)	SP0119	1542.762217	1107.448845	1136.866235	1349.858611	116.3719918	366.620195	117.87723	68.96307606	994.6578522	685.0324554	434.177714	1156.868623	187.8791684	287.7265591	257.0614293	529.2442324	179.9490441	97.82005917	333.1728075	208.3885544	352.1288071	240.6355615	69.87169517	101.7944798	224.3754339	82.00927225	112.7304379	82.16306651	111.5794916	101.9155782
SpTIGR4-0120 (1P3)	SP0120	1446.602844	1512.014691	2123.86293	1720.15855	163.3175897	636.9848805	296.2651362	99.86579848	1067.925841	1455.942302	531.133639	1770.530385	319.9644683	389.2853405	153.1416552	818.2763262	289.2929714	405.4370692	621.266352	393.3310356	433.9968799	647.6897919	91.79715647	132.404576	309.389841	118.815392	179.8971353	101.3966326	177.5455764	134.3523307
SpTIGR4-0121 (1I4)	SP0121	3113.391745	3608.259391	2231.173685	1172.152192	944.8058869	1718.167343	2570.167318	510.668167	1136.879296	1323.43186	514.2431788	3611.104838	372.936107	1005.725395	297.0421426	1794.044504	623.5214276	2482.977778	958.4271136	1189.105923	896.425235	1142.724099	389.8489291	932.7458389	313.0584186	90.18344995	222.7506464	152.2444713	154.796856	511.5448422
SpTIGR4-0122 (1J4)	SP0122	3158.377963	2628.454121	1781.300976	968.8627895	350.9510962	1072.431667	1154.449396	444.5054292	2207.217946	926.9629053	741.4686569	2642.747762	217.1615229	792.2093108	235.5286799	1382.334908	279.3759075	1173.87605	601.9147313	538.4313151	666.1212183	445.3201155	1176.410004	317.7293805	414.1746464	136.5277423	340.8761961	430.2473522	129.1571003	728.6304945
SpTIGR4-0123 (1K4)	SP0123	180.1383396	135.1893114	800.0716	1000.156713	78.16020882	109.6760982	83.646725	64.66593766	1253.709799	1343.341127	846.9193145	714.3498668	102.4144969	65.83064901	79.1736777	69.47353994	84.24233867	62.02110863	332.0770859	178.0442294	246.3089285	116.5709693	67.01553559	75.61968358	218.1877834	80.68680611	123.8490342	67.66446951	77.78945677	66.4219686
SpTIGR4-0124 (1L4)	SP0124	124.6334066	115.1457486	924.6724505	1196.700806	70.25630916	92.38820051	73.1467225	57.72127591	652.2015736	1178.003021	304.1394131	966.772595	90.97960707	58.10335047	74.72445477	64.6116118	81.04803679	70.44810043	274.7143803	216.4533339	258.9111104	255.6296542	67.08991212	59.09845761	186.2969142	83.73777591	161.1966842	61.12098775	77.71608025	63.88286774
SpTIGR4-0125 (1M4)	SP0125	728.8076838	512.0657204	1346.362212	688.4765878	77.91413974	189.0856974	80.3300751	71.23767523	802.2003328	1459.815581	713.5291311	1110.917082	94.03794709	159.2400184	85.02726241	74.5877773	87.7133824	115.0733724	464.863367	238.7864176	270.4570728	409.8199241	71.5313018	86.73865642	167.8825489	113.7400342	139.105275	62.90921467	83.37198285	77.71973457
SpTIGR4-0126 (1N4)	SP0126	133.0834172	83.29851571	1257.86588	922.5881268	100.1283775	82.31761401	74.62470071	60.61142009	1735.538181	1527.843773	342.4341598	603.8270883	118.3387751	61.75594638	80.17257284	63.49974561	89.85299321	63.33478125	323.9775525	146.9955803	286.3280291	283.4095102	62.46763507	68.00739192	315.1795036	83.59051226	149.0794353	63.7222422	94.85209166	62.65067183
SpTIGR4-0127 (1O4)	SP0127	1363.290568	1863.28221	1326.844485	1060.837106	228.0593713	1003.552692	397.8949331	231.0586017	669.4023136	1343.657517	792.4617124	1541.981258	120.7912503	753.1969963	145.7981793	599.3250545	132.4941177	570.8747129	724.6944791	313.3525419	433.7290228	259.0448766	217.3877195	142.8002871	301.7159715	99.64078765	218.0861105	146.4929261	90.66212619	346.4845319
SpTIGR4-0128 (1P4)	SP0128	778.5643877	622.3183077	879.5053814	964.2843939	80.81802572	296.0702433	236.7486114	75.00083875	901.9114395	1877.394303	402.85726	1122.152845	119.4515931	71.64754636	91.95228914	231.3873797	89.16636661	118.046529	292.3496438	249.2057047	394.1863679	245.9240374	97.14007963	86.1557964	254.0698356	101.7129793	155.4698005	78.53944728	105.4029335	110.7391714
SpTIGR4-0129 (1I5)	SP0129	302.2969988	228.1284338	965.9434167	1214.606845	89.00650608	160.4329007	166.1842599	72.02179611	944.6067995	1908.398408	528.0222906	720.7199121	68.09735387	75.97031201	88.85817793	104.8192577	82.079432	74.18831144	373.864948	269.4682704	213.2111243	233.3372739	64.01035415	108.5091589	208.3772906	89.83550308	114.2658046	61.0886301	90.18856118	95.02944042
SpTIGR4-0130 (1J5)	SP0130	748.3237415	554.3291917	1471.842892	1449.883546	97.85542737	95.67296476	95.77045301	72.85656822	1085.08949	1582.467963	595.7989819	641.5641878	89.99514343	125.1495122	97.65345647	211.935915	104.9521859	541.270137	395.5438022	231.8088013	374.5582452	294.476093	63.01795147	84.64526102	173.039488	76.14898251	119.6473326	63.40884404	89.41907084	82.4533578
SpTIGR4-0131 (1K5)	SP0131	672.9106431	1046.703892	1352.261483	5175.388635	123.2720041	84.0358702	66.68236216	71.77674462	983.649015	1431.845015	748.3425379	1364.346617	80.3504375	172.6035162	77.30764238	397.2127147	99.03318295	509.9808017	806.1461479	294.7340124	549.5538996	210.7643702	64.67771743	69.18871584	324.9075705	92.21031218	171.0761498	68.39801839	119.864819	65.9146725
SpTIGR4-0132 (1L5)	SP0132	1421.510384	581.2802227	1389.253997	993.7856711	72.5950564	87.81997086	78.69741213	68.51420702	668.584902	684.4181192	466.4682485	1184.859339	83.28392409	194.9919161	76.4029398	326.7921104	84.41198321	249.9916098	826.2147108	264.6568169	286.5213391	300.1254917	65.36526306	80.22350773	226.878792	71.47290363	150.9740978	65.40134037	99.53611674	73.5947535
SpTIGR4-0133 (1M5)	SP0133	2819.084625	2485.155047	2369.276419	1613.03589	122.6083822	111.9804266	163.5407241	70.51082707	470.3292592	2681.841303	724.3680821	2563.891237	72.93449707	682.8428709	116.1252841	989.038649	121.4396665	1337.312919	430.5460377	486.0097461	912.135922	292.4426381	62.64329894	81.33554309	222.0362817	88.91452238	110.7728416	66.69396922	110.2418795	84.86127174
SpTIGR4-0134 (1N5)	SP0134	335.7851178	702.2395549	1196.76532	1356.95203	76.30637116	69.69935333	76.54716914	66.00813442	451.0799438	2731.351075	421.7126216	1004.945616	92.08569966	68.62595605	79.89198437	145.1532639	78.05542101	299.9854179	398.7162644	248.9281489	263.7349808	185.0389419	67.41364653	73.47491527	290.234511	83.60664039	152.2204003	64.49012886	95.7817243	61.6333813
SpTIGR4-0135 (1O5)	SP0135	3239.461375	3862.379416	3933.365392	942.4756112	122.5154331	158.2567632	92.77563852	77.96546826	778.695487	1428.073143	728.439293	2668.898112	167.2918347	901.0518278	217.3932509	2388.36166	123.2127285	2108.496829	760.5396246	572.6386988	1193.494104	189.7853121	72.65802513	72.54966617	259.5969055	117.9902677	153.473502	86.16515597	189.9853726	77.66264284
SpTIGR4-0136 (1P5)	SP0136	2707.70528	2966.805637	3260.240464	963.5308742	190.1651331	182.3543705	118.9400036	71.21382096	803.8355983	1682.569049	821.7077999	2355.253312	270.9349535	836.9078627	291.3188713	1387.605256	148.2463239	1748.772317	1533.573003	539.0017275	774.3397559	203.9072224	118.2635935	95.09140192	336.5019274	121.2512574	188.0253452	68.90359291	269.653551	72.27355378
SpTIGR4-0137 (1I6)	SP0137	1625.077174	1489.172262	1470.822604	1005.542179	114.475086	148.2615372	87.15126457	63.31126345	583.0175495	670.2384253	536.5158381	1345.411442	108.0796674	295.006847	114.8179507	552.3018894	93.28805086	1044.547519	429.9222856	315.3008351	505.038793	485.4222438	60.1145666	72.84825089	207.6908619	74.17906189	123.3529559	68.07016241	89.23080046	66.30177822
SpTIGR4-0138 (1J6)	SP0138	2566.737957	2328.548018	1300.210967	1084.28187	149.1532799	88.66879963	74.52838998	66.99517017	650.937179	1082.211911	567.2146343	2137.076006	106.4298391	872.6341576	115.0934495	625.2849793	200.9116096	1373.068874	441.8808725	396.0098689	649.4228987	382.6620265	58.86358085	71.79874389	283.6884013	105.239092	93.22694954	74.21888121	97.09455439	62.29282488
SpTIGR4-0139 (1K6)	SP0139	724.212495	622.9117282	1122.635525	933.3167044	69.83675396	76.59392582	64.2660222	61.82702947	660.6646264	864.4169589	576.2626591	1044.256455	84.06019356	281.217448	93.17938763	406.6986817	102.5150913	490.8543476	380.7867815	231.7396182	437.0942239	175.4055311	57.45248581	68.04863938	285.797615	90.66159765	106.8669986	66.06184221	107.7891122	65.87384065
SpTIGR4-0140 (1L6)	SP0140	2465.912333	1529.513583	1782.470696	1298.690598	240.9160726	95.57885261	83.6911969	64.77420052	1068.834863	1384.679426	420.1956578	1746.555896	384.9080338	943.4238591	374.4264276	1441.128503	206.102382	788.3594813	711.38095	578.3376198	887.1680746	238.3729956	65.69064168	68.67040797	330.104922	191.9148067	181.2824986	73.48628283	333.6386312	67.4157576
SpTIGR4-0141 (1M6)	SP0141	2744.917015	3211.2306	1489.636068	878.9910532	292.1357404	1078.962648	575.2501044	234.9908666	1258.038245	1582.013331	573.6014806	2593.338496	290.965655	404.0766981	244.2800704	1285.57296	325.7813456	1265.619392	457.2712732	641.8772006	1010.540029	614.7790193	193.9480686	161.3169627	287.8120893	102.0633982	168.6303337	266.3260318	104.5772401	244.2482707
SpTIGR4-0142 (1N6)	SP0142	1016.674347	895.3030966	1160.020842	1024.470227	385.3673366	1283.401041	1489.37396	529.3128347	728.8564946	956.3976938	510.7590117	568.7280335	197.4330418	157.5325086	155.0899607	340.2024202	722.9286814	350.9709142	290.3295651	357.8135875	651.1921555	914.9203116	321.3139425	562.1102381	326.0803685	128.2306127	194.4841636	287.9091966	325.1244149	558.7560332
SpTIGR4-0143 (1O6)	SP0143	71.45876539	68.67707922	519.965154	847.5458143	65.04046158	84.51393442	75.49835539	62.09381129	824.118598	1079.800386	427.8503011	522.3247723	85.80477475	62.08843454	82.2679711	62.38548317	78.97161751	61.37903833	438.8796531	176.1872489	277.8620522	149.9029251	59.10563458	67.39543427	304.3812539	83.22962254	123.1453022	62.21548551	90.06721341	61.32701015
SpTIGR4-0144 (1P6)	SP0144	4364.518159	3940.190298	3341.733976	2065.747515	2147.411963	487.0597379	582.178903	306.8934446	551.2815491	1510.697319	737.9576209	2855.096372	1369.155753	1679.324701	1384.923999	3389.21462	1903.755086	2016.998903	1096.274323	1251.878375	2309.884344	606.5467852	347.499232	143.295173	370.2721664	434.5018389	359.6043547	453.0950421	1017.30255	202.0064839
SpTIGR4-0145 (1I7)	SP0145	1656.655124	1398.873249	1622.846763	1349.161054	260.4656826	212.6498032	149.6150902	79.59260103	460.4356056	904.6661115	356.2751391	1046.477689	192.4346456	517.8127087	212.8589667	921.0805541	208.6648423	785.6820443	460.3463315	509.1885953	595.7617601	288.0422955	74.61509838	74.11445822	191.4730407	78.55161173	140.9234208	62.45121485	96.62513771	75.89182568
SpTIGR4-0146 (1J7)	SP0146	2014.571301	3193.757596	1399.520787	1546.144422	658.3038876	124.8128703	112.2306735	74.91069317	902.3201381	804.1696803	544.2288774	2374.682894	864.1677693	854.1430046	334.3500096	1834.516146	1454.284684	1554.022984	754.6501244	628.8731709	1074.640726	241.7945708	92.86627652	104.1938677	290.3117613	160.9121708	156.2072332	69.80468526	125.6084222	84.09430598
SpTIGR4-0147 (1K7)	SP0147	361.9103204	441.8227891	1350.259508	1761.070494	81.27672837	77.01816618	81.93298191	63.79795422	547.4980835	982.371648	412.2275506	800.2659298	89.38135435	69.76132026	79.45641534	123.7439976	96.43447344	69.17556553	310.22082	206.0724794	567.4970803	297.4123721	61.2733716	63.68250329	259.8567104	77.36047289	98.27597071	64.93100348	113.8152147	65.26494727
SpTIGR4-0148 (1L7)	SP0148	3847.07555	2808.683357	2296.160036	1133.895244	989.6302311	369.4327525	344.3850843	87.54620709	556.0317695	1100.626325	296.9409765	2945.451923	362.9855913	561.4929838	353.5468516	2117.08016	643.9765445	922.9784228	457.9610697	994.4956144	1007.692573	372.1838006	101.8096011	107.6413265	237.8634593	136.9986323	206.7098139	105.7858271	130.0361495	130.0360728
SpTIGR4-0149 (1M7)	SP0149	5324.822887	6152.100301	3029.083706	1025.774498	870.1695505	1287.521406	1241.322437	271.0118515	710.3314594	1151.350265	595.8550987	5318.517956	1338.500346	2242.577849	1449.56397	4515.568297	2993.459179	3416.271177	1347.992465	2320.736879	2588.402135	870.5923881	359.2155161	278.6487406	305.0885322	371.1469646	235.535892	199.2157544	164.7472176	448.5767716
SpTIGR4-0150 (1N7)	SP0150	651.2116513	878.0243905	737.7333961	1158.111034	96.01287765	118.3103228	89.6207945	63.47590624	692.6668589	855.6931013	440.783041	1008.650081	112.9088065	90.3636547	91.16535373	215.4362294	164.6929885	161.8333428	353.363328	257.6630598	189.3075275	245.3362406	59.90796359	71.99950571	239.5959039	72.64354348	101.6590445	63.81216234	84.13305995	64.27789594
SpTIGR4-0151 (1O7)	SP0151	1795.800793	2124.562176	1524.164134	1095.650214	126.6812946	569.1360242	262.7809663	98.60348528	816.8310736	1142.28376	453.6199797	2322.611828	144.6472687	185.2350533	107.9705812	773.2027556	151.2245705	303.6164825	368.0857578	333.0868302	271.5058736	569.8876342	86.12221069	169.4542197	304.871425	88.88965778	180.4028763	85.99736157	153.3704016	128.3666491
SpTIGR4-0152 (1P7)	SP0152	290.6869954	404.832845	1661.514364	762.2339382	141.4003969	208.9852083	293.8631989	70.63527733	661.3465194	1661.840804	293.3065753	892.2579791	115.9241257	141.6780819	119.2676559	256.7288038	128.7732784	138.7978391	406.7954876	266.2071933	302.8472788	327.9335179	74.394835	91.23578872	227.2275047	103.0198809	159.2719255	76.69581592	102.7144746	98.54958207
SpTIGR4-0153 (1I8)	SP0153	474.9840452	588.6125628	1052.415517	1123.046417	93.71981591	178.5238679	160.0979451	72.53596921	1023.626554	923.1258374	854.2532481	907.8512429	112.3959066	107.0209773	101.4571872	121.5962987	109.5652083	130.1793074	401.1260752	224.8658276	304.9131513	519.7184732	72.14935003	82.47058067	184.9399261	95.34158542	144.2125847	63.62359719	86.25792147	80.35608597
SpTIGR4-0154 (1J8)	SP0154	224.2955723	359.4857114	694.6346094	1285.939042	192.5373523	230.1327971	160.1777548	65.34637421	462.0887588	630.3110783	463.4700352	763.5150456	78.89290053	109.2183056	94.73985332	79.01498428	91.05918241	111.3691367	370.113466	209.869124	298.4161024	120.8137025	67.14741462	71.75417419	219.7752933	86.86943751	99.20080643	66.15727079	89.42766152	81.2244092
SpTIGR4-0155 (1K8)	SP0155	849.0885383	811.877723	1119.30284	719.7722458	82.44317699	285.3423871	182.2159213	64.9268596	829.2729846	1159.340695	357.8060009	1144.35677	110.1675476	86.4523514	89.31532219	145.3875268	78.9947769	98.39789791	299.849962	196.9786845	256.5709442	219.2501837	71.84113599	68.2781082	234.4810277	95.07115422	124.7049567	74.89215238	106.1683214	85.35208189
SpTIGR4-0156 (1L8)	SP0156	1030.417336	904.1049745	1097.66525	1001.04878	116.5027144	237.2074342	398.9166591	68.7104589	785.4373733	1261.783738	567.7634183	1377.210105	98.97165411	91.20989822	75.31626606	244.4637644	98.33754709	250.5323506	251.8856233	251.8477083	276.0265001	213.9112182	89.24328824	115.6551431	277.625462	85.37083844	120.6970655	76.80138821	119.230118	123.3091193
SpTIGR4-0157 (1M8)	SP0157	400.8774438	582.4424371	636.600327	859.5176389	171.4731075	462.7078927	381.5009559	128.1745294	524.386515	1535.115949	409.3880333	782.6551502	118.7683406	112.2316408	123.3936464	800.9348188	97.02524482	187.4634873	404.1874299	331.3998268	546.4688417	353.9965376	77.74206427	98.21786552	224.3466931	91.5340885	140.1979926	89.62012096	101.6926113	91.89222803
SpTIGR4-0158 (1N8)	SP0158	705.7813056	778.938909	1124.478221	944.6428026	106.1339682	291.7778415	232.5384395	77.58391315	435.3354453	675.0378902	278.1650562	885.9554615	102.6583136	168.4331686	107.6117293	186.844152	104.3304884	128.5251171	326.2964007	292.7483636	258.264406	312.4209785	70.73045744	108.0909752	251.9307421	90.41576978	146.3345898	92.65868464	101.5406575	106.3463531
SpTIGR4-0159 (1O8)	SP0159	1110.078714	1866.939152	1117.797866	1021.185077	229.4599386	2903.258136	2637.574784	1113.417212	1036.023399	1498.237469	781.5146659	1702.504956	101.804573	374.6025847	110.2530549	495.5787096	107.932588	676.8911548	498.440319	304.3349688	364.8806147	377.4621627	351.2572905	157.0986283	244.3874838	132.8625682	187.1199215	277.8995575	181.542019	725.8764434
SpTIGR4-0160 (1P8)	SP0160	131.4648894	183.8987243	1004.334822	1124.382452	80.01275328	100.8844404	125.957185	58.3361424	517.5591786	1145.893259	337.8764104	1166.946277	111.8046737	59.55270476	81.13675765	73.11549447	97.7327853	83.48302798	251.0618984	193.1833817	186.0891836	252.9173089	73.63958392	63.71048662	131.9984689	92.85605465	128.3664528	61.5773271	106.3777758	71.78325154
SpTIGR4-0161 (1I9)	SP0161	199.0629841	168.5110371	734.7887913	1248.224834	67.47970064	85.64458917	67.09655561	59.44788725	547.109524	911.8541018	432.5295234	1166.781157	63.97177227	59.24257914	79.5713706	65.31055096	71.47061694	61.54227022	318.3881736	149.5263078	224.048122	288.5798111	58.9115821	65.78508073	181.9049375	101.4257569	118.5723989	61.43382594	83.74364583	56.87474497
SpTIGR4-0162 (1J9)	SP0162	111.7959175	93.56811496	1399.373768	1417.959404	74.05702889	359.3256784	618.9100225	223.6756128	941.3243607	3205.42123	971.8853081	404.8856466	76.30711684	87.15658244	104.6226674	75.24394477	108.0283045	64.15973165	620.2505072	261.7058094	314.6262578	367.1458591	236.4038497	535.6774996	299.5645563	96.94303564	199.606299	96.47694097	102.2020199	397.7084448
SpTIGR4-0163 (1K9)	SP0163	70.61558177	68.99978852	721.6169804	1225.320857	68.22363591	716.9261666	560.5382109	154.6140661	423.0559985	1371.664465	615.100704	789.5283075	94.7863209	62.34913532	70.52314974	61.1062664	79.45750702	61.15236646	497.6372309	230.1945772	292.6052406	299.6426562	111.0024754	242.8016801	262.1869225	91.70072416	141.9109739	139.8964435	137.0190572	304.9758182
SpTIGR4-0164 (1L9)	SP0164	74.68763511	69.02772944	616.0353174	1458.722337	80.82124852	800.4115062	1024.292177	220.7517071	525.2689467	1625.956824	370.2000631	649.3216376	107.7692774	68.55827744	82.60218602	72.19333024	78.00564416	63.99914875	1104.843222	275.664261	236.4829094	655.2233607	229.2165901	842.6993218	270.3524892	103.2351429	157.5862616	132.194001	164.1848157	516.1049977
SpTIGR4-0165 (1M9)	SP0165	74.38230354	63.8938593	840.3962366	1233.111785	73.69238021	2124.904903	2862.333876	618.9349626	1158.081869	1807.567343	619.9385921	592.8136655	83.86880996	58.1097768	100.5073496	65.94124306	83.96978515	54.94945853	337.4082342	235.5274859	303.3652408	658.0886417	247.2866395	1269.518234	252.2983708	88.18107392	179.5565957	71.69787799	120.3722328	806.5628157
SpTIGR4-0166 (1N9)	SP0166	78.62190501	71.9178235	1035.624048	1622.397159	76.09032681	2940.256875	4060.418141	1142.531378	754.2884348	2193.259673	666.9667953	658.3684759	103.8034652	63.17467024	83.87704764	62.47147822	74.04348494	58.78373362	410.7105036	255.0854412	287.6452155	875.2785655	418.725639	1507.281333	281.1749361	93.97053965	194.4063791	218.9532053	248.1363354	1209.685233
SpTIGR4-0167 (1O9)	SP0167	77.12976681	72.44828518	1351.646555	898.5362818	65.38958127	3496.001685	4508.473627	695.7513111	703.0215565	1114.871972	603.9627989	724.1355545	65.82427141	64.99993647	73.57330706	60.74614304	76.75156622	60.24993637	463.5079188	165.9515263	238.4482311	737.8820406	1107.823008	1410.515335	419.4449705	96.75991257	379.1883378	262.7961609	424.4604684	917.2175607
SpTIGR4-0168 (1P9)	SP0168	68.00780836	61.11941326	1151.991073	838.1103405	64.82587695	4146.26951	4770.865533	393.6868457	1228.541074	2484.435126	692.1833102	544.9965844	104.632076	63.7352658	73.97591712	63.22345051	85.96826944	60.56235853	691.2639994	235.3994442	276.9605161	703.084496	992.4720965	1128.581494	371.8234494	95.340866	545.4988506	147.188359	810.9830668	1069.189693
SpTIGR4-0169 (1I10)	SP0169	73.13682093	61.47028467	1165.918575	1295.992058	70.24014954	74.18787917	79.7734109	61.97834127	496.5897809	1241.752084	394.0077216	589.7489486	75.51339139	59.68411044	74.49460973	56.71672836	73.58215231	59.51479257	408.3674426	211.2882048	281.2999347	286.703513	60.95011635	69.72470316	204.2163048	65.11489856	113.1226654	60.26357081	83.57952783	64.36755354
SpTIGR4-0170 (1J10)	SP0170	100.1178989	83.59862846	1361.294446	1305.712425	74.109547	425.305736	220.2238482	122.6867271	964.6968036	1029.675699	301.9973271	719.9248709	97.22763812	69.13641335	79.33036318	66.87274082	75.94141049	64.65833647	438.2522306	200.3627715	300.1218537	552.4855075	125.5212637	293.9272002	252.4123646	92.29464169	136.1939213	70.0488839	88.83264954	167.3791046
SpTIGR4-0171 (1K10)	SP0171	92.57676904	92.8977878	1031.151525	894.8973587	68.71969568	703.3616971	784.0183856	193.7096835	1088.273007	1153.275403	561.5044028	534.209618	98.22441528	61.71538085	80.17683019	67.90519063	86.53923491	64.37935727	425.2873411	231.7785637	366.4735463	358.6988371	515.372377	527.0060248	340.2082172	102.2200061	264.6325194	108.437819	217.8892819	723.8417988
SpTIGR4-0172 (1L10)	SP0172	89.65731317	72.40504507	1083.880006	637.2816776	64.71108032	299.5442033	430.0152933	164.2608552	1281.856935	1743.404101	376.9534785	537.4085493	100.4690071	59.35717597	79.27629002	64.82058895	82.24017334	59.71306537	291.0479686	174.4803987	320.2632251	290.8570327	152.2434819	349.4202778	278.809512	84.33034838	215.9667199	69.33344451	132.8845512	316.5703242
SpTIGR4-0173 (1M10)	SP0173	1511.13511	1528.580046	1550.191954	1091.497353	238.4379889	2201.029789	3834.971278	1155.121716	1058.704316	1831.954594	775.7367246	1755.249255	101.2138113	293.7782358	144.0688065	587.7067674	107.2268198	3317.516702	380.2211469	4596.96174	544.4320917	792.645041	437.0495288	1572.401273	476.8059065	97.60501994	260.5831376	221.1794614	162.105113	1598.58918
SpTIGR4-0174 (1N10)	SP0174	70.30450002	74.16506647	557.2298352	1043.083164	76.10346314	64.26136004	67.17363882	60.81603413	414.2248305	728.7892786	308.9663304	455.9065074	72.2181618	60.5171403	71.80630307	60.74216172	86.39864536	61.27273568	255.7143415	162.1120435	265.4535415	192.7034211	59.48771897	65.4876849	208.5915457	75.17778454	100.4415858	65.43079701	74.8088581	69.4491616
SpTIGR4-0175 (1O10)	SP0175	932.9815289	1210.133599	798.6275366	824.5341291	69.48097338	267.502658	170.4734495	82.13054808	497.388194	661.2528371	499.9328639	1363.484162	107.1203612	102.2296404	108.7266592	198.8942095	79.92574532	298.3268259	305.9866431	212.1902948	387.8373051	500.1815487	77.58791741	132.4280935	305.992044	86.28012827	176.9503907	119.4392593	209.667008	117.8019229
SpTIGR4-0176 (1P10)	SP0176	1264.570519	524.4178789	1240.094423	920.7933617	84.04269049	360.8929502	231.5531726	106.7350863	786.9799424	720.6819563	405.418606	964.1119645	150.3414462	280.5116825	177.1447491	311.7820511	97.51588778	338.6363849	338.7075996	251.0164104	347.4535974	504.2154635	141.5418401	157.337056	420.7691144	144.0293661	171.1136001	183.2044152	378.1297858	192.0190677
SpTIGR4-0177 (1I11)	SP0177	1036.854533	635.2404642	1515.007623	1210.64682	86.50885256	113.0821218	97.117749	65.06499682	523.1399404	1103.354376	327.2319819	1231.044019	103.08653	81.12438555	95.99451371	139.0725661	91.55285348	166.1823423	456.5712123	258.3599739	339.5423419	375.9431514	62.62916584	102.5003819	242.1800763	97.73550657	117.158396	59.359554	91.78943899	80.67864916
SpTIGR4-0178 (1J11)	SP0178	843.3542602	560.8328182	961.7389903	922.6953692	82.29706461	150.5218194	99.45870118	61.71860027	572.5743344	1283.946674	521.2084895	1084.487596	76.09385348	90.21535213	92.46032687	135.7157473	102.3641584	210.0026473	316.8974535	229.9363579	325.1692897	438.4398629	74.08928741	103.3257807	218.5458934	85.34490867	116.3647915	76.28157421	133.5973687	77.29546851
SpTIGR4-0179 (1K11)	SP0179	137.4153486	198.0057685	742.3907366	1009.102663	73.11542362	98.36552076	84.86993986	63.79502879	354.8467403	1151.655006	363.5864506	378.0138353	95.7342844	72.97101362	77.31053926	71.69462778	84.71953711	77.05994352	316.4497061	228.6108564	261.5734298	158.8637534	61.43681214	65.84112187	283.8462811	88.1116236	109.4932585	67.81802839	103.1346004	66.46779329
SpTIGR4-0180 (1L11)	SP0180	601.3929734	665.6702474	771.3219416	905.7303946	70.61970843	156.8435368	102.6315271	64.27051634	597.7108159	884.1619955	417.222218	973.8720292	108.739051	95.17911242	89.37253916	188.9058635	105.5450051	187.9763461	324.0900695	262.1201104	344.5247102	250.184683	67.33371428	69.02502191	182.7976016	85.53874852	159.8996949	74.01450797	85.69509338	80.40831736
SpTIGR4-0181 (1M11)	SP0181	276.6851568	240.226705	731.9410682	894.5861735	70.41790653	74.24482157	78.37171442	59.87982573	823.757198	665.2409983	262.3363555	686.9666233	82.6677062	73.91485068	79.12909871	64.75222872	76.23361796	78.26429262	386.9456515	169.0847854	204.1268633	339.1050905	57.24817228	68.568751	144.1460572	77.55702637	95.80720023	57.87103706	96.18575938	61.88486283
SpTIGR4-0182 (1N11)	SP0182	364.6384063	373.9442229	533.1340993	613.0356815	72.03553876	87.7852481	82.91219178	60.37946997	354.8822046	690.1879665	336.002574	1066.592945	84.61985022	68.54469342	69.99512654	82.85807038	76.10985427	171.0750758	324.8978906	196.4322416	185.029467	276.0093354	58.53051702	72.58849311	199.7477882	81.24283542	100.3192644	61.65673445	82.06312443	75.23980261
SpTIGR4-0183 (1O11)	SP0183	82.36479367	80.41805176	631.0566202	1130.624232	73.11790145	76.56053894	73.43876804	59.36737407	493.3915738	1217.674189	534.0457484	680.4865818	88.60639234	59.32355734	75.19995222	63.33231403	78.83687879	80.28028537	395.4429504	156.5030119	196.8366539	252.5767235	60.87078846	65.80368361	187.2325502	84.7129511	113.6685432	66.47603762	87.84808412	63.44243045
SpTIGR4-0184 (1P11)	SP0184	3344.129885	3567.518585	2675.083567	1667.460588	271.117588	2074.538744	1788.017131	420.9846878	901.3363212	1043.001441	525.3820152	3115.934676	233.9338469	915.1712868	255.1510502	1493.199599	215.5848334	1397.387815	671.1522676	595.759744	781.6932918	519.7786373	321.5794112	347.9096771	313.1795951	130.2098599	290.757895	170.572882	231.8673404	518.6933085
SpTIGR4-0185 (1I12)	SP0185	1113.257668	801.7873424	1027.722943	1293.020259	121.8264309	260.310328	316.174784	81.28730261	693.3738391	1301.938299	304.399016	1330.769871	131.1703241	126.8012513	109.5415968	138.2444067	89.70493302	294.672508	361.2731829	352.8734272	277.359467	327.7999141	84.77434829	109.8464378	243.374814	76.2403705	143.9990089	74.7028195	92.77126309	127.8767925
SpTIGR4-0186 (1J12)	SP0186	415.4009604	395.961035	805.3834791	1025.499949	95.44777126	112.3937165	115.2132271	62.82172494	1632.52306	462.898139	222.9618203	658.7463224	93.53460456	93.42391863	89.46790353	81.02633337	73.25136326	120.4204437	367.1553399	198.4035253	256.3090921	141.6851448	65.76901556	79.42528758	224.3436142	74.50411919	123.0471251	63.32353488	97.8133282	88.41814197
SpTIGR4-0187 (1K12)	SP0187	1450.398104	1509.017329	1111.997976	1156.602608	118.3007927	428.7474781	404.5645608	104.0308105	854.631108	857.5063704	497.4082713	1297.12842	97.45919565	130.2522065	165.5136363	302.1302643	88.34055281	371.7306246	440.2055776	242.6881689	293.7042948	145.9779942	85.63474019	84.47314536	309.7446506	104.0447466	156.5772717	74.29889464	108.3644934	150.6534425
SpTIGR4-0188 (1L12)	SP0188	89.16624391	77.70116289	615.7559082	817.6266832	65.89097133	75.14686777	75.35518615	58.63470607	1509.696583	925.1826495	261.8245621	376.7837325	96.00909694	59.99167761	69.91497421	66.05880883	86.64544195	64.37766546	253.122279	185.8203821	265.9831119	186.358914	78.02300294	58.80306945	210.5960239	92.5385349	171.8413965	65.34652854	100.4975915	59.2719374
SpTIGR4-0189 (1M12)	SP0189	2971.297814	2681.619066	1670.742938	1222.143372	774.3258503	1039.662096	1503.892816	390.5970414	622.2740437	1221.486824	572.2879219	2826.121676	334.189971	579.0539928	292.83094	2141.761246	291.2239253	1013.18947	948.2530204	774.0990966	888.089831	711.6516519	235.9666294	496.8493912	303.6779067	92.17335128	291.6934303	290.9971564	136.1694863	1001.060868
SpTIGR4-0190 (1N12)	SP0190	303.1557924	123.9707918	690.4469911	1395.498799	80.88599187	77.52111485	73.7291831	59.11861754	650.7394242	856.1568421	377.4848078	461.6536534	104.3747451	73.11118425	88.05034721	68.98386461	72.32653876	76.55336597	330.8251491	222.1233516	411.866047	346.6409907	58.7983719	66.8527936	154.9968676	72.66561598	155.8219178	58.55832099	87.99295098	65.48249298
SpTIGR4-0191 (1O12)	SP0191	2508.00387	2204.626163	1188.153422	994.7418641	294.4138511	939.9204728	600.3070336	172.0947277	608.2513394	1587.166469	389.8228189	2671.722643	117.364613	329.1642302	172.19925	1574.736279	123.891906	401.2975981	424.0594169	307.0722618	374.9210953	198.1073025	157.766427	118.8377807	286.4532757	95.44509061	176.8590396	148.2141895	132.3410746	298.0149585
SpTIGR4-0192 (1P12)	SP0192	2395.073371	1820.792691	1658.594261	1065.800784	162.6660207	546.7892262	437.066898	133.5896163	511.5492906	902.7365479	374.2462651	2164.300317	106.5693565	132.5317649	103.717027	689.4836027	152.9852936	204.5216679	327.9833494	262.4660835	377.8344168	317.3315295	118.9370124	205.117991	252.5900678	101.9799384	146.627573	142.2941304	159.4174119	114.8650305
SpTIGR4-0193 (1A13)	SP0193	562.0436528	251.9483403	794.5367508	1200.346743	107.0967589	132.4709159	174.6166377	84.70905105	554.1770424	996.3567277	397.965326	604.4905081	74.93509734	62.16773845	97.08929983	96.10849188	88.46712055	76.60791653	326.0533811	191.2575525	235.4003881	131.4556416	62.62937416	92.56741718	205.0521075	86.41045175	117.9178892	63.93444052	97.50979342	106.7851982
SpTIGR4-0194 (1B13)	SP0194	308.0991897	75.90922795	410.8513003	1107.198722	73.52139042	67.6249033	78.84855317	61.12158688	467.6159301	715.5985112	194.4494665	547.1760919	77.06491205	61.22078084	84.82671314	61.57971269	78.64747859	57.53093811	250.3401227	118.189979	181.5762673	205.0493729	59.19367661	73.8601817	119.3026704	69.99387834	99.60153511	63.46454094	82.86901463	62.89378137
SpTIGR4-0195 (1C13)	SP0195	1501.979979	754.8209028	1410.072677	764.842006	110.2600513	146.5258633	180.0042426	75.8521049	898.7343482	1343.043796	556.4659378	1195.345185	164.7402202	304.2177487	109.4376574	230.1683979	110.431551	459.7674129	747.8568997	345.8258682	342.8781646	353.7801461	167.343298	121.6606246	393.5028342	118.0480774	183.1171752	97.38157912	146.0463429	101.6370264
SpTIGR4-0196 (1D13)	SP0196	430.6137687	120.5374113	955.321248	1104.516528	68.98963229	92.45345573	116.2723412	69.68551482	677.2663565	1460.076517	388.4650039	526.7774148	98.0191638	81.69200597	79.00022856	111.2805093	84.64238909	79.38665069	958.1978307	225.2923463	259.2540829	303.6758034	70.65484139	110.940171	331.5997067	95.62586113	102.1040058	73.89654629	123.0004596	84.94312767
SpTIGR4-0197 (1E13)	SP0197	294.986027	151.6028377	684.3112057	886.1989555	90.42247837	132.4653118	104.2649997	66.8563903	1049.988931	723.3926951	495.0486989	627.4743625	121.9357924	60.08695876	91.57202199	80.39577303	80.01401202	64.22667761	351.4227606	222.2808876	207.531829	173.1504353	58.44740757	77.25456708	199.7616396	87.34771347	110.8675884	59.85607259	88.43956754	69.6826192
SpTIGR4-0198 (1F13)	SP0198	1519.676364	948.4769574	1262.697254	963.5597474	140.215405	1043.763354	636.39311	362.4813219	824.7125042	981.9939402	674.5539706	1102.720314	100.0869633	271.3870168	113.0148192	796.424975	138.5940323	305.5494179	517.2769201	227.3882799	401.3172838	398.6415051	132.5454054	205.9718292	243.4644221	122.133949	181.5138258	115.8302936	143.6359331	119.1745944
SpTIGR4-0199 (1G13)	SP0199	2148.917032	1680.932639	2180.270479	979.5671864	158.4452885	528.8940469	231.4481179	91.5869505	1203.778651	2039.678992	1616.228616	1725.577373	237.2442604	619.6366795	112.4325542	913.2370303	210.0033698	869.43329	779.4276186	370.51723	470.1373681	395.7044247	113.1192648	208.071886	262.1290536	112.8365457	157.9961558	94.46705463	288.5332431	157.5883107
SpTIGR4-0200 (1H13)	SP0200	108.2236467	81.57444212	905.5012379	1913.07424	72.27432094	95.40048056	76.76194066	63.85707774	426.2503052	686.7572633	405.1665669	558.342326	93.38515618	65.22773298	71.10925212	81.88190249	93.45936142	77.64235263	397.6003612	241.8000725	266.016489	180.2917687	63.54499743	73.23629536	185.9477305	90.68488917	114.7202395	66.82287213	102.1650187	66.0958029
SpTIGR4-0201 (1A14)	SP0201	689.0965178	856.5677343	890.9689329	747.575522	92.86052726	152.1769164	84.77462198	70.06613505	464.5998076	1325.934052	814.1041721	997.4234457	89.3294033	135.6416811	126.0903931	388.0222627	107.5188261	312.9596265	445.9968887	422.6959621	314.5980599	180.1947428	73.99171471	106.0764338	201.038484	78.28361329	102.6397281	90.49699342	100.1437407	82.70120332
SpTIGR4-0202 (1B14)	SP0202	7577.513839	13774.11633	3359.671846	1537.469497	1194.85511	12304.16643	10690.81101	1831.039787	2131.794847	2179.789301	798.308383	9461.872324	206.1651689	3902.819434	651.3214517	4296.88913	275.9830813	8405.619406	1387.789753	4014.217247	2588.393244	1178.201475	2169.559217	5060.413086	1359.34258	266.1243812	930.0103585	876.5423785	453.990315	5046.277062
SpTIGR4-0203 (1C14)	SP0203	1589.758272	2800.003638	730.5812135	1011.082866	116.0436872	391.297327	380.8914155	75.45449978	650.91486	1159.053243	276.887232	2660.572266	125.9458707	161.1132804	84.26519744	535.1450945	95.91353398	456.2073743	378.4186047	235.3750235	464.4610172	339.9133405	96.97670442	259.3526742	282.5296492	82.50379591	163.0499941	77.23085352	89.64028854	303.1178709
SpTIGR4-0204 (1D14)	SP0204	3208.547405	3560.738	2037.398427	1147.370254	395.9335477	1528.479354	1170.477458	212.4781269	771.474358	775.9924255	532.7483249	2936.299213	107.5839355	524.7959706	117.5298558	1485.356089	99.48707695	1056.402191	510.2550222	624.6464432	754.3912681	370.8997481	733.7226295	998.8127896	385.524649	101.1920335	326.6778137	128.2425147	143.443521	1031.281663
SpTIGR4-0205 (1E14)	SP0205	3060.102493	3428.116704	1761.498585	1341.784859	871.1191634	2150.205356	2638.879272	607.878786	971.3135032	1178.328315	584.8933137	2464.198858	96.12997679	577.7950862	130.7826577	1138.753651	120.7485453	1696.092652	610.3052698	1535.436088	908.5234931	498.2463479	380.7770593	1052.16575	372.6496877	113.4081115	202.9624509	134.9902624	86.95620355	850.4843384
SpTIGR4-0206 (1F14)	SP0206	3308.574931	5891.563391	1853.710259	1343.748676	485.7301872	2155.880289	2514.576741	407.1261786	793.7232419	1545.803038	602.2458907	3776.292937	87.5037121	949.3180519	95.65989864	1854.644693	157.9824126	2364.041533	495.8324902	759.0530907	1107.602942	413.4895579	645.6238309	777.7907431	320.6629791	98.0854442	230.255409	104.2442367	97.68594428	602.1365428
SpTIGR4-0207 (1G14)	SP0207	1449.730912	2121.957964	816.1240235	951.1769527	311.7396742	941.0435487	1221.656542	195.6660903	722.9832637	1346.055109	565.5126675	2238.287634	94.05122529	569.4214548	107.0978445	1076.125095	108.3530534	1021.578951	514.4658177	341.47226	754.6564402	274.5144709	366.7091979	581.8057427	299.7321436	104.9936391	150.6773043	121.710155	94.21743468	591.8117851
SpTIGR4-0208 (1H14)	SP0208	1559.918388	952.06058	1151.9674	696.4062329	257.7502429	451.6104746	270.841523	217.4253301	878.2410217	976.8938769	369.1177363	1168.021107	232.3293179	182.978214	159.7706847	625.3043248	312.7749847	291.4110976	390.9726611	324.1487285	379.7759147	365.9718132	149.480136	192.85175	269.2547274	156.6961411	342.0769667	437.9894561	350.022746	137.9245697
SpTIGR4-0209 (1A15)	SP0209	5025.552789	5455.572407	2384.351167	1420.833473	2746.588358	2213.457003	3509.624121	1730.340096	969.0358037	909.1599465	679.6386044	5157.741976	743.6038545	1283.691136	1137.303721	3521.525597	750.2486163	4007.481838	740.8943347	1561.37	1053.994455	1992.061557	782.3356067	955.5725437	279.4612051	138.6191995	294.2941501	383.90344	274.5557826	653.9788858
SpTIGR4-0210 (1B15)	SP0210	974.697729	1116.38037	901.9196777	1102.177126	240.0330248	215.6845193	234.0881632	127.6388385	372.1918491	744.1400072	350.608575	1299.102414	117.3758705	163.2741162	127.2126094	316.4522414	128.036295	375.2518708	313.0380804	261.3990251	269.6172785	399.9528807	94.82308367	113.7650639	389.9618912	78.21652777	192.1788389	159.8027298	190.7557575	105.3156711
SpTIGR4-0211 (1C15)	SP0211	5002.260566	5891.374468	2260.297048	1194.409139	2098.05324	2169.953901	4064.402027	2026.589758	826.4754982	1448.757601	667.8761854	5696.138485	977.6260522	1732.348594	683.8861825	4099.404344	2046.537198	2891.705502	1446.997234	1130.365091	1171.308861	1780.649753	2570.80958	1020.999513	604.7362639	356.2329163	1381.414919	1697.724894	1071.345179	994.5020089
SpTIGR4-0212 (1D15)	SP0212	3244.408099	3052.881166	2202.12718	1176.682177	1425.569051	1340.907338	1430.845044	810.466238	1065.372076	1755.431875	383.8145108	2348.610429	458.585035	577.0071425	461.5118405	1843.226676	1117.61962	1083.50811	581.1111686	512.2530763	678.9440612	1161.160693	318.8165915	377.9893763	411.0838832	301.495758	388.7861053	684.0101095	1126.274825	346.074915
SpTIGR4-0213 (1E15)	SP0213	4073.401812	3565.260563	1793.038961	980.599404	1515.327369	1586.715435	2453.20187	1323.192426	942.4382835	1201.457775	580.7982133	4087.69991	2214.151687	1259.480386	1805.084753	3730.979624	2134.637846	4186.866821	2266.489947	1842.393948	1538.005559	2301.648543	811.1676849	1444.911104	452.742589	184.5302376	379.5174891	927.8598712	369.1763313	1150.54439
SpTIGR4-0214 (1F15)	SP0214	2058.571013	1983.183036	1241.874415	1170.509621	464.4541998	826.5050707	763.589435	221.1544007	987.9802514	733.7686037	522.8400727	2447.875551	170.6197095	225.6240039	217.0661206	2195.293402	317.1247308	954.9274114	342.3367171	406.8953583	589.1361797	749.3939633	168.8262003	289.7236151	281.4738461	105.1106886	152.2946473	358.1221248	268.8677481	214.331208
SpTIGR4-0215 (1G15)	SP0215	13558.15187	13324.74532	4555.381332	3714.663053	16492.38734	16513.14564	18792.14628	11267.65663	8902.988091	3921.370347	2684.563398	12155.47972	6316.906337	5991.927935	3879.539729	9992.202877	8964.135759	7412.093377	7876.784491	3855.69919	3926.945462	8364.087634	2730.356675	4678.390811	1862.146507	796.3685201	1503.971028	4780.966371	5116.163706	3395.837029
SpTIGR4-0216 (1H15)	SP0216	10835.98511	9348.881433	4615.384893	3078.343744	8601.895949	8577.697565	10324.02018	7762.775047	2684.285807	2717.810524	1633.408535	8693.990299	3494.491076	3024.235398	2812.687264	5620.784265	4188.645447	3626.744343	5051.281552	2695.167666	2390.965958	5234.177205	1825.997551	2921.859218	1268.31515	901.4012062	2007.879994	2344.919791	3674.154435	2172.880444
SpTIGR4-0217 (1A16)	SP0217	3494.054399	4044.242467	1291.307896	908.435007	1086.427702	1282.334923	1442.689302	799.0999743	710.937094	803.4237336	461.1904323	5352.293298	581.9546413	598.178685	653.2190651	2375.376145	1484.967781	2011.606184	822.622592	871.7476222	916.7201577	2244.2757	573.5888319	1272.689812	394.0953673	165.4862326	246.8711275	746.3963599	461.3210705	699.3437542
SpTIGR4-0218 (1B16)	SP0218	10475.69189	10529.99313	3993.658981	2309.537504	7312.883056	11057.7829	10734.38675	8899.042403	4012.103794	2656.811932	2359.919367	9136.278329	3018.878943	3702.343748	3484.788466	6986.203796	5358.344002	4842.198357	4183.226133	2823.982107	3128.043995	7184.056961	5482.826577	3549.564615	1614.711331	1006.352593	1968.810671	5471.15973	1428.258234	4257.699668
SpTIGR4-0219 (1C16)	SP0219	5037.599923	5364.182518	2556.167941	1212.534994	2146.867462	2118.438207	3110.731042	2667.984361	946.6175733	1210.701403	1181.396297	4719.83441	659.4062554	1524.863064	903.2610274	3544.223801	1520.202424	3003.65644	1425.770295	1061.545206	1146.974607	1249.317837	1545.253064	622.985914	473.236326	278.5228412	867.4961049	1044.663784	501.7080586	534.4975763
SpTIGR4-0220 (1D16)	SP0220	844.1460235	520.3538333	902.8475546	1093.611812	119.1590394	127.0723848	134.1302046	75.56639357	1438.626741	2169.497392	440.9947795	1223.286065	97.66259584	62.27734037	85.34195061	199.6300409	118.0550987	93.21261699	209.503785	234.660324	304.4565806	408.1153818	76.13325097	103.4414085	231.3868706	94.6955703	178.0285134	162.2533705	158.7909555	101.1834042
SpTIGR4-0221 (1E16)	SP0221	4065.468928	4932.036528	2084.476547	1432.38339	3009.364352	2115.692655	3615.918294	1880.989645	1282.069644	2081.550431	968.6943314	4432.019049	1192.708424	1219.091293	910.1547441	2877.034068	2791.023958	2927.422414	1868.314409	1188.020396	1180.055406	2422.553184	1040.849848	912.0132025	443.5852752	202.1827153	397.4171946	895.2049979	941.9051822	876.3491962
SpTIGR4-0222 (1F16)	SP0222	3031.575889	2592.813151	1523.11284	966.5108264	658.9771051	973.6326646	1332.144892	675.4442976	768.157462	985.6279095	656.8004858	2989.998193	152.0204186	669.5468153	208.7724039	1760.958345	977.5344476	902.627537	576.2379915	572.2314428	768.7956098	977.5982643	826.9685779	307.5554309	419.9262343	173.3776998	267.5028159	842.1919161	311.0307316	415.9691381
SpTIGR4-0223 (1G16)	SP0223	1058.26713	903.3060179	1055.254348	1229.972123	125.442155	273.60192	631.6894269	110.7228658	895.047807	2332.408346	563.3432072	1753.822299	77.66111601	102.9820076	107.0595072	448.0327511	199.1651929	162.9771037	368.0953971	236.0979619	380.2072382	554.3277655	224.0374904	142.5508853	236.6469932	102.0964559	205.6268927	164.8005017	107.1060865	244.1213987
SpTIGR4-0224 (1H16)	SP0224	7034.472859	8042.008323	3812.173662	2675.383429	5863.889982	5663.017765	7569.488239	2537.720252	1776.101549	2321.226701	715.8515376	8052.537009	1450.571626	1893.163825	1309.620496	4783.794857	3948.236414	2906.532303	2098.677264	1600.997342	2310.72083	3362.217501	1656.68762	1839.254146	719.112385	529.2333369	1868.651339	2019.070454	2190.617075	1542.635254
SpTIGR4-0225 (1A17)	SP0225	7403.454013	8138.636031	4871.261358	4497.927554	9330.22522	5139.476545	9318.430295	3278.893846	4249.667236	3018.727712	1603.211575	9018.80956	1972.843025	2260.473923	807.1789802	4771.455827	3992.855994	3650.139968	3798.891171	1582.632475	2364.948499	6310.696095	1093.113373	2049.18342	535.189778	406.9719734	444.6382684	1537.08725	716.1863195	1383.842279
SpTIGR4-0226 (1B17)	SP0226	11578.82898	11687.1542	5011.458593	3216.266684	12515.41319	9386.160926	15899.31689	10075.29465	3325.503175	3856.473517	3049.111853	10317.95567	3874.991768	4868.720347	2607.296505	8256.332981	8521.344023	5359.504746	5015.276425	2886.912976	3673.848035	9613.629751	2609.859449	3647.95897	1136.120059	1071.775466	1164.903751	4937.43079	3278.727261	4174.596431
SpTIGR4-0227 (1C17)	SP0227	8806.403154	9597.984628	5612.851838	4107.136774	11285.3197	8533.73272	14352.3343	9683.949141	3138.824049	3462.097051	3378.115007	9409.475946	4279.421369	4339.172078	3002.972127	7205.957089	3165.853943	4599.26068	7306.113504	2489.03046	2843.621036	5943.502225	2089.70499	3064.6523	1389.398058	892.9019347	1235.800087	5175.848913	3344.921325	2448.018962
SpTIGR4-0228 (1D17)	SP0228	2084.67566	1419.835621	2088.911929	1077.446881	367.133427	535.6502574	757.0597952	308.7326438	801.7183649	1699.8667	527.9364883	1656.747911	252.209544	299.9875523	201.6078385	1568.68472	294.5320669	563.6149227	975.1238188	401.9091275	501.8296363	687.261901	197.2219275	252.1870778	364.1097846	191.3968046	241.5895221	307.2538225	467.4126851	288.0658915
SpTIGR4-0229 (1E17)	SP0229	4839.296865	5011.735682	2944.342895	2848.96058	7408.491942	2641.989128	7596.248298	2837.318814	2120.542136	2835.217277	1125.666589	4323.304613	1485.450716	2296.921547	1196.280449	4763.286092	3193.386157	1715.693473	2615.997361	1718.051086	2145.804653	2947.705302	1467.730681	1477.306849	1225.074509	558.2624623	969.569752	2053.685857	844.9697586	1502.011367
SpTIGR4-0230 (1F17)	SP0230	2093.687339	2169.219663	1916.968638	1193.145337	1862.577319	1344.993384	2666.042378	1358.732257	1131.985878	1186.59846	1070.962237	1505.19886	603.1733331	755.7418892	278.5140021	2079.087745	977.0222414	1248.08123	707.0909509	543.5486028	697.8673377	1207.038218	433.4376719	808.0749688	360.8074909	133.9646822	426.2653658	551.224941	612.4369654	684.4122692
SpTIGR4-0231 (1G17)	SP0231	4719.987526	5464.769096	3393.865631	1129.822246	1273.618089	4740.251958	3241.903331	1668.247305	1377.625642	1531.237312	775.3692131	3993.494527	1086.908261	2585.367478	422.1973085	4301.234981	934.9765601	3515.29912	1849.871616	1004.608406	1492.954391	2491.464402	1516.493705	698.1923582	701.4720675	450.2526723	547.7273004	1461.64244	763.8941119	1287.816073
SpTIGR4-0232 (1H17)	SP0232	3397.973131	3225.455078	3693.157305	829.9232637	1243.071834	1470.295751	2024.955655	1577.576612	760.2621497	3004.997802	939.3901678	3602.075016	638.6704833	743.4463349	849.4211264	2154.198268	1041.406545	1535.188025	1536.12708	1272.791461	1459.219323	1660.001888	875.025569	1408.790522	830.5681836	265.0509997	977.7894656	1967.40427	1869.594275	680.4411829
SpTIGR4-0233 (1A18)	SP0233	2576.684516	2639.802048	1268.267918	8453.130364	332.3912395	579.6955297	688.0118613	250.4664848	656.3600561	534.4982219	421.0417184	3047.826701	231.2923871	267.9203822	255.9756093	1531.003804	306.19064	1635.459213	614.4683571	702.2311557	705.5673685	763.8478428	206.3017102	386.0340401	277.0888308	109.7335176	178.8908274	804.1256867	139.7846573	346.7216621
SpTIGR4-0234 (1B18)	SP0234	5994.268488	6831.925022	2856.932671	1675.163507	3518.430561	2188.198873	3672.491058	3081.368282	660.5144355	1277.661093	1071.233313	5244.018558	686.8994548	1828.968974	681.2168124	2059.261435	819.5443072	2360.670795	1418.473973	1286.663566	911.3335109	995.4181861	757.2363962	741.9101828	361.7778834	162.8927487	393.7530399	1111.91629	521.1658225	585.6482952
SpTIGR4-0235 (1C18)	SP0235	5105.264726	7044.60121	2233.80785	1142.210535	2490.390203	2022.772982	2998.862113	1859.77382	1282.173433	994.4524279	1090.806668	4653.64172	1131.732582	2144.327005	507.8070208	3553.469806	1052.527021	2682.002891	1466.832855	1005.795933	1611.60688	3259.314753	962.9023995	945.0462201	391.8545923	133.5048443	423.2594486	901.5736658	847.5892414	453.3708461
SpTIGR4-0236 (1D18)	SP0236	10701.90397	10932.66824	5395.014647	3659.837255	8938.645538	9571.877807	12634.00543	6277.430778	3684.226134	3207.524104	1332.196438	10395.22376	3481.186158	4244.382562	4262.153262	9478.325443	7252.905706	7681.76147	4655.49433	3684.940937	5607.725201	7778.696402	3428.602089	6195.217594	2935.510552	1111.46639	3324.609637	7064.420711	11737.46961	6828.09697
SpTIGR4-0237 (1E18)	SP0237	3844.389356	5071.81327	1862.459707	1608.059065	3939.981925	1534.400409	2257.807754	2131.722605	1811.937456	1051.211531	951.4361507	3714.721181	1433.979657	1800.976311	1231.147981	3825.352118	2278.093779	2942.883978	2359.175375	2215.444674	2377.073477	2325.195695	1409.700395	1250.381883	1171.845801	675.5670813	1182.825807	2620.293574	1142.181108	1005.766097
SpTIGR4-0238 (1F18)	SP0238	1427.369799	1397.987181	905.3683187	1052.408657	111.3454352	570.1611895	315.8199066	90.26121833	1224.250576	802.7085267	497.7265775	1847.02381	85.05816002	204.5985355	83.81747315	345.0194957	95.30804485	405.6412605	265.0602291	235.6000834	375.4725165	413.3020072	79.09194058	238.4538448	205.2333132	85.68567467	96.86282238	80.91756579	111.7314999	288.2897412
SpTIGR4-0239 (1G18)	SP0239	1637.392161	2900.949516	1279.60392	1443.022425	294.3743009	1613.398123	1850.776839	265.0726085	823.3327816	1223.134309	642.6617397	2180.383282	350.6251141	1060.97159	128.05938	1733.655932	293.908685	1268.625248	4671.880989	471.661398	888.87114	1063.195276	678.1873948	1027.088341	558.7895968	197.7657641	346.1898768	275.8198608	560.2505324	1138.103185
SpTIGR4-0240 (1H18)	SP0240	6010.706075	6521.615709	3127.767335	1022.910131	1369.443937	4255.570105	7170.685656	1039.219637	2053.070536	2526.297086	754.1127239	5355.434225	895.7516218	2833.779992	399.5825407	3722.797847	452.456534	1955.910159	1738.135738	1008.578342	1617.173064	1154.863552	1305.114224	1278.934312	1087.719009	171.2661609	812.1303343	450.1532136	1110.844837	1821.226656
SpTIGR4-0241 (1A19)	SP0241	120.9655201	103.5791536	877.9073417	1287.684299	67.04536922	66.37543732	63.9031211	59.12969692	647.4934061	424.7905442	233.0824388	414.303219	97.03844415	61.45051575	94.28536233	61.07900313	75.42328515	70.06796007	295.9497042	202.2552261	178.0528963	119.7652596	57.95272642	67.82315479	181.19352	71.23745515	100.549358	57.76057981	83.42845078	60.28761678
SpTIGR4-0242 (1B19)	SP0242	179.5922803	335.1890569	574.899525	1400.421983	66.68488883	85.17646969	88.42539174	67.99848641	479.1470928	822.6616845	827.5529385	1141.498955	117.1495444	78.33697975	111.7064126	75.79665483	105.4629256	93.4012332	658.9960277	455.4303357	414.5073796	536.175852	74.0523216	99.77803655	446.0133142	95.2426827	201.0452474	69.03824602	157.2360742	81.95432656
SpTIGR4-0243 (1C19)	SP0243	81.42014337	94.85439746	807.5659738	1145.894759	71.42551008	74.14049654	71.29237805	61.28543846	803.9020399	860.1613664	278.9515232	635.1478011	91.53655391	60.77638281	79.51406781	59.49592579	81.41062143	61.56645428	235.6213631	215.1984842	192.4023254	165.7671508	61.88281075	63.19090228	171.1272878	80.17293591	104.7977916	64.19034244	90.05691696	56.01208629
SpTIGR4-0244 (1D19)	SP0244	128.5109983	105.1304809	976.3289577	848.4824115	63.70029352	72.70155596	77.03080066	61.50262436	762.6483671	1459.024488	431.8995582	423.5827345	114.0593117	65.52672444	84.96819372	74.62260063	90.3609089	76.56980004	441.0329794	260.2483169	306.0665635	328.5927633	66.69860183	64.88303825	200.4571243	91.28687606	167.951829	67.34746288	107.1038638	67.77995714
SpTIGR4-0245 (1E19)	SP0245	140.4848194	209.9560593	1068.654326	1124.594687	99.37368562	97.22992776	89.82259229	64.04889695	558.242264	1055.616124	1235.794422	640.8905203	118.2051183	91.38786551	103.8748315	98.56317089	93.59742244	100.2872396	575.957057	346.6263094	317.5115789	599.8527042	67.40393844	90.73056993	214.1812008	81.9490204	125.8206691	59.760217	97.73080491	64.88983749
SpTIGR4-0246 (1F19)	SP0246	762.1204877	805.6679485	1035.923029	973.9326421	86.37428341	340.7005721	150.9079675	73.8969352	787.3187304	1058.168064	604.2466585	1465.097925	146.3076241	132.2683773	138.6984695	101.4073122	90.71861378	213.9686016	472.826621	335.673856	349.6329481	253.5039817	137.9884261	92.45809782	294.3112764	92.77910245	155.9138701	92.47034728	145.6019775	99.49944866
SpTIGR4-0247 (1G19)	SP0247	658.4555876	1072.992167	947.7458614	844.7281836	140.7546244	326.0264512	160.7768604	90.87656919	564.1645942	1271.071688	682.7292046	1452.168138	159.3479336	275.5172992	118.0455687	317.2478533	104.0686926	333.1817446	677.0743712	377.36868	420.3660479	272.4296948	145.6014196	102.1244385	483.6989517	122.6986164	210.0794311	110.1358771	243.7163327	120.2277854
SpTIGR4-0248 (1H19)	SP0248	616.3378781	263.7800854	1271.431987	986.7740075	71.10393834	154.9144253	148.7046295	66.66564154	1190.840868	2232.016053	538.784718	1170.205549	204.6507682	143.5363688	101.9636635	174.9619078	89.13160926	163.4665501	517.5186174	342.7002006	400.490174	431.9003084	99.56331532	80.14841661	356.6858753	114.4578128	211.1502256	74.19115572	186.870668	148.0500078
SpTIGR4-0249 (1A20)	SP0249	255.5269367	178.6131893	489.5079897	872.3538485	71.5465658	74.06477963	75.93630012	58.64554138	453.8690171	567.1839627	394.5789147	1415.415391	100.0817617	66.16816643	94.23229954	61.35254578	81.79410787	70.52591435	299.9438828	166.7828477	245.902642	299.3573482	56.68557952	65.67483904	154.1517151	78.08746185	93.17658801	58.48539575	81.57552412	61.69587635
SpTIGR4-0250 (1B20)	SP0250	759.9287011	1386.201756	1134.152474	886.7376478	120.4628406	647.6672612	286.2043569	112.9218085	848.9882195	1005.424124	642.556411	1814.1282	277.2267874	553.9510207	192.4378328	265.0037823	109.1481777	304.2142374	1102.641929	619.6269834	441.4673331	514.9693325	280.1577023	252.8392083	645.2250658	136.5706475	274.8422131	127.4810083	216.8707816	366.2596146
SpTIGR4-0251 (1C20)	SP0251	238.4500642	223.1406131	608.5568464	787.6392722	78.62425003	140.5552113	101.065114	60.03666829	558.6374244	715.0168327	390.1870185	551.636424	112.0224643	68.56075934	92.10321686	92.80534493	82.51586301	63.1494563	286.545183	187.6679287	276.4424561	139.7660652	68.64799141	64.32367227	252.4187054	101.9467356	120.8212442	61.83033074	95.32103407	70.3433504
SpTIGR4-0252 (1D20)	SP0252	691.856654	382.8990942	886.4826475	913.7898942	76.73736886	149.3392619	158.0076457	61.38698651	579.5979218	1013.611221	227.7526784	969.21406	120.023037	85.39779911	73.67208544	134.5747519	83.40621821	94.85494265	362.0560494	229.1196363	333.2138766	214.511903	69.28878071	70.88623578	208.3255791	80.70415492	98.9162364	65.17404339	102.3026903	85.07400195
SpTIGR4-0253 (1E20)	SP0253	2625.632777	1967.204292	2019.232407	1220.548379	251.1067277	1671.507033	901.1897303	140.3949513	1052.232972	1873.661287	549.6800447	1822.029978	1638.367234	1187.817394	424.9651436	1433.826401	260.5589365	1319.823479	2605.551183	1219.961078	820.4954253	775.7757448	360.3085237	455.6301577	830.9664671	1663.267476	637.0984472	227.9521835	177.5873944	853.0324798
SpTIGR4-0254 (1F20)	SP0254	5570.813997	6143.616878	2666.822072	1519.808588	1500.362212	3021.545486	4249.392031	725.2144283	1257.196439	1581.836925	612.1464247	3958.880258	481.5822467	2542.914942	357.4318077	2361.27112	452.8354268	2809.040287	1203.581502	1171.312195	976.0667121	1107.872274	746.849722	1044.334044	412.2293056	176.0344671	328.0898698	322.156707	172.1376603	1555.124761
SpTIGR4-0255 (1G20)	SP0255	259.3534234	315.8794478	1096.88613	1487.77663	72.67240204	1670.453457	1073.614512	193.7160442	967.6252332	1680.42133	572.2084057	1604.2184	108.8404295	94.64154437	161.8226536	85.10694286	88.8325927	112.9788602	535.2742711	442.0003268	341.1048111	287.9432835	430.6066323	329.5219509	454.5512476	117.3371836	272.4307336	185.374119	144.6672255	669.2115027
SpTIGR4-0256 (1H20)	SP0256	144.1572066	144.8980887	997.1213172	767.1294574	69.37179441	815.489531	1183.403986	142.4652219	1342.264559	1344.766107	651.1114463	1584.517598	125.1202988	64.92037939	110.4016946	81.88450768	170.3145707	80.68989299	407.8257173	330.6077818	292.0874241	428.4048481	209.7383061	262.12443	423.7147752	119.8379382	299.9298858	137.9038018	208.6095762	455.9758348
SpTIGR4-0257 (1A21)	SP0257	64.69005298	58.25124704	2203.628264	862.0757583	72.13072095	63.77405609	65.15155034	60.37820453	263.3053925	893.163698	336.8877788	334.0723802	81.64875195	56.96382014	66.24392685	58.62968817	67.67928298	54.23564174	307.32734	133.0305741	305.4932999	133.0266417	55.93279216	115.9215695	206.2987127	90.4123561	101.6676672	65.75519786	97.39150144	75.26737886
SpTIGR4-0258 (1B21)	SP0258	118.6440745	123.5183885	860.7136312	974.5681937	81.36903486	91.91378377	90.34053954	72.3406282	714.2047416	1920.442645	414.1243471	398.0509584	123.1052525	80.63555654	129.6605246	100.445865	107.5394116	89.62836645	448.4799221	313.6430226	231.7730626	269.6428831	76.73705959	98.80166494	235.5368731	97.08318772	118.1325474	96.42636159	97.54317613	70.77093061
SpTIGR4-0259 (1C21)	SP0259	4471.404133	6157.634811	3622.099994	755.3494627	823.268273	2192.598561	1371.424736	474.7288309	1042.131083	1878.465651	634.2005724	5052.60976	657.1962316	3058.732898	255.2705782	2347.801464	371.8455364	2037.280712	1874.05564	708.0194175	1090.622846	1270.61338	812.8658069	1589.988882	693.4046764	206.5603011	438.1889328	688.9178667	488.1958924	2368.827555
SpTIGR4-0260 (1D21)	SP0260	1824.155061	1166.982907	1399.46054	1231.122503	132.094984	1240.067991	380.8662044	98.43687431	888.1451967	2672.366713	513.3647289	1479.706959	200.6741004	600.7536869	153.8319399	1439.59559	135.0874237	1164.5485	983.5429689	552.9181094	806.286529	626.4284891	288.0077133	356.7325994	547.3599225	121.5251379	282.47888	156.7565944	230.2403004	778.5801011
SpTIGR4-0261 (1E21)	SP0261	9158.837364	9329.745446	5203.561552	2225.10088	4648.757022	7667.386483	9884.887739	3272.423361	3595.56372	3263.482686	1179.638413	8194.513492	1608.155743	4538.563417	1296.080116	6273.49	4868.674419	6582.795919	2060.895839	3127.759746	4468.957604	5543.038809	2392.917746	5175.847514	1410.697302	372.1657073	1082.452605	3737.801834	611.5671055	6817.605778
SpTIGR4-0262 (1F21)	SP0262	3578.222945	2862.295736	2651.673271	1126.101258	528.6732536	1323.310163	1190.920493	268.6493435	1245.190764	982.4819637	761.3620313	1864.211254	340.099186	1072.299928	195.5566917	1313.941066	322.0780294	1388.67987	824.8077882	666.9539785	716.9370759	870.9489871	470.4121202	683.8628304	332.3952306	130.5262291	244.3995471	185.7059806	187.5215617	362.769555
SpTIGR4-0263 (1G21)	SP0263	5244.211919	6135.194836	3843.265804	1020.444294	1689.952972	3833.662739	4678.297365	1609.231701	1595.085866	2037.415837	919.244556	4673.636077	1264.922823	3464.369997	803.2953813	5740.651139	1568.14667	3601.386961	2141.399657	1724.169225	2386.347985	3715.392979	1591.67212	3283.965863	1478.83206	428.4126038	726.3935965	2215.623598	1217.283167	3774.943065
SpTIGR4-0264 (1H21)	SP0264	8650.014074	8742.108917	5894.707922	1845.912683	2936.084815	11700.95541	13951.93623	4887.641751	3908.58666	5504.898686	1485.49121	6456.348678	2243.921577	3903.527165	2226.76174	7791.716537	2364.822886	4586.496156	3367.588957	2996.599084	4259.521143	5392.371007	2501.635732	5199.709565	2868.53926	491.1512756	1912.05944	3151.578144	3459.482869	5407.193935
SpTIGR4-0265 (1A22)	SP0265	266.2229335	214.36509	756.2214342	1011.167415	79.28027733	65.81252803	75.23441499	59.93753756	382.5629985	649.9686527	246.1559825	780.7696408	84.78869173	60.99582343	75.77142571	60.54362141	69.45926883	69.80582547	289.1393419	178.9892856	377.5137881	189.841858	56.06896686	73.54684225	175.5005632	84.92913431	93.44247446	60.86957573	81.08877762	62.835778
SpTIGR4-0266 (1B22)	SP0266	5097.007927	7075.277877	3370.140876	1271.034419	1513.999947	3868.10195	5510.39418	2813.708917	1249.226963	1538.230687	880.5948507	5377.369606	902.3426935	2985.377987	277.0220784	1606.406217	809.3042989	2458.811327	1523.241463	1007.86577	799.5126465	3150.739934	1268.718457	2313.519452	742.3190551	299.338543	415.062869	2533.452756	931.8291653	4822.830017
SpTIGR4-0267 (1C22)	SP0267	317.533041	356.2937634	737.636514	972.5854426	78.15881535	108.4636924	90.21088206	63.25509979	484.4946069	809.8479849	290.6987527	1157.256919	103.504808	75.34051572	85.7613848	104.6256073	82.12941353	63.05120815	343.3009209	198.8210014	205.7011372	414.9284708	59.54949632	79.15829783	214.3480057	90.1981863	102.1228292	75.52780528	88.305613	77.68283934
SpTIGR4-0268 (1D22)	SP0268	3523.80199	2974.103956	2486.731563	1217.103321	220.9171956	2915.871941	405.7713003	122.5195405	1736.692112	1110.497247	739.1145657	3452.700476	220.8214561	1480.673073	127.3606255	4213.673467	123.0162443	1361.405897	1245.68329	589.4060286	1573.101879	432.2008275	524.4763698	387.4712925	610.5458917	121.6517096	324.5658064	142.8592481	383.1979013	681.8128852
SpTIGR4-0269 (1E22)	SP0269	102.2162851	88.04376009	4069.879023	1228.464388	83.59057296	74.41320075	71.74287962	69.81929609	1048.818755	1644.750827	817.9211254	565.3219897	78.61771963	63.49445815	76.16450857	64.7423679	79.32125021	70.65799036	491.2418336	270.1154865	269.898187	259.0884542	55.78481666	72.67831757	237.5766211	86.90454607	95.12405963	64.53347021	85.58476763	65.20853443
SpTIGR4-0270 (1F22)	SP0270	2153.656276	1151.374417	1418.234456	1206.436694	256.8961604	1506.451987	919.9318131	1536.373142	794.2374496	1474.828529	918.2659396	1043.781692	121.7548764	659.5317211	205.97505	1328.621878	256.5377806	1150.405351	583.9528494	755.5388803	990.7321151	481.269931	516.0968797	464.4608244	323.0217236	97.99752326	283.1006847	650.1268854	217.2083222	645.6106822
SpTIGR4-0271 (1G22)	SP0271	8957.311667	8711.802388	3104.298231	2286.969484	6601.829472	6202.821531	5544.900703	6189.733031	2433.407415	1753.533148	1504.93895	6758.992558	3297.982271	3147.281654	1806.546764	5832.989733	1896.388652	4000.615124	3337.210997	2695.517774	2642.287488	4100.748292	2301.189709	3669.546855	1572.542039	411.2183487	1614.539691	3723.333469	1929.28474	2303.482538
SpTIGR4-0272 (1H22)	SP0272	4047.543059	4051.991632	2774.96057	797.1942584	850.6917479	1127.636131	1022.163892	516.4910345	917.5019475	820.9514381	518.6688916	3742.059401	448.433374	1084.744482	261.9140726	2854.798089	552.8829144	1500.243386	889.177845	821.509427	1038.663277	1950.793789	461.7177774	1064.624734	579.8030171	276.318867	679.6160482	598.6392837	648.5310656	414.5001161
SpTIGR4-0273 (1A23)	SP0273	969.9091337	680.2198657	1284.586411	770.0256505	153.7358432	126.2005173	156.1731324	84.41133103	404.9433739	627.1911182	316.3239447	960.3466255	87.45710769	93.22833748	120.5466774	154.2488991	88.22965254	189.1502331	293.5044902	250.5887347	323.2423541	587.2154272	87.60098825	131.3566046	213.564248	86.76801009	126.2700236	69.79823416	98.68598856	154.3183837
SpTIGR4-0274 (1B23)	SP0274	4956.610861	6495.447731	2449.331407	1341.616246	951.9617538	2267.229195	2057.6904	799.7666882	1006.821764	1130.315156	719.4828986	6085.650947	428.2470315	2666.201504	330.9750981	2415.363115	462.3688142	2890.966138	1329.160433	1495.5075	1118.235864	972.6076267	548.7035534	1436.73865	982.6388509	179.04617	354.1292054	435.3054644	373.9219745	1823.658019
SpTIGR4-0275 (1C23)	SP0275	2232.405747	2407.233737	1510.124494	1006.844278	166.1854759	910.3013415	379.1250987	294.5346748	1666.90989	1411.448064	583.3549904	2119.538931	361.9008062	885.9448269	187.9887551	990.2569768	215.005831	1013.871703	789.6172022	481.9668364	684.7321814	342.3036381	473.223492	218.9459185	376.6687273	115.258278	347.7925479	308.4351749	170.525721	321.6766692
SpTIGR4-0276 (1D23)	SP0276	2239.50151	1972.609476	2000.056118	1155.954073	110.0543384	340.235578	382.2851037	148.6616218	528.8387139	1404.52609	487.5062564	2203.965221	195.5664534	689.7058536	186.49295	1007.141725	143.4343626	568.7895818	590.1521544	443.3778442	646.1981874	472.9720004	564.9914379	482.7987684	342.213109	114.3743388	436.3907236	187.4732599	209.0111735	994.9001013
SpTIGR4-0277 (1E23)	SP0277	1188.415778	936.8474012	1990.504048	1334.411393	91.70196415	118.8554777	108.0390099	76.06952779	970.0553498	998.6368885	607.3280642	1187.673176	91.02007422	153.672553	115.1093212	236.5723559	88.32659341	274.4299365	534.3770335	359.1443227	301.7810842	416.2461983	66.27453579	97.16184197	205.6758681	92.63529356	105.459385	63.55670312	105.6151862	93.4179629
SpTIGR4-0278 (1F23)	SP0278	6838.813325	8306.754051	2664.075505	1052.295617	1199.958137	2349.757179	3183.057249	753.5730149	1093.43542	1156.73121	592.6256447	7720.043533	902.0497997	3524.828406	398.5775663	3269.689739	795.8033619	4166.370993	1542.384424	1576.498712	1057.169194	1611.827919	654.3103734	1937.161948	502.3488232	162.1138729	295.4988136	221.8777148	390.3074224	2325.718813
SpTIGR4-0279 (1G23)	SP0279	77.61847604	81.03180217	930.9625499	902.4344521	69.65471371	1219.780519	1671.525873	549.4053295	719.87338	1052.630938	624.8426976	544.9999875	166.0152599	65.11978941	348.741597	65.64561762	156.2162486	67.1447104	748.536349	351.4726926	240.7054267	512.8586098	892.8572156	760.3002985	564.1438391	154.4299548	487.3688605	562.3782916	466.1219995	1232.586293
SpTIGR4-0280 (1H23)	SP0280	1994.803079	1452.308738	1927.97227	808.0571302	94.70736939	484.0381191	641.740586	107.2336526	555.9290394	1682.610909	394.3206919	1355.856562	129.2630962	679.4276579	97.42900288	945.1973123	138.2928518	654.3026963	539.0105152	267.1926079	460.462678	397.0236405	202.3585674	228.1890403	252.0761307	114.1443831	167.8970619	129.9534034	161.7755041	413.0722934
SpTIGR4-0281 (1A24)	SP0281	6718.114744	6934.0979	3474.188879	1337.131385	3326.688906	3130.259951	8665.133404	1297.544672	1646.60737	2433.742819	988.5036948	7428.669583	1904.525596	4443.323525	1268.015855	6133.831432	2176.050097	4789.184266	2613.997947	2451.003029	2719.569525	2660.502203	1738.156989	2904.395809	1868.662942	285.0434312	710.48238	2318.145476	929.845028	5945.677586
SpTIGR4-0282 (1B24)	SP0282	2134.97018	1682.956302	1401.092126	1120.531477	538.3573735	1064.999883	1406.324858	230.7650674	936.1094323	1191.906547	239.1866024	1564.600263	309.9995804	430.543537	116.8553645	1293.617301	132.9785971	944.8471298	518.2479279	427.9482386	489.9263368	772.2448027	173.941254	610.8721844	377.6501743	97.8696238	193.1382305	404.3062298	167.8948317	382.1512012
SpTIGR4-0283 (1C24)	SP0283	1084.204702	990.2477276	1381.691185	1331.753519	284.240167	381.4118859	504.9476465	131.0489871	714.6338724	689.1381837	515.3836591	1030.153823	103.3379549	119.457728	87.48155577	302.7365218	91.83126708	95.40987926	360.3061402	206.4815527	236.2057229	234.8446113	79.5839012	86.48100177	300.1630329	79.45717728	150.8074171	136.8134259	156.8440293	121.9936732
SpTIGR4-0284 (1D24)	SP0284	2584.065664	2690.80916	1599.060456	886.7749525	623.1251922	1034.654419	1392.50307	375.5946988	739.5798645	897.4424046	442.0624756	2272.186408	238.0223458	236.2149231	113.3401976	1169.031394	127.1983141	653.2377683	400.73357	331.2939057	533.3480357	289.6384658	216.4826465	386.867628	353.5453671	135.6094914	219.0828508	342.900871	160.7728615	448.8408707
SpTIGR4-0285 (1E24)	SP0285	2822.912411	3692.059081	2479.555772	2019.310462	376.7398719	2548.238472	1594.86634	426.8731969	2107.5442	1458.565227	1498.191142	4188.456824	523.9373115	959.801863	353.968881	2953.272865	545.3047674	1586.570783	1374.649076	1354.171385	2607.638723	627.3342701	554.8282439	491.1095693	663.6002885	141.083358	267.0853883	964.3815578	242.4207901	1558.279357
SpTIGR4-0286 (1F24)	SP0286	4322.603649	5790.44598	2024.427373	688.909706	701.9059921	3685.510207	2865.850751	581.8835787	1175.656078	1076.364528	507.0397793	5824.446817	344.0964184	2819.788638	215.2305946	1901.596492	263.7560372	2498.939513	1538.110606	843.0564703	754.2522004	616.934285	868.6395587	779.0795006	668.6759123	133.6772621	350.7503358	736.0043689	212.5499812	2057.826621
SpTIGR4-0287 (1G24)	SP0287	4605.067019	7832.593056	2632.057085	1664.152668	1801.425945	7623.928418	4906.225402	350.3294066	1959.718723	1325.08843	498.9074387	5271.108073	397.9889609	2679.660714	243.2642715	3692.620395	268.704593	4213.03775	1750.277029	1286.763377	1269.429022	425.7082186	1318.205726	689.5313143	582.3228503	150.7033625	597.888151	306.1285552	295.7545077	1347.670369
SpTIGR4-0288 (1H24)	SP0288	3310.062603	5925.57248	2765.542991	1705.705981	261.0705166	2714.563782	1597.007405	106.7634538	1024.983157	999.3236785	439.3831675	4851.628071	230.2260251	1079.759289	180.106798	1439.644525	134.4958479	1625.447522	639.3964069	661.3386536	768.2174622	364.5372089	332.3627351	281.2625968	312.8629938	128.3155541	278.4581789	104.1918733	193.7997277	428.1310688
SpTIGR4-0289 (1I13)	SP0289	756.923581	509.7196963	1216.125757	1363.292506	103.658016	287.5319689	178.8416935	75.84988496	500.7789207	650.4625712	427.225878	659.6390707	88.16613254	74.58151142	85.24035437	197.7156929	92.26876926	187.1168621	374.9924114	236.5389178	341.5921058	212.6435588	71.19632717	110.4336162	199.5589088	83.52699282	104.8691489	68.01000799	88.09710501	136.0078643
SpTIGR4-0290 (1J13)	SP0290	5445.879259	5982.00655	3426.224061	1377.200994	1594.7705	4516.507783	6032.617302	662.4243048	1079.693369	1674.096506	813.8590562	4460.371883	408.9525898	1928.819096	215.3250972	3177.399534	320.5074821	2808.585903	1146.020436	898.5498772	1120.669476	828.6289526	676.9341629	1633.750048	328.0028659	166.0196178	277.5774015	187.2691981	178.5120612	1650.240696
SpTIGR4-0291 (1K13)	SP0291	1529.962161	1486.946445	1150.281299	376.9173585	116.0538143	398.7243709	481.6979994	84.96014885	992.9386775	1020.397992	412.6310021	1332.186531	96.66097054	198.8060155	76.08123541	703.0330983	83.54229337	422.3634519	336.0168399	224.9667993	341.3234825	168.5345949	99.5733455	131.2905889	243.3888633	78.26312995	127.661958	76.9437696	113.4088468	171.4602835
SpTIGR4-0292 (1L13)	SP0292	499.1590423	202.4332281	759.6025242	804.4647187	71.12510347	124.3424032	128.0690305	62.97282493	742.8823807	766.7766872	408.6383639	559.9368386	104.9992554	67.82912019	67.84407943	187.9242604	75.79226439	126.5511867	225.8473475	173.4932859	257.1335262	286.7014234	75.74384429	200.6784715	234.7059395	90.0071232	119.6845304	71.35382035	85.80729052	89.75448017
SpTIGR4-0293 (1M13)	SP0293	2102.590671	1319.031274	1312.020904	1717.095935	162.0699807	1065.015037	532.192261	163.1926315	3110.658894	1766.558242	639.7259257	1110.592613	326.6643327	293.8084348	427.2844759	652.8905005	145.6726013	720.5984899	634.3889747	492.2640519	530.3971422	840.4760959	97.56123541	302.9308916	301.0218786	94.14154232	145.5698956	104.2832888	92.74275275	753.3478091
SpTIGR4-0294 (1N13)	SP0294	3144.32738	1798.48375	1250.984205	1336.341398	699.3567197	1141.331379	1596.850581	686.1351486	747.1417494	1265.089492	741.1912507	1347.419523	286.5323482	757.3059164	319.7442949	1240.715472	331.4527995	996.2775095	577.0154503	490.328018	554.5789134	760.1591123	192.5984423	768.4733238	304.0635217	84.53371869	138.3567163	379.3082798	232.0382318	565.0958626
SpTIGR4-0295 (1O13)	SP0295	1656.568947	1337.815378	1111.91156	580.1566168	262.8687552	336.3198824	614.5975686	249.8956045	837.1318432	860.8074281	667.4530639	1042.53084	130.0714116	372.4223109	201.5079701	1085.303669	145.2591078	352.2163746	402.9215607	263.9283656	284.0427271	600.6173494	91.45584577	399.556545	333.8837823	92.25026003	156.576899	265.8412582	294.9334774	146.7944775
SpTIGR4-0296 (1P13)	SP0296	78.34340899	59.92081942	745.672868	647.7406945	62.33784482	67.80788104	70.55334937	61.7791414	627.4329643	1128.617515	563.0149792	297.8905029	86.67447921	62.62704315	69.82127144	62.35700591	78.63096674	59.60674179	691.728485	209.2322708	167.8067021	336.4688411	57.26383799	71.36277437	186.0401766	75.76385916	78.94379121	59.48110994	89.52188296	64.86633139
SpTIGR4-0297 (1I14)	SP0297	90.66659635	76.71891737	1107.03227	1219.312434	70.30630232	64.6262809	71.43171974	66.14174554	714.0374151	871.704124	713.2069088	465.8011745	94.0868369	64.83292709	81.28532629	60.37138211	67.45366627	64.48842874	506.4446696	232.8327671	225.5184578	140.6745723	57.77859659	73.53671015	247.714277	78.48699823	87.01185745	66.43903655	81.72087321	61.12935353
SpTIGR4-0298 (1J14)	SP0298	141.8957378	106.0602217	744.964425	1021.006652	74.48937467	72.28199002	69.7209741	62.62962222	437.3917876	653.2572601	298.7885899	375.6837681	84.65169153	59.26231698	68.10871417	60.44600484	84.78278233	62.7150881	184.1566054	185.651733	269.9364418	179.803618	59.72271309	64.96447321	166.0058393	76.30138649	93.94200382	62.1260319	82.64932047	62.78535823
SpTIGR4-0299 (1K14)	SP0299	1889.23745	1095.051563	1203.274021	1175.598582	144.5249193	602.2362948	551.3565062	128.8214634	693.213919	1287.64014	245.4240079	1396.494207	131.7795128	165.9847715	164.1067995	590.2784977	102.8339616	444.6176705	410.5897687	275.3284529	371.3675798	277.082781	102.1291092	109.9066496	288.6814618	97.71625837	142.5085832	192.5114238	144.0854572	208.8308022
SpTIGR4-0300 (1L14)	SP0300	2117.560447	970.7091658	1537.820809	825.8990876	142.7269959	1607.284674	1006.218481	260.1099136	856.9073213	617.5261991	443.3916018	1181.372102	179.307867	407.2348921	130.0742405	947.4782074	110.7420562	468.7938993	378.3991743	915.7008207	467.0352378	605.7030636	344.0934482	468.2863164	412.7132365	158.8158601	331.6721815	200.4324046	315.023661	550.0211504
SpTIGR4-0301 (1M14)	SP0301	85.74405633	77.22792664	929.2915815	838.2438635	73.06221268	65.91316284	75.52164816	63.20563721	524.1683772	1101.822293	457.6527966	357.9064377	93.31469197	62.07573613	88.73185821	60.19680193	69.23711947	57.69465512	466.1666711	142.2749169	211.6702639	178.4385235	56.50506411	67.75455894	179.9842808	69.25030762	102.5708734	61.39697101	91.9816345	60.98927401
SpTIGR4-0302 (1N14)	SP0302	71.39100848	68.86129242	603.4127568	735.6948624	80.9979032	67.98874243	73.77390189	60.29360926	469.090527	548.2617331	344.20166	396.0180914	83.39834233	96.97839948	65.8073297	58.35783307	73.59830783	64.73590308	261.6994283	168.2849348	206.2100742	241.7978523	60.11724175	62.98057207	165.1138788	73.67413117	86.17277068	63.2704994	78.66806938	62.3965607
SpTIGR4-0303 (1O14)	SP0303	68.93511744	66.418191	611.8039332	856.6855287	69.34257054	71.61372042	72.33230122	57.71110804	388.6868153	624.0232516	269.5753116	163.895293	79.77818764	59.85498477	74.55144701	59.84825039	77.52500865	59.51913083	244.5823235	206.4864131	237.9794199	315.3658359	60.58396961	64.36332258	174.8606644	78.24183498	124.2188215	63.4140962	96.87179172	62.29240826
SpTIGR4-0304 (1P14)	SP0304	73.04493987	70.9825068	513.6502036	640.7617864	62.61042747	65.66960604	65.92860341	60.15374829	525.6946826	773.0150662	279.3458451	314.5397936	76.99266812	57.03741983	72.72593462	60.1051716	85.29961153	67.59584338	249.7378581	168.2578501	172.4240775	286.042365	63.2059923	62.78730875	158.7086724	82.64908132	90.1848092	59.8306655	89.64490035	59.72905209
SpTIGR4-0305 (1I15)	SP0305	80.38554711	71.42688294	897.6558817	1487.691928	86.81693087	72.75958095	89.6134617	62.40571956	488.380856	940.2038171	591.562537	546.1191784	98.32127065	72.63554246	97.19927592	72.6711824	76.76949645	74.12752833	606.0660478	273.4656601	186.5827131	422.3308044	61.50531083	71.33190188	201.8702801	94.08614281	96.57937163	59.48673948	87.1445259	68.43175395
SpTIGR4-0306 (1J15)	SP0306	66.63493841	72.75784124	430.5450644	828.5516191	71.45110174	89.70757716	95.05379459	60.07039104	380.6647249	677.698214	329.3740094	590.9578866	79.83623675	99.00009669	86.61598931	62.58975694	71.80507221	66.76721843	301.3362027	182.6375866	289.6549173	225.2473314	56.82117559	65.65306	191.9716947	71.69946886	81.85218017	63.02076539	89.23377667	55.80691613
SpTIGR4-0307 (1K15)	SP0307	80.79032631	82.07016036	594.7996854	1204.406973	81.9628353	67.44930355	69.6128142	65.61407079	944.0127638	683.270594	644.7357034	801.7230447	113.7608913	66.03609712	83.51226221	63.45215817	85.59183455	100.217551	285.9991156	185.4023088	275.4915569	258.2182623	61.78548623	67.08591669	184.0047732	81.86858193	114.5296991	62.05678373	100.7701122	64.98118269
SpTIGR4-0308 (1L15)	SP0308	65.22719901	73.07570473	761.8930839	1041.747749	76.78712325	66.91756462	74.94493381	57.39724308	530.031581	718.7904391	360.2593479	506.8372713	102.4771001	60.61831909	70.50787279	58.67556551	75.89916143	63.20447294	350.8301765	172.077897	212.46433	134.441614	62.82085585	59.75253068	224.8852906	87.99832767	99.18172179	62.28113994	101.3980006	62.80341044
SpTIGR4-0309 (1M15)	SP0309	79.78301685	75.10025852	1068.880581	829.9556878	70.3024584	66.51370183	66.5121513	62.16829341	464.3677745	597.8422102	321.6742427	597.1644765	79.33376542	63.13488438	87.37988919	63.90798406	67.44971204	65.89024311	403.1254786	186.5432054	240.7673426	432.6792485	58.54406657	71.50537037	317.1445443	77.86832307	94.44942546	59.68089537	86.75371434	62.6428685
SpTIGR4-0310 (1N15)	SP0310	71.46849018	77.16200577	593.2153933	955.3747289	71.96743458	65.10566454	76.9329549	60.71558934	269.7745374	413.9295978	211.1656867	652.9758524	104.1289329	73.96602324	78.50296101	60.95209333	84.96416997	60.70162614	248.8692317	121.7644497	250.6204459	140.7430065	58.31280253	66.42335908	184.524345	77.97872761	368.5048652	61.36534035	82.09339848	61.22280331
SpTIGR4-0311 (1O15)	SP0311	1173.422086	936.7081069	1032.4095	1122.239972	88.7665617	165.251306	126.3589234	91.4405694	1013.02314	839.6971832	742.3102117	1099.019795	107.3777019	152.2412914	218.5872363	331.7279842	93.65302548	122.6678666	308.7937791	222.0225372	325.9562903	385.6457771	71.13578653	73.53613879	208.0274638	98.09561318	94.05674196	125.6842078	125.1787583	83.76055667
SpTIGR4-0312 (1P15)	SP0312	721.725475	446.9058385	1038.18147	610.8343326	72.58160188	214.0676161	141.1247369	59.02021134	592.0529816	1121.130998	264.0472756	546.1004735	105.8120196	111.8595106	117.3374517	165.0195614	88.67664084	152.4051971	848.1229668	275.710346	262.1155089	276.76113	80.86574036	76.12091703	269.7393612	103.5512374	148.7208763	79.28135625	126.1828586	78.26762674
SpTIGR4-0313 (1I16)	SP0313	614.3374502	1262.081996	1067.572741	1577.036548	115.7905586	922.6963626	284.7052233	76.8295425	815.2932674	2162.800995	595.5375169	1828.843556	138.0661274	165.3288493	149.1170577	150.7945926	101.8512603	675.7262677	586.9769535	569.3701632	299.0384883	474.4214307	132.253518	155.0915481	277.0116602	84.20511164	154.4849619	64.88651256	106.1909134	213.3080255
SpTIGR4-0314 (1J16)	SP0314	1290.037129	1289.839483	1018.698853	897.0859163	114.5947073	799.0772408	233.7715437	150.9022531	576.3308173	755.6728792	594.1741416	1400.885756	242.1013222	768.6698128	173.7416421	425.1354856	140.8641133	258.397347	967.2456877	522.2810708	461.3693361	365.9138867	125.3595782	138.3125704	467.5794725	112.9263944	200.7685088	175.2562845	170.2879271	175.7128809
SpTIGR4-0315 (1K16)	SP0315	83.06126601	122.3633383	1064.125734	1098.924315	69.45254796	81.24676659	81.04527788	66.67663563	1208.510006	928.4892062	921.2975482	705.4113076	101.100952	66.78458592	102.671476	63.49233754	96.98562822	73.97654494	498.9405116	284.6830062	321.3684203	372.4321672	61.52881563	73.10036438	344.9831162	97.94414806	98.13860614	71.73112659	112.9113562	65.13613686
SpTIGR4-0316 (1L16)	SP0316	72.1687152	74.58026352	600.7184761	1011.125844	71.03264036	71.41915266	65.01391573	63.16324236	595.2691223	892.4983032	228.5360805	654.7574347	102.76672	57.66277908	77.23236052	60.79537946	91.67669154	67.01644676	294.6349441	240.9714909	187.127184	508.6366803	65.44319547	73.6004489	253.2679805	99.65411649	131.8829076	62.23110504	96.42666493	62.23697497
SpTIGR4-0317 (1M16)	SP0317	195.1118817	139.7742185	870.9645241	1676.461796	80.70891901	86.88580061	75.21295014	65.03992957	1202.683195	925.4923588	456.2741507	1043.241174	436.4722972	63.82393624	127.8182662	62.04928884	86.50212861	78.53846465	605.3167617	235.3421451	239.7219168	544.6501079	58.75010765	66.78901483	171.2990808	85.28350253	112.2166909	57.88052987	124.3741556	63.51124137
SpTIGR4-0318 (1N16)	SP0318	121.6601629	112.6879294	850.8613217	1097.775666	94.18238929	82.28124404	76.35395595	63.16400046	454.4011392	1444.322838	359.0278171	766.2537596	101.5008007	60.44466853	108.111277	62.58662791	90.29305841	64.62714225	230.0948995	201.9612471	195.5202767	310.8319492	57.84638512	66.91162667	220.3273285	77.55862449	112.0248308	59.62739509	84.22044694	66.63529838
SpTIGR4-0319 (1O16)	SP0319	88.33065923	93.60520777	873.6988689	643.4439786	67.6505428	77.89100007	75.95749985	59.53663178	486.9738495	618.6629524	308.7745855	536.142986	99.79204966	58.66100344	105.2835956	60.96704829	77.72788181	61.98226392	375.9508667	174.7734963	266.5736555	219.0224702	62.70726163	59.89213502	204.0891529	93.77439281	96.16442013	66.50747873	90.36569522	65.86830218
SpTIGR4-0320 (1P16)	SP0320	199.873963	138.9688441	1113.089133	937.3010347	70.17609783	112.7002929	81.36954479	64.79248989	907.9526251	1338.695952	252.9860728	993.031847	631.0134966	59.40421137	250.9252091	93.11183963	113.2967572	71.75368819	757.2039956	326.7169872	335.2906889	352.2419067	72.88604243	64.24941441	290.147962	99.31488123	149.7743018	57.99033777	159.8293674	62.04205425
SpTIGR4-0321 (1I17)	SP0321	328.5638917	206.345313	908.8229556	2045.424763	91.6957427	128.0638972	90.27041819	97.70038221	692.5798458	1240.714816	858.3479731	905.6043744	871.5251225	66.31130111	110.170522	134.6433631	156.3188779	68.10858105	542.8694567	323.813461	341.3469994	346.5155124	60.02822496	89.20723718	190.3324338	107.3934717	123.414041	69.19663888	78.02684522	68.24780808
SpTIGR4-0322 (1J17)	SP0322	88.36418802	84.79090686	882.6732167	786.3365683	68.23107357	69.97767958	69.28915925	65.46550872	405.8806223	638.6325941	309.9294776	399.2067439	97.5705373	58.94931665	84.61911431	59.95007954	84.51888543	61.4191578	341.870188	180.2900196	316.1065939	366.2532247	59.58431313	72.06078996	168.4283451	81.3997504	127.6861941	61.09201532	84.39860321	63.83011239
SpTIGR4-0323 (1K17)	SP0323	85.24015343	80.74979322	517.8317202	568.2427913	67.38747667	80.64243195	72.41481044	60.87759474	431.6559742	731.9936613	221.1045909	500.2686251	86.17829897	60.35921302	83.5015066	58.96684975	74.8128039	59.69381926	347.4576694	183.1163345	148.2415641	327.1039698	59.99895793	63.50590613	211.7852536	88.01122561	95.82069088	69.62673639	120.9021944	58.66133799
SpTIGR4-0324 (1L17)	SP0324	101.6678207	67.24471432	830.4711791	708.3151207	63.94042632	85.10743634	68.80934593	67.64779558	1176.070912	916.4985304	369.0827963	483.1922865	188.0722193	58.16596619	67.99681883	66.12352217	87.92044189	62.44772003	549.1680558	172.060113	211.0388181	147.4029791	65.06245995	69.20788182	212.563422	111.7891572	109.6346479	61.65860547	160.4714325	65.42026773
SpTIGR4-0325 (1M17)	SP0325	220.2238437	250.8675436	1286.452789	1131.957352	101.3444543	386.1175577	103.2141631	418.7078305	955.0988004	1916.653072	694.9396126	586.3691144	1620.126856	70.86043417	215.28502	189.1435321	304.5867207	82.59135462	1462.242656	400.1396608	375.047306	735.2971745	74.03982791	148.7339479	281.8974404	127.8440128	144.5333116	76.19498772	154.6181819	176.7965846
SpTIGR4-0326 (1N17)	SP0326	92.47250292	83.25996827	1431.610135	1000.986556	79.46189871	74.41066142	79.28251399	77.97042003	413.2878328	1411.379131	523.3094711	615.7355605	143.2313437	61.76346924	98.7763041	75.67085393	79.45578232	64.02134592	354.7380905	208.2327712	211.23496	324.4710065	56.22390774	81.05814644	220.4744305	93.83831956	102.1969876	62.27271792	112.5006782	64.98288278
SpTIGR4-0327 (1O17)	SP0327	86.02890659	70.32141586	649.5614604	1096.949244	69.40701638	68.5762088	65.6552162	60.88145045	631.404601	1227.289708	465.3748918	721.3991059	84.07094713	58.58451184	77.40680142	58.43350997	76.67841052	68.28538716	364.5593749	189.8410235	212.7267858	147.3670068	59.76742207	65.52689629	206.2493893	87.06760111	100.3039571	60.93325193	107.2625558	63.13091401
SpTIGR4-0328 (1P17)	SP0328	228.7197658	111.6438228	614.2293253	871.7571918	77.47331062	192.4701039	225.4762169	80.45332184	525.8303067	778.0947858	354.7037683	564.7880138	88.71909821	70.84363852	65.3292078	123.7897804	90.10845914	86.69899212	329.3648081	194.4788637	312.6660908	283.2101715	71.60408873	108.4068374	243.2785141	91.78148925	136.3353962	67.81428866	133.6774202	90.94463839
SpTIGR4-0329 (1I18)	SP0329	176.0232184	113.7191358	1307.371598	983.1398675	71.93931676	79.56334614	74.49129852	64.45589277	906.8363175	746.1705625	606.4179577	382.1509419	107.8071888	73.25754468	89.01135126	79.12909621	91.54157221	75.38943149	381.5033726	199.1413458	275.2853772	241.4610158	56.15578874	73.5264972	224.5300513	67.99799823	89.08981904	62.355843	91.61887856	63.2662652
SpTIGR4-0330 (1J18)	SP0330	3351.078426	1772.561114	1845.369323	836.806802	217.531766	1701.736186	643.6684069	230.5375953	1208.989851	1333.973489	604.9508938	1708.324162	356.6372348	1108.749784	432.0162731	1403.263383	328.6810054	1451.527714	667.1880543	568.1442755	959.6287205	501.4634587	134.1835848	196.0255499	286.3775002	98.01091238	131.4973623	141.2295624	262.0870673	277.3059428
SpTIGR4-0331 (1K18)	SP0331	158.6511157	338.398715	462.6906251	894.0088857	74.25669698	152.174347	105.8671936	59.85642531	354.4677651	412.164412	304.1360691	418.5223267	85.06653199	71.03421598	79.67512859	77.99096431	81.97248173	192.0182739	339.4498432	200.7822378	251.9856282	186.1989079	62.23955561	66.46719897	217.8183152	78.90737059	120.3876052	69.62261077	85.93414337	75.09529659
SpTIGR4-0332 (1L18)	SP0332	1074.033554	702.3346592	1195.926409	651.2025933	75.59573939	340.8726133	120.2696859	75.16380318	808.854995	985.5529575	525.9128832	1683.397742	115.4919237	165.45485	79.98561351	302.839533	89.54150765	201.7102734	407.803561	237.3464348	380.8218207	264.3004943	87.70404757	94.41809141	283.4556443	105.9904933	151.7961864	91.62113446	134.6149251	172.4228749
SpTIGR4-0333 (1M18)	SP0333	955.8927081	1009.378362	1287.814608	1066.782779	89.08364063	293.8103222	77.4505827	65.50568491	1111.958169	938.6662999	653.5767651	1482.032391	83.66109533	103.4526237	86.88045784	144.8508268	92.4919811	320.7801473	468.6963513	246.2470315	395.8838853	155.6908384	65.63907377	84.34383286	208.6610666	89.76406112	131.2867151	75.18342719	91.8800822	99.14466793
SpTIGR4-0334 (1N18)	SP0334	888.9659237	743.3608087	925.3566149	1257.775897	95.41847145	199.2431247	95.48636846	85.72228547	515.700361	2184.607716	436.1711733	1003.218101	76.15501937	79.829858	86.71404131	225.2888459	91.4111334	155.4544204	291.0757389	247.5001662	265.5123261	338.7963329	72.46163363	96.1178869	242.9780401	94.16307932	117.2005849	89.06772337	88.58589021	103.2311023
SpTIGR4-0335 (1O18)	SP0335	2334.747693	2119.584435	1330.605979	606.2963135	77.74049152	277.7403078	105.4824981	68.83402386	573.7120776	737.0932059	544.3072604	2793.91682	99.53307242	116.9043453	97.24942847	230.2648323	83.49387436	151.2407291	370.2194006	210.932985	299.3543965	297.4260299	66.42844498	94.5765592	232.6826565	81.96856571	126.379796	81.67989254	102.1547149	149.8312684
SpTIGR4-0336 (1P18)	SP0336	3949.421427	2990.283121	2440.67426	1028.607049	442.6281854	2104.208502	1387.642808	441.0317374	720.6612635	822.4584137	503.193293	2680.533278	196.9957044	1191.480477	232.6908037	2269.958157	161.1156462	1029.451124	930.2560536	537.3779549	918.5047798	779.3512655	502.9329907	759.4337294	514.1524855	138.2083215	237.4896084	385.3765529	331.0107038	1137.110041
SpTIGR4-0337 (1I19)	SP0337	822.7989142	729.2356964	1165.951906	1097.381181	115.6484531	215.6151898	169.5319656	81.3833077	620.1455277	857.2459199	710.3579881	1066.256883	99.80214574	164.248811	108.3780092	435.7083703	137.23054	255.0796022	388.482622	353.9770791	435.0262685	331.2106843	70.1715854	130.9953574	182.214491	100.0016958	165.8258753	60.10149499	93.89768359	88.18425695
SpTIGR4-0338 (1J19)	SP0338	318.4031908	188.7334767	656.0746468	1031.40892	84.84003446	85.63346172	78.13201689	62.12086993	338.0094184	592.8052409	493.5692574	610.9211328	550.4002331	64.00697496	1017.032591	83.52751799	85.62757561	72.5125269	669.4067642	833.8817702	299.3528518	199.6815484	63.78178753	72.89963939	226.3357053	76.20454637	119.4533135	63.98859841	100.2335832	73.07111032
SpTIGR4-0339 (1K19)	SP0339	140.9154035	194.9521959	793.0718375	1382.806436	76.94588362	74.3592488	79.07387707	64.59833528	752.1883936	1141.767623	587.0524852	680.1448207	76.27543864	66.75735499	140.0285492	65.15009472	80.59153563	100.6955231	376.321371	145.8217737	163.4045224	163.901929	62.69858259	63.60985157	261.9241469	85.87975742	110.5301978	65.55202223	118.9151476	60.64156034
SpTIGR4-0340 (1L19)	SP0340	2908.04168	3164.844619	1724.014855	979.7657742	178.5637778	712.0472767	753.9760898	119.6402964	744.889852	810.9091286	456.1129788	3111.989237	134.7727931	608.8239679	244.0905752	1201.560479	128.8607541	682.5230071	495.0382725	466.1136432	434.9022219	311.0417386	103.7951553	177.2303617	279.7245537	103.1644511	154.0035417	100.490175	114.9490262	154.716401
SpTIGR4-0341 (1M19)	SP0341	2345.555064	1758.231412	1565.854921	1017.197182	186.5918491	791.038166	767.7803768	163.5133561	438.8856399	765.7040177	300.1615214	2403.967434	93.33897976	364.8421613	207.3180735	565.4445544	91.99296815	606.2018748	480.046221	442.7397067	378.2604398	330.9672535	147.1622659	182.4793955	252.2358411	73.23112887	133.9616719	73.8674471	107.9397292	282.189781
SpTIGR4-0342 (1N19)	SP0342	1857.458425	1338.283702	865.7339414	990.7473532	214.7011957	486.5208027	503.5941687	89.31676355	928.4640902	803.5415894	359.2313088	1227.875604	101.885337	210.4152741	112.2800301	409.2273928	6749.955	599.028058	306.0304954	314.5830906	2931.684102	165.2241395	115.7258546	150.8215857	191.8178066	80.44648478	157.2789959	84.42194307	108.9030487	153.0907461
SpTIGR4-0343 (1O19)	SP0343	154.7603489	201.3186812	443.6904491	1077.806914	68.0616933	121.5465414	93.50564646	68.5749844	508.9700849	967.6301365	387.4283275	559.963679	96.25187408	63.6755743	81.73236504	76.71630184	81.81291937	64.13089944	317.0771349	185.143	314.918789	206.8327879	66.706551	67.28559511	231.8751213	77.9676404	118.4521656	72.61419384	107.9080641	73.69164737
SpTIGR4-0344 (1P19)	SP0344	2452.137263	2479.552069	1819.432737	1173.070424	135.0812971	1418.184327	1526.283262	239.2661876	552.0452607	1398.510653	429.7285586	3015.392978	180.3588333	529.7349296	151.8996605	918.7913796	130.3142939	769.4899888	487.1149431	381.6614717	513.2432225	603.2711802	263.9847369	346.3389221	451.5910954	136.7082947	244.7155422	196.4883049	260.190283	272.8953539
SpTIGR4-0345 (1I20)	SP0345	7159.322914	5715.973956	3200.478132	1312.326095	2036.789274	9331.57319	11285.3568	2460.834495	2439.66444	2927.062041	868.2045365	5009.509425	2554.121639	2793.849342	2951.976677	4435.499282	1264.257669	4307.627654	2209.74431	3036.21341	2807.095509	3972.145063	2123.069482	2439.177568	881.4098032	277.8040783	798.0557919	1992.897439	556.4785496	2593.28069
SpTIGR4-0346 (1J20)	SP0346	2675.660063	2124.730837	1662.469608	1969.495538	695.7585591	4626.05123	7336.938964	2409.027729	1372.923225	1925.143031	564.0708888	1499.126696	186.4794162	642.1733074	447.7904942	1777.355065	575.2045466	831.5871284	651.1471959	731.7908985	876.0792296	1814.897282	1383.591762	2705.399863	575.1617396	109.6547116	496.2192556	1686.561518	280.4572645	2464.131892
SpTIGR4-0347 (1K20)	SP0347	4761.766309	4604.703621	2215.774693	1660.974306	2225.115886	2926.801227	4356.577199	1518.659639	824.7658771	1388.978681	601.8027413	3674.559761	222.9299965	1098.49722	351.9121913	2143.561513	568.4306145	1358.089949	685.5419121	772.4741578	738.2618588	580.1021846	281.6449351	545.2884625	1696.377225	112.5740296	178.2091608	697.4810409	546.2244257	1046.128363
SpTIGR4-0348 (1L20)	SP0348	81.60025328	86.55115178	798.3526806	901.990999	72.16699762	5304.03549	5973.187216	2281.830496	1162.782426	1823.705633	717.8097839	910.1770998	189.6364847	64.96201708	80.90838018	77.99118085	116.5507975	69.81773448	322.4661183	223.4508287	204.5570636	1357.675683	820.5546256	1629.104954	538.3069632	194.7252273	633.2993957	959.978305	493.8812338	761.371564
SpTIGR4-0349 (1M20)	SP0349	130.2900638	94.23099124	847.9573792	1904.013121	79.45666409	1488.958147	2699.579003	714.4237843	1188.375835	1461.16136	413.6199084	858.7388648	256.2157539	59.69582715	81.38265223	58.5903227	99.35252794	83.58964241	514.5844974	241.6927444	227.0028922	1785.554182	363.4438664	902.4552365	299.1533625	98.40218651	200.1350415	371.7747841	94.96935612	760.1027461
SpTIGR4-0350 (1N20)	SP0350	67.67489921	76.41106051	799.3413059	876.2528204	77.19949355	2007.948744	2990.376092	1448.363233	691.4865837	795.7598055	350.4120428	308.7309749	83.17700888	61.58329695	88.40535834	59.25488779	76.42069871	62.46442317	330.7210734	185.8197201	229.4299379	1667.897902	357.6583337	1954.531079	407.1721617	106.445811	300.1312977	1174.545935	394.5343961	917.8553874
SpTIGR4-0351 (1O20)	SP0351	87.78992062	69.90148709	5005.756922	1028.624841	81.83868092	2984.419372	6216.982226	2123.473883	953.6925963	1713.663906	3851.43771	214.2387811	91.60895138	60.81835004	84.04639376	59.78827767	90.82563106	65.61186134	384.3678895	166.2683788	278.4677873	721.9016291	730.419922	1113.238663	483.2674506	110.9216742	397.0556191	947.5625752	597.4138941	1816.256547
SpTIGR4-0352 (1P20)	SP0352	66.1950177	67.37416101	585.8524998	1052.840501	70.41099108	3938.450109	6426.633657	2192.219237	1059.703352	1998.843877	664.2373141	632.6018298	90.1371015	59.83465601	79.4649138	58.81400546	97.76098438	61.75667252	222.148032	239.1765971	263.6225098	1154.100578	631.9187552	1377.632286	480.9935492	146.9334632	487.0150579	1074.015503	605.662528	960.396442
SpTIGR4-0353 (1I21)	SP0353	68.8983567	63.59067475	953.7382598	1940.236398	79.39352621	1696.951005	3170.730169	1929.357911	671.6975534	1121.684588	758.08502	445.9500162	82.82993244	58.98849417	76.19009414	58.49203827	76.72836123	55.66122142	293.5457769	152.6305419	298.1472723	1342.487319	413.4261598	1732.212113	292.5764939	97.40356994	219.9930946	350.828482	208.3088461	1430.306829
SpTIGR4-0354 (1J21)	SP0354	70.05493074	62.86149498	953.3072502	752.3019059	69.95092734	851.5264466	1235.156838	368.8824312	521.544755	866.3786767	557.5434988	544.5551868	99.08295838	60.11233914	76.34977087	58.30588903	85.00043428	60.89629255	337.9182736	149.5281092	182.8112502	299.2241902	122.1032649	159.9355756	249.1047772	76.39943576	145.6405323	199.6863767	171.1655446	185.5925401
SpTIGR4-0355 (1K21)	SP0355	75.36253481	69.76222908	717.5424458	596.6184949	60.60369612	3234.978968	4458.89826	2567.82835	1077.468079	1614.297567	913.0295783	551.5909471	85.84422868	60.93002465	91.17757087	58.75797244	75.76933762	62.53860835	440.7818993	162.916836	201.6622335	1418.861625	733.7363315	2160.31107	828.263551	94.60467033	376.3290182	1620.920842	930.7274235	1350.963731
SpTIGR4-0356 (1L21)	SP0356	89.79417813	58.50322476	807.8853875	717.1019335	64.60181061	763.4152286	993.9493554	504.4951058	984.4144196	1591.038881	431.3231157	354.3594521	90.15401494	56.87759888	79.92315211	60.19529183	81.02853541	58.94739045	317.0499483	221.031496	159.7689437	416.3190616	120.2144911	249.0944675	402.4585118	87.12431005	204.140193	183.7039658	350.4389553	185.6369781
SpTIGR4-0357 (1M21)	SP0357	68.18784628	60.9368509	648.3991693	1238.090034	69.86983372	2200.246279	3478.039049	1749.956971	969.6858812	1407.282071	882.2692085	357.8876015	145.2452428	58.19044205	75.12895908	57.59141834	62.93627393	58.12830612	515.3389807	282.0085618	247.6696872	731.748869	525.0117201	1430.739947	328.4372091	98.24052016	251.4316007	362.0178597	222.3269078	1709.929617
SpTIGR4-0358 (1N21)	SP0358	70.97300531	65.9097956	839.1061693	1060.053143	69.05398736	2427.667745	3286.011744	1350.52644	750.3572792	1226.94367	739.5465655	289.5931033	94.70385655	62.20650839	82.04021197	58.45581852	74.50380813	59.13563123	393.1581426	169.028664	223.2545809	474.2093594	268.0342427	1094.35794	503.0521242	92.91171378	182.6623027	441.7286881	366.8269747	1021.529837
SpTIGR4-0359 (1O21)	SP0359	224.4759978	65.81548404	949.3127551	799.7395838	111.788592	4905.636566	4936.71855	2170.184765	878.4843408	1383.310446	809.4241672	703.2187907	76.53337365	59.53713054	72.37427871	60.60927855	77.00287756	57.74127632	497.2366728	137.3371883	191.0596959	1903.930111	1927.32416	2398.080435	886.3105893	142.0884236	479.5814713	1719.309254	909.8017337	1752.301264
SpTIGR4-0360 (1P21)	SP0360	74.5965743	70.32285252	990.26705	1527.311463	70.26524907	12527.59273	14655.337	8446.847756	3263.442846	5461.329297	2576.843872	424.6829136	108.2087094	60.13475966	74.38405067	65.23711434	90.01082501	59.3248818	506.6949259	377.0457918	206.95565	3850.021321	3534.143804	5691.357688	3523.634792	330.2237949	2996.530296	3732.859374	3887.571655	4708.115616
SpTIGR4-0361 (1I22)	SP0361	837.2681452	637.1036891	1366.918472	1814.111327	96.84676603	304.265179	157.43929	137.4191826	1178.880753	1071.242725	751.0165403	728.4672209	112.1286345	206.4482887	108.4387878	183.3290396	121.1415772	330.4198074	581.3722305	415.9106804	324.3203831	514.7050371	189.0092729	163.493532	325.58124	102.9691405	215.7262582	139.2682228	99.65623396	149.1264868
SpTIGR4-0362 (1J22)	SP0362	2619.918241	1837.54523	1292.072285	1266.119579	682.0195983	81.20753198	85.68151113	67.41455992	377.1125532	1326.373447	357.490111	1224.446827	82.613772	270.2268864	104.6922729	1153.476998	169.9775834	1082.872695	250.0947424	392.0700914	572.1536035	238.5086345	61.88433432	67.08917296	190.8572606	81.10495808	131.3997573	68.09151641	88.64052079	73.97072086
SpTIGR4-0363 (1K22)	SP0363	1367.486625	2191.424416	1163.023117	974.9812305	139.0717334	197.3607266	150.6117384	84.87149147	1141.781415	1134.206566	498.4549378	2024.811696	263.4925527	412.8626728	130.8965369	575.7249536	170.4786743	796.4505826	786.0574701	373.4734826	491.125521	500.2032967	235.4751268	130.2028731	507.3219241	150.6069539	232.5638192	136.6680582	271.8946769	210.1615275
SpTIGR4-0364 (1L22)	SP0364	2462.415201	1268.351688	1873.719627	928.7902096	166.0307971	2618.618342	2219.471128	278.028929	911.428378	1110.035211	549.2594055	1247.035052	283.4371177	685.4541685	202.8812959	861.8607884	164.0062657	697.1366885	823.9935454	447.1120019	519.6540653	947.3669394	656.564909	515.5998658	584.4094299	163.5673209	477.8109345	334.4602799	576.906163	797.0633207
SpTIGR4-0365 (1M22)	SP0365	421.4999978	170.2691454	1534.364356	1149.600115	75.23366641	146.5020165	122.3963931	67.7243298	648.4633077	928.8247874	906.711289	731.0013137	123.9961149	85.05008162	94.59372795	76.53249944	83.97260879	104.2374809	768.419404	364.870627	377.4407262	524.1939008	114.4171383	95.75827366	402.5291624	98.33904274	246.5900499	85.54742359	118.4080692	113.9937375
SpTIGR4-0366 (1N22)	SP0366	2420.029307	2033.486919	1193.966319	850.0069323	706.7256968	1197.52794	1367.243746	506.1297266	555.6780781	941.0435065	555.9370742	1309.664917	78.60265644	265.0127901	143.2260987	1145.481922	244.5316048	1046.907733	261.6711992	398.7505196	498.1492791	281.2951093	213.3621866	234.3740315	342.3943198	102.4578519	148.5324321	496.7281137	174.5503717	350.4564607
SpTIGR4-0367 (1O22)	SP0367	98.15177454	118.7267108	560.1043036	1317.595896	72.86006633	76.77462958	70.53747333	64.12320316	1058.841508	1124.381052	441.6900888	526.6505574	92.8219325	80.15326328	83.00034561	72.01827178	94.08435045	70.14224863	530.9187548	237.1125542	355.036719	672.3320009	65.94621845	74.62168156	252.5858729	102.8140619	152.7523787	71.45284655	133.1368756	72.0437732
SpTIGR4-0368 (1P22)	SP0368	1188.221063	485.6885772	1199.29395	1153.963268	208.0071788	200.2459043	151.7176489	90.96889935	1170.155701	1176.205704	484.8889061	552.3094583	209.7823036	196.4815132	103.0110196	386.0613605	139.3653276	140.1287242	378.0956452	269.1460538	450.6773004	682.0035023	67.88367141	101.4319602	332.7301219	115.8857061	158.0282551	82.30310962	299.3265682	89.01698156
SpTIGR4-0369 (1I23)	SP0369	2149.981231	1390.302927	1615.203291	807.7054695	74.27834554	1352.021549	1267.245149	389.641528	562.6001824	574.2079718	492.7574195	1810.435934	216.4793536	607.1829035	466.6921148	1687.26862	276.9349054	1143.598799	503.1345321	774.2515716	604.6553623	879.1697177	318.603189	628.7384237	277.5592272	129.9927801	204.9887943	215.1227184	156.3509812	503.0527464
SpTIGR4-0370 (1J23)	SP0370	3490.630631	3146.128814	1426.066737	889.25363	470.4757408	2362.163053	2230.672035	871.1195815	1267.251224	1182.039848	673.1300083	2357.699552	355.6794942	847.0387412	368.1151441	2546.197733	610.9578674	1881.147352	544.6102495	845.4856126	976.5458064	931.2789464	786.692685	603.1406853	356.8355629	135.8489874	345.8091552	430.1962523	332.794171	614.0924375
SpTIGR4-0371 (1K23)	SP0371	751.5670148	501.9878907	929.9398126	1458.764268	75.11299456	147.7874551	102.2171475	79.51150017	820.1981678	1448.141654	1058.918919	805.5575021	127.3868209	125.9588278	92.87185873	127.5966418	103.4073452	183.9843993	538.5433824	254.3019232	394.4720177	300.0801441	131.7645078	84.37397001	323.5049354	99.08651211	203.5088678	90.17707427	160.5003026	90.70014515
SpTIGR4-0372 (1L23)	SP0372	4690.889626	4970.252592	2457.110713	849.2491242	312.996308	4210.967654	4312.736625	565.4827863	1137.621989	1921.435637	410.6499162	5093.80018	489.6952942	2570.660304	324.0880185	2666.423211	209.7257138	2097.025059	1346.566297	834.6871563	1368.619655	443.439822	1355.287886	583.6960685	633.084883	123.8706586	1124.436822	443.197512	438.0322372	1482.311681
SpTIGR4-0373 (1M23)	SP0373	1063.978711	598.8664651	2400.550812	1535.397499	117.3610204	315.6890191	302.5709451	74.11274652	539.279542	468.7384577	300.3349387	997.6403398	104.627107	175.5807976	110.7855894	280.5364931	97.15233406	467.7480276	418.3273367	313.3704393	347.83803	255.0682533	83.82436551	132.3168609	216.3580643	75.25915885	137.5329763	63.43347809	100.0323734	124.7662786
SpTIGR4-0374 (1N23)	SP0374	566.6544737	529.5448648	940.6266941	754.788758	98.82646861	216.9786207	131.0202156	67.65090286	585.2814567	945.5160021	369.6366742	672.5317502	69.05673757	77.1040709	118.1322777	157.0298503	76.80837594	229.24237	292.8769271	275.0612942	284.8791669	367.3113772	75.14711802	142.481759	242.1517618	76.08429481	137.5189279	75.14823445	98.86823175	108.0693262
SpTIGR4-0375 (1O23)	SP0375	6166.897545	8623.987903	2774.065253	1750.729342	1622.091755	3686.058422	4906.822577	1019.759409	1566.212323	2014.14156	870.8510429	5659.197997	854.313987	2536.13304	855.9132265	4323.791698	673.92624	3413.485311	1336.905306	1410.798768	1537.172381	1169.237887	1156.180632	1508.496326	934.4378713	206.5109454	535.8284794	478.5772604	682.7622522	1465.034595
SpTIGR4-0376 (1P23)	SP0376	5997.00079	5495.262394	3387.041225	1040.570712	1428.095225	2943.737688	4517.560017	917.3081103	840.2211241	1483.708418	442.4962254	3796.119139	870.8261597	2082.486496	698.8137892	3458.292927	572.4853625	2295.165722	1133.572973	1613.531456	1458.659053	1170.947029	1219.885488	1480.888681	1236.35237	186.9557045	1148.788384	643.8692267	583.8607174	1433.057548
SpTIGR4-0377 (1I24)	SP0377	1859.094285	1355.838115	1406.425247	1687.14583	130.7008467	1545.785528	1325.051084	300.4939478	686.8322042	1568.105178	631.6418431	1416.967007	305.4048847	299.6683484	338.9960771	217.5287968	162.9926443	718.7248251	731.7279079	489.5327298	327.7566268	503.8279843	558.4860585	479.2244253	263.4134484	94.58114893	209.2020854	185.8423697	162.1314107	581.1992882
SpTIGR4-0378 (1J24)	SP0378	2112.431456	1588.143275	1405.079294	1240.725824	156.9979381	2639.785052	2166.574406	398.4826659	806.7819384	865.3459103	391.16559	1535.107775	119.6738493	443.6262269	204.5819806	332.4433495	115.0750679	729.4021488	448.485062	319.3904417	335.969621	937.4936783	702.9406933	765.0643463	332.7710345	103.5646477	332.4605701	236.4549158	197.9549211	696.5126508
SpTIGR4-0379 (1K24)	SP0379	341.7979599	293.5754731	797.2765713	891.3920634	97.53835633	104.9399293	71.4284436	64.5981461	728.5582019	1844.27075	585.0376167	783.8086027	96.91368248	78.37113448	87.65893839	103.7874811	84.58842925	133.4944551	321.076785	170.03161	254.2884523	179.2295638	60.15400312	62.9221014	246.5316212	75.07922756	101.8689886	70.45404651	89.868606	67.14226972
SpTIGR4-0380 (1L24)	SP0380	4711.491135	5401.537103	2796.579637	945.2089311	288.2686207	384.4696083	198.7173854	73.080742	707.6389182	1302.068356	409.5903495	8480.352034	366.2469775	3210.898122	152.4567928	3099.739223	227.5746845	2155.496861	1325.770213	682.428222	1147.487405	364.0936878	171.8186438	105.3017149	354.9713057	113.2444454	256.664078	126.6150167	171.1273755	180.1094214
SpTIGR4-0381 (1M24)	SP0381	2086.085706	2533.59503	1942.341763	1605.596714	255.6753705	1388.714001	567.9864215	182.4512402	1181.797454	1560.586677	948.8092797	3487.631394	438.2409862	924.0337291	254.2884816	895.2843406	406.6898551	1439.800429	1215.03276	1065.514467	785.5329428	744.6979258	581.5094412	662.3261236	983.6993151	143.2637729	397.133564	469.5301953	265.9825148	1342.617428
SpTIGR4-0382 (1N24)	SP0382	3578.689615	4519.194473	1865.990244	1326.262947	452.2405539	1331.991106	1242.597632	278.7143084	792.8070006	998.4380013	514.1231738	3877.609705	140.5229897	1089.090941	182.4753188	990.2347747	268.7021159	1334.23437	597.9551799	754.6106233	530.3726757	517.1620892	348.5040418	467.0404021	284.9197515	104.1301071	208.6846574	202.2807791	168.1497154	508.7228666
SpTIGR4-0383 (1O24)	SP0383	1883.086119	1895.812043	2115.766625	1073.870687	306.8709802	1365.446116	856.0940729	235.2339318	868.5489016	989.3955228	568.5858723	2113.052612	93.63942478	658.7085607	139.9831018	896.8788053	124.8613616	606.4515915	773.3365213	415.0890395	419.4263951	283.8764265	195.1500975	299.4489576	539.8126899	120.9758525	177.0177936	159.4881509	127.7967262	833.8889753
SpTIGR4-0384 (1P24)	SP0384	1969.033198	2904.325755	1865.396019	1042.752254	235.8597866	816.2727344	1063.996339	160.9710337	979.9237269	4910.912323	404.3828373	3137.263075	151.1523608	1008.515778	126.687152	1322.383615	122.3191367	931.4538983	820.3502361	499.7769903	564.4714946	425.56889	235.6783643	371.2632712	431.2470064	135.3448953	301.7019498	187.4549379	198.4463578	263.4914113
SpTIGR4-0385 (2A1)	SP0385	556.6774368	281.1538261	1195.605999	1352.575674	141.2248523	446.3652223	177.301884	110.4919454	3601.902181	1697.065311	703.9650591	887.2995549	116.0855862	159.6541546	109.5458634	643.2182283	154.9488461	445.5095274	421.8278119	428.5236299	505.952692	610.6227203	100.7253673	194.1558954	375.2742887	98.34369731	200.8263663	90.45436204	132.8566206	203.3453985
SpTIGR4-0386 (2B1)	SP0386	1734.434679	1908.301563	1853.108313	959.0279382	197.7671789	1362.192181	1146.557604	236.8783225	807.693891	1381.818526	745.6045466	1750.02535	231.9156958	415.6791158	209.8884743	995.8891984	210.8946294	871.6573005	806.5001011	414.1639481	499.3462148	699.3846376	488.2651849	499.8664122	323.1283437	126.6631665	267.219771	122.6661307	197.669787	877.898108
SpTIGR4-0387 (2C1)	SP0387	486.1368536	944.9849401	1371.098966	647.5068986	79.94000784	534.0619883	286.8841245	92.97624232	789.5359908	1498.614504	605.3956507	1510.013985	106.1508646	205.6391385	98.18157612	472.8865428	93.54000398	395.5918818	529.2274738	237.1080063	348.2866865	427.1143019	101.8178777	194.954907	288.2419681	96.670118	168.9124443	84.46515822	175.5948358	204.0672541
SpTIGR4-0388 (2D1)	SP0388	1533.605377	1170.352251	1741.516607	781.0919199	274.6573929	783.1112049	790.0313551	250.5431212	715.2325719	1020.223265	648.3421564	1154.891779	214.6843537	280.4400593	244.4330276	995.6672653	165.5671704	652.4958616	570.6401711	485.5945809	568.8687687	787.5979549	359.3864284	405.9706858	620.8835969	165.3941155	324.0380519	244.8676214	759.1544751	530.5983679
SpTIGR4-0389 (2E1)	SP0389	974.6246829	322.6005527	1367.01548	974.0254095	100.6417347	467.0329258	450.6655103	127.4422603	1243.819595	1586.273018	751.1709374	857.3997057	76.16998131	101.4622716	107.0614631	317.0296102	108.7958485	269.681022	442.3596649	302.3619209	345.9651515	718.0111365	187.4681222	277.8388432	294.3067017	98.43523722	189.3673979	91.22733056	112.3926673	348.6231151
SpTIGR4-0390 (2F1)	SP0390	497.1160315	427.218498	1007.073726	1075.828817	82.35129343	386.3315549	465.8963872	98.96974231	1036.473638	1007.186836	464.9719178	612.3651143	88.91302773	120.1740822	111.7524581	170.3406508	81.11851964	255.1173556	460.9835037	231.4032908	362.0768773	342.0329183	112.7533935	255.2427981	256.6446165	84.30036884	155.1584806	83.19493875	133.3342509	306.3176742
SpTIGR4-0391 (2G1)	SP0391	365.7709167	203.0172389	718.1867778	656.5898474	74.6917406	870.5492353	580.1739095	183.3382519	1351.375218	843.6452401	520.2951425	604.3846411	89.93443977	87.74088217	105.7819088	92.02530974	83.16603681	93.50643519	410.3459591	181.509344	210.4892732	388.8096009	149.6143385	392.5873985	412.5776135	105.0268465	173.285443	131.1925378	235.3260494	392.9187761
SpTIGR4-0392 (2H1)	SP0392	905.274115	313.3112504	1266.072875	878.7179895	69.39249061	107.8652151	79.92840455	70.45803857	728.4393156	1073.563817	443.992051	1153.420743	109.0671195	150.6901325	84.25984069	194.8867321	93.37632706	189.8753372	493.3416115	329.2269155	326.73004	534.5322228	73.55935209	97.67810963	303.6777139	97.96802357	204.9252383	68.26645575	142.2397328	89.98981382
SpTIGR4-0393 (2A2)	SP0393	1916.169012	1228.678291	1535.726064	1201.185684	125.2690918	166.2928376	115.8431914	72.57768649	902.1242808	1382.79764	1112.086998	2037.312631	168.3279035	557.3807831	129.9213116	530.0927849	180.0692469	640.6162741	688.4745405	523.9590935	497.4953521	551.3698013	135.7500021	97.76214933	364.2929811	111.6378874	227.4615153	117.4673362	105.0506857	133.9804919
SpTIGR4-0394 (2B2)	SP0394	87.17478641	72.51177553	1131.2487	1076.726439	69.0734545	79.04883267	78.3088781	66.44531106	1522.076579	1272.256059	681.0345367	622.1757631	96.65451578	64.25280898	100.7758788	62.63571442	81.60933693	60.99046221	595.0577291	277.2825175	208.8778779	382.5052238	62.88376355	72.45959937	207.697291	71.85354105	141.6809182	65.40930035	87.90474672	65.07111515
SpTIGR4-0395 (2C2)	SP0395	69.7862528	69.90607865	937.3716455	1279.765667	73.61311422	75.10920497	75.95821518	62.12822275	522.2031012	1071.948783	518.2307072	832.3762677	83.75694264	64.11129103	86.58984472	61.62609975	91.21511495	64.45992388	447.1654796	199.5949771	322.5633892	178.2907233	63.48546719	66.22328932	321.5960259	93.6153029	148.5722137	68.62850422	117.7706828	61.44882636
SpTIGR4-0396 (2D2)	SP0396	84.6876462	67.3505796	1263.471194	859.3068598	68.10322902	77.17760602	68.51998842	62.05333875	1504.102124	1135.017337	653.7710884	588.6737774	98.87695645	59.36645444	72.14912668	63.12405006	87.61289064	62.67316387	343.9012178	240.4444334	236.7107206	271.0440257	72.69541799	71.42831023	228.4223864	103.5801416	227.073034	60.47369239	140.5118173	63.4806709
SpTIGR4-0397 (2E2)	SP0397	74.90863608	73.43879137	1456.503661	1241.707071	71.76067433	76.80395103	84.15009463	65.62656396	2054.043049	1754.769189	831.0752494	988.7350044	80.06548153	61.69146529	83.22492684	61.75263086	79.67915472	61.57964515	637.2605192	258.4047857	332.735772	557.3235085	63.38895704	76.42089902	388.9792689	91.91523772	225.9731426	68.1546766	112.8326109	64.09165849
SpTIGR4-0398 (2F2)	SP0398	79.9878209	77.10198753	1056.580162	1259.298634	73.0451583	69.90689944	67.78233714	60.90699269	365.494738	581.4960352	744.5116938	620.1642093	75.91540895	59.54168684	68.0081522	58.77523943	76.82765834	62.52140328	388.1771699	166.717089	291.0247822	413.3854391	58.06639106	71.20066008	157.172664	87.41001529	112.5927599	62.07389528	90.50203625	66.03488604
SpTIGR4-0399 (2G2)	SP0399	74.33092612	75.43760377	811.044227	1101.791259	76.53335713	72.54946588	70.91847014	62.77810114	681.541361	1125.930483	516.3980153	505.8508977	77.00072742	71.11606211	78.70973365	58.28005232	74.74861227	66.10111083	376.4979526	200.5288449	247.0922472	191.2241082	62.0821917	67.41823498	311.9728183	91.44736648	131.4974363	67.39334591	92.93140397	63.38835277
SpTIGR4-0400 (2H2)	SP0400	7591.065367	7330.256311	3507.542779	2055.445367	3486.411716	5083.70072	8651.223987	3158.507229	1970.743651	2574.141759	1025.547827	5893.850222	1947.415873	3163.16281	926.7541483	5365.393253	2143.954173	3868.47829	2671.419862	1952.628702	2760.746767	3905.974111	2462.668468	3696.443787	1947.358318	680.8403814	2602.372781	2925.50523	3721.52726	3665.346809
SpTIGR4-0401 (2A3)	SP0401	1028.302183	693.6946499	1418.125333	1899.014765	125.755563	824.3128576	344.9200748	112.5584802	1124.496235	591.3297942	544.2648745	1068.362165	95.93577291	262.4566641	138.1542334	500.7004317	94.9829309	661.060824	583.6560136	332.0850822	405.2940215	463.262119	116.3314963	179.8687675	234.0166763	91.93794173	169.5815508	79.0841482	83.6480615	205.3570964
SpTIGR4-0402 (2B3)	SP0402	2945.131991	2665.040286	1467.064985	1409.570681	169.2348338	1075.522049	667.1850951	162.3801834	817.6487074	1512.214777	402.6519525	2295.091362	239.7302418	736.2895004	217.4194928	1535.698017	323.4502829	1611.205187	541.241246	641.469454	660.1427979	702.2290305	535.369649	581.3027146	327.3407919	131.6950562	300.5786445	187.2817594	208.8305939	615.9155165
SpTIGR4-0403 (2C3)	SP0403	1790.478954	1905.044383	1232.439262	731.1879404	114.4810301	558.3980171	410.1822577	98.63187905	942.9757781	909.8350216	571.5967828	2011.505253	120.7070318	133.435613	94.8423062	591.9768853	102.4622809	352.3490695	289.5895418	227.1156635	309.726827	398.5896406	117.8984183	113.8802169	381.592399	92.87628924	202.9889593	138.1010759	142.5354389	145.8491299
SpTIGR4-0404 (2D3)	SP0404	2891.862411	2868.162513	2439.787669	951.2692009	141.0686599	893.091018	514.5169127	218.2213015	864.1948424	1557.673706	444.9872012	2551.282729	295.2743227	904.7095658	180.0825512	1428.174646	151.9170681	724.4520483	656.3240955	407.1578891	615.8317798	562.8948136	386.9265595	309.4875586	402.7299954	119.1508768	463.9523834	252.5759676	253.7207104	530.0281976
SpTIGR4-0405 (2E3)	SP0405	1703.406169	1314.340512	1679.521977	997.1413381	179.9646974	444.1790295	274.2242362	111.058346	566.2632037	1113.459873	572.1378235	1499.87386	191.0156652	544.3736482	315.7269191	1066.37717	190.2287037	1471.026981	538.9544249	713.050209	697.7205646	464.6988746	147.656289	211.964039	330.1665667	93.06573428	186.557338	102.7051116	112.1846632	178.4398523
SpTIGR4-0406 (2F3)	SP0406	556.425211	558.0085292	513.3349457	1173.708653	93.55931427	121.6796642	118.7274312	62.32675867	417.230312	1029.156784	276.287926	828.3212418	87.38297413	75.90852941	93.89065942	112.6697786	83.3539768	181.2010793	239.371685	176.8474093	346.6940166	180.0231983	65.64112646	77.77203045	191.4712057	74.21346034	146.5640868	73.25076027	104.3318569	94.28225151
SpTIGR4-0407 (2G3)	SP0407	129.8170793	176.5315363	838.2084569	1084.454085	76.47959983	77.54012455	90.25391287	62.06867722	593.4613665	1341.520796	419.5504645	698.6566533	89.0953626	66.47929321	82.16074582	99.66626484	88.75807887	87.25160785	266.41471	158.9412913	300.1575722	270.1153384	67.09704778	70.03396563	318.2398502	90.22620072	173.5835938	65.45067795	117.1847419	70.46482467
SpTIGR4-0408 (2H3)	SP0408	537.9120006	588.9730955	1420.191143	955.3801033	94.98860603	107.8131284	70.03781023	60.36176884	529.7177912	1560.108132	283.6954229	1117.637211	109.4148993	84.70637869	91.73682795	295.2398019	96.25399309	234.5872787	330.3998375	403.2263637	331.9314521	349.172163	96.84390028	105.8856654	263.4627292	115.7453032	198.4721415	77.62869812	125.0647316	133.8660402
SpTIGR4-0409 (2A4)	SP0409	1360.943209	1128.275054	1417.984451	1397.057606	141.7674215	676.964404	362.0384721	135.9328344	1124.8493	1181.363644	577.8446316	1303.829508	1022.303799	461.6191217	439.3575455	448.5363523	487.9049306	962.4309407	858.9791137	560.8678767	536.9961344	2886.747242	242.7359923	232.6637473	300.9611926	108.1359618	208.7017698	149.3659187	257.5390761	345.3397605
SpTIGR4-0410 (2B4)	SP0410	198.9369258	243.5075419	943.7267728	1051.840341	93.34243602	221.9945655	123.7217519	63.18645416	1259.292416	940.2627244	370.064638	796.1913218	110.8113946	80.10837247	108.6565625	72.23217578	88.74988928	136.4664579	353.6226327	271.3206866	294.2948528	459.7340293	70.37053689	85.5277718	238.4021054	89.51207841	155.1980576	88.37059299	105.8426051	89.24899427
SpTIGR4-0411 (2C4)	SP0411	567.7159713	887.0074383	678.7651151	986.2239803	107.0957775	589.3970002	431.6048336	129.1153839	701.8772387	871.1573563	567.9985157	1242.80374	110.2755061	161.7438158	118.2960827	293.2330711	104.2731054	273.1588406	488.8610148	318.9917255	418.6014262	382.7293389	206.107089	207.5088676	400.6447465	94.41807222	210.3559822	226.6938747	215.5135215	381.0525761
SpTIGR4-0412 (2D4)	SP0412	1829.192709	1878.257315	1711.241652	1330.68659	198.2454724	745.0948061	522.0702071	88.74005807	1255.202321	1523.789069	488.2925043	2572.179152	133.921355	209.5807704	121.6727298	745.8756628	111.3742542	613.02291	398.4643114	294.8213123	463.5423598	1688.109706	202.8626114	1025.152421	288.8972772	120.7781633	209.8119956	137.7156604	159.4897083	216.2969198
SpTIGR4-0413 (2E4)	SP0413	1474.692483	1292.914132	1433.871362	1195.860518	194.1512876	932.0264347	555.7058149	91.10532598	897.3106449	1254.689275	483.8401173	1847.241589	147.7307773	322.079848	118.7723855	259.8066062	94.98945588	887.2975345	425.8316719	415.6060821	360.003906	503.3408282	120.6621321	162.6649938	250.325363	93.60662109	157.238721	108.7616931	113.8212901	179.537188
SpTIGR4-0414 (2F4)	SP0414	87.13922925	83.53517546	1193.156137	1098.257734	75.66729089	77.51113799	83.36392598	60.93478539	678.9474778	1021.389118	257.0699346	704.7429624	68.48785541	61.20709736	84.57162921	58.32366202	83.03141124	61.04813928	322.516326	203.4095641	295.3845831	232.2176731	59.06964925	63.13496026	247.3240348	80.42216856	148.6634256	67.97669365	96.84092647	63.20697396
SpTIGR4-0415 (2G4)	SP0415	408.6008785	704.0852121	859.9360302	1549.121108	87.2665859	228.3122521	154.0992164	76.51110676	694.6236861	1171.231514	258.6678134	1141.959654	116.8314008	72.90933807	98.2546879	97.1647989	85.61159494	111.5093858	369.5819089	210.7840671	306.2708661	185.4468185	78.56151339	74.17886383	212.4669985	100.3550956	137.363553	135.2831952	341.8105967	97.27312617
SpTIGR4-0416 (2H4)	SP0416	3180.777791	3219.177733	2933.712098	1828.624611	451.9048124	715.4990768	792.0941717	300.2367619	983.9408854	2300.675077	411.7782204	4829.856424	300.0488798	537.0720122	228.2818827	1773.731982	398.1461816	628.3300917	486.1458898	395.7792246	683.779898	950.2117284	227.4257058	319.2077484	283.3516548	184.3265639	345.9816318	253.754725	715.4810537	196.1427634
SpTIGR4-0417 (2A5)	SP0417	382.3876695	329.4668667	882.4728832	981.672793	154.0067913	217.1593245	268.0868332	108.6397941	671.9928362	713.0413199	383.2764022	737.2581695	118.896825	105.0099627	173.2560027	173.7482477	203.9740789	214.1794744	325.2134212	195.0938418	268.3512457	474.2910243	72.78283283	114.5598359	288.7513752	96.96905849	141.0553258	163.6894659	206.3528942	122.1760215
SpTIGR4-0418 (2B5)	SP0418	1122.065706	550.7736569	1665.322394	1098.983331	209.4489148	168.8185699	302.6870286	93.79485216	1223.278506	1725.110994	636.4588535	955.2043249	112.2958543	231.9544022	124.3079889	1117.230731	155.2807558	274.7136264	386.8714747	271.3042307	427.5646168	780.5568133	98.20331319	264.8030083	310.3570345	115.2001934	174.6522268	161.2397034	223.7067719	146.5111536
SpTIGR4-0419 (2C5)	SP0419	2167.560778	2448.794464	1702.147193	896.2607662	295.9051795	1533.470953	869.3526819	239.2072298	994.6753837	1256.691757	729.4842701	2156.192606	542.6142215	1371.553103	236.9335086	1920.721928	624.728824	1378.046533	846.32578	428.0277685	816.907924	1256.775449	266.3138251	765.4421639	713.6328428	130.6079927	166.8276363	290.6497318	1041.342687	969.0645207
SpTIGR4-0420 (2D5)	SP0420	1392.74314	1183.935708	1810.545557	975.321559	150.9568496	902.0755782	472.6987623	99.63869218	546.8965502	1814.910289	332.7443894	1081.487488	275.2444269	201.993555	157.1755536	642.9504754	220.9473179	464.7911621	384.8209768	352.8728627	522.4595184	1309.770491	201.9853707	581.1884336	679.2105852	171.3270965	253.0765221	132.944059	1032.707613	768.321369
SpTIGR4-0421 (2E5)	SP0421	3176.727747	2948.013645	2498.168169	2686.009979	233.5176848	2092.845234	2500.618664	492.2933913	1223.502958	1869.136216	1042.519114	2244.657166	721.4102571	362.483483	457.331461	2402.481607	1399.575498	1774.717542	476.3679437	926.4316068	1044.911837	2885.347734	406.5223358	1517.838559	494.8697174	137.4557167	260.1818089	249.533396	318.9244939	1781.784648
SpTIGR4-0422 (2F5)	SP0422	4066.349662	3767.240048	2831.337438	1389.168454	1016.558736	2223.946748	1830.637269	464.1310183	1347.013016	1451.706686	1292.04411	2322.783487	1644.766539	1581.927088	811.6932653	2769.392689	1819.729336	2296.419079	996.9732315	1004.445362	1338.031847	2648.682227	614.7518241	1284.142304	561.0797952	344.3609206	376.9770782	219.6856144	1369.946294	1352.378212
SpTIGR4-0423 (2G5)	SP0423	2144.077496	2315.323383	1940.687943	1118.680818	226.8216636	1006.37864	534.6142896	145.1937495	690.951232	948.683419	565.0395319	1850.009758	611.5389962	687.3822435	181.6593009	1363.372109	492.9087382	1467.48215	559.2087423	527.4807765	610.0452655	1092.139205	242.4193814	764.1124558	491.9636727	190.9478213	242.1839345	147.0016836	632.8129002	908.1632383
SpTIGR4-0424 (2H5)	SP0424	3635.54547	2896.777579	2382.675582	1235.437302	618.9111615	1948.770149	2356.132663	359.5813686	1092.065251	1600.254092	675.7973565	2604.284795	929.0199844	1168.732968	403.5218254	2382.464747	530.7400761	1692.403175	811.8935355	798.4182939	965.7599102	1552.563835	484.346316	706.7835948	604.9249725	303.0879074	278.5881607	169.7117127	1262.227702	1116.099838
SpTIGR4-0425 (2A6)	SP0425	4694.848288	5594.203859	2762.184805	1536.377239	1405.578063	1983.075844	2362.195492	539.8730912	960.6146639	1231.39221	851.0559193	4323.635008	674.1091501	1060.533666	700.2917913	2967.040433	2075.183638	3051.575419	799.8756341	1731.654756	1291.281348	1878.826484	676.6327408	1291.282151	622.7568543	149.2359274	285.292674	234.9438346	466.4198898	1152.210978
SpTIGR4-0426 (2B6)	SP0426	1807.764981	2297.69539	1130.672591	1232.997418	447.3684768	1002.35252	552.5549235	246.5323214	835.0275083	786.3117632	402.5627688	1340.292823	151.0289089	399.4181172	197.2056147	1100.825444	323.0115201	1252.951879	314.004354	368.9706256	519.0915077	632.1430993	132.7567458	670.3793354	419.2487033	118.0273331	136.7483499	159.7838082	657.1513661	587.01456
SpTIGR4-0427 (2C6)	SP0427	1443.390399	2665.950229	746.0385656	970.025455	457.1565013	1005.004033	1112.131008	160.2908816	1145.475709	861.6023232	534.8763181	2174.724372	319.6309124	854.2696215	169.0089277	1165.354886	416.6179914	1393.027175	504.5137146	348.0726663	678.066439	1330.959437	277.9911311	862.5714197	726.0149736	161.3629442	229.4833075	225.273733	1132.362465	779.151168
SpTIGR4-0428 (2D6)	SP0428	109.2645065	70.25128427	807.9833852	1192.159354	75.6097634	76.84068903	76.9395346	61.15887487	549.5279522	1059.429636	405.3222993	501.0465711	91.41476328	60.94664782	73.79722642	62.44884236	94.01936883	67.09688879	347.6939557	178.5796383	260.8805047	258.9507364	71.37372266	68.41223225	267.6598757	95.24657984	233.1590481	71.62873181	115.7357509	64.40642825
SpTIGR4-0429 (2E6)	SP0429	287.4271806	255.7618064	1239.939897	1211.542051	80.93463914	171.7835656	76.16744276	67.12603237	549.8513984	1414.184419	718.1955047	836.9691553	83.45911661	67.84808605	87.19030422	298.5272067	85.27288688	124.2869179	416.2477411	259.5390297	304.4565897	354.0241343	67.09673967	79.63619521	210.0209905	78.23803631	110.6250702	63.82653654	103.5559817	71.32386836
SpTIGR4-0430 (2F6)	SP0430	693.0402025	421.1364007	918.5315956	1122.69588	85.75029631	2438.996048	107.020175	67.21659479	1136.352264	920.6872509	379.9265394	590.4721661	76.9084191	88.91145512	94.38825297	163.0219523	95.02950844	149.2815229	274.4018664	287.3412455	372.8419024	616.5001462	147.9056457	121.1087759	249.6241787	90.12122284	123.9542639	73.2897703	114.4306661	111.6880613
SpTIGR4-0431 (2G6)	SP0431	534.6871375	189.7973151	910.0627009	924.2308803	69.93188167	142.7373638	69.43194575	61.46752924	456.8490544	394.3103431	508.2396	656.2185111	105.4171031	70.57403339	71.02904092	70.02949007	85.42367778	62.01275845	317.8643149	208.7690794	365.4375873	256.3518798	61.64191389	70.80008665	316.9937395	73.92320754	103.5197069	58.50738123	102.2335309	59.53736358
SpTIGR4-0432 (2H6)	SP0432	3042.099334	2498.234369	1799.913419	993.5632693	243.7157972	1374.358225	1078.057609	280.7690634	796.3538765	852.7318407	524.4048354	2108.830246	265.7891042	925.428977	235.7707561	1295.511811	164.8096487	861.655598	531.6792491	554.5951701	554.9977938	770.9908395	218.8888746	320.1896347	333.4544492	143.3572843	305.5397032	290.0662274	446.9537374	521.3171161
SpTIGR4-0433 (2A7)	SP0433	4829.530082	4978.363952	2779.096711	865.2895629	1647.968058	2809.877426	4057.128729	717.7190859	1632.269648	1542.564691	728.3292509	4680.397669	900.0559718	3403.70455	789.2147198	4472.776523	1856.324807	3710.986581	2028.601878	2129.335462	2760.591793	2124.849948	702.7100868	1461.661155	1374.729707	288.2051022	566.4055762	1398.490129	567.7460663	2145.988311
SpTIGR4-0434 (2B7)	SP0434	2377.102062	1857.829041	1259.53966	797.299051	363.7255238	962.013654	1273.815088	251.6248683	1098.450787	981.3739085	454.7938424	1706.054469	331.8460206	457.813301	271.887504	2566.394919	473.4977821	1655.06029	538.5850555	806.4968429	1458.470662	914.2985941	566.0874565	800.3932559	291.0018834	103.865419	419.209135	351.5192717	329.4394824	995.8030613
SpTIGR4-0435 (2C7)	SP0435	3228.426392	3992.122422	1313.26211	1090.910325	427.1331413	2079.418808	1827.788388	864.1496797	1082.668736	1116.705056	734.4660555	3235.816002	424.4560346	1202.175246	278.8249557	2252.547441	321.4793857	906.4717928	708.1509885	562.5614342	852.5229371	611.9699599	838.1464085	375.7778525	456.0118868	153.4550989	386.7525149	935.3513479	467.4341293	688.3442637
SpTIGR4-0436 (2D7)	SP0436	771.3503153	493.1950064	811.3996831	939.4168981	79.76622529	167.0487542	203.1669598	67.68415365	383.0434775	567.8797644	226.5501452	776.5401924	91.92133421	99.10225629	81.40336048	298.1970613	83.46895015	114.3088142	213.1836546	196.4844086	318.4615354	310.3181814	90.0347133	90.99344868	210.0585114	101.0301477	144.2316403	92.55959789	107.1670777	108.6356749
SpTIGR4-0437 (2E7)	SP0437	2559.699066	1868.42577	2069.851729	1411.454156	309.7469673	1380.629401	860.416725	160.0810063	815.8336992	818.7840408	391.7712368	1758.517995	148.0062212	821.7157821	228.974933	1223.898599	126.9989289	2290.43758	687.0852309	934.7661227	729.6881591	523.4295573	500.4065657	535.4793201	267.1646933	93.38823478	258.6532594	92.60982091	112.0702863	719.5189951
SpTIGR4-0438 (2F7)	SP0438	3473.974607	3992.437483	1536.124356	1165.923143	355.7604501	1273.47933	228.0776456	118.3743717	689.0628058	851.185615	465.345154	3055.093253	113.2752813	865.0688057	130.4620466	1342.186002	182.1789852	2532.856832	638.240023	736.6285551	683.251237	708.8279928	888.3872124	714.6437743	320.8285144	105.6893724	327.8375835	222.2625301	157.092577	1037.437398
SpTIGR4-0439 (2G7)	SP0439	305.8652623	307.2597114	555.75068	917.9649432	78.51510356	136.5719491	124.2454993	65.63981596	473.6511549	755.150619	304.3951722	635.6766942	97.40632822	62.81354652	86.9876755	136.8032581	84.4250809	84.73160946	220.632909	220.8171873	303.5302852	240.1301673	67.62980721	72.53039869	322.3808622	93.26199832	536.0150592	83.6962795	103.2806216	83.46565445
SpTIGR4-0440 (2H7)	SP0440	4516.227916	4985.832258	2345.368892	999.2964225	283.1925289	1646.277236	1319.79878	248.3411367	847.1934489	1174.344352	343.4355643	4550.653038	185.1442364	1420.750161	340.7910798	1623.027209	154.0344442	1389.202881	688.0245094	574.3951261	668.0459248	352.3347187	684.6475542	384.7952431	351.4776181	115.4528206	391.1320059	274.4043199	186.3888511	458.125847
SpTIGR4-0441 (2A8)	SP0441	1925.578286	1803.76925	1219.453412	1230.347277	483.8524918	569.4586725	1419.119358	597.9634373	1212.355978	1397.107148	639.2649278	1738.313971	807.8005077	772.6201007	670.4313759	2268.046171	1509.422858	1176.706691	1355.401886	1142.760385	1318.011293	1558.002645	929.9360218	830.6960576	1038.357822	407.5112564	916.8009628	1136.358008	466.6081576	936.9564144
SpTIGR4-0442 (2B8)	SP0442	4443.110358	4890.768859	2287.286876	2037.836003	982.534602	1953.635559	3364.207727	1217.502516	1192.324756	1642.746728	966.8453392	5673.263855	288.6728068	2333.435111	247.1013357	2835.223105	559.7788685	1883.128495	1674.033468	996.6106521	1078.507186	915.5257179	879.9819299	839.1538155	413.9976041	170.3866388	398.622583	877.9985761	251.9707366	1361.87302
SpTIGR4-0443 (2C8)	SP0443	3847.278131	5324.851836	1980.373273	1651.772416	1990.638045	1580.459317	2949.242156	994.4002764	721.4901819	1280.41397	732.8845244	3790.350663	169.4838559	1053.931177	401.4486824	2930.981569	358.4702987	1224.441156	697.204549	723.5219242	940.3158954	1388.200368	668.4381207	1405.464899	537.565112	167.1429529	370.6401812	972.2501646	609.4690712	1942.439437
SpTIGR4-0444 (2D8)	SP0444	77.83652151	77.29138458	679.9802175	934.9200097	66.38158672	65.02720595	69.04577103	59.10524556	426.6165176	726.5887156	266.4513886	330.2796911	96.86440013	66.42648213	76.30117888	59.95230945	76.7758468	61.23985115	273.9497245	171.0804265	181.1735245	156.4398588	61.030155	57.27277193	135.5948838	87.47893318	81.27778152	63.77616261	90.51593704	68.3307913
SpTIGR4-0445 (2E8)	SP0445	3145.066901	3739.688536	2076.096773	1213.433354	1384.970196	2322.283235	5303.207851	1673.452964	1207.913996	2269.803395	927.9298195	3439.229964	634.7758367	1136.184323	478.2295681	2622.873331	397.0199939	2753.221649	908.9343944	994.9020926	945.2048394	2559.992901	1485.727881	1621.545084	399.0330976	196.4815396	434.4090621	906.812446	175.5466841	2711.09255
SpTIGR4-0446 (2F8)	SP0446	2216.105219	2093.277676	1495.775568	1536.984926	256.8429038	1271.41644	1624.528746	352.5725001	756.1094511	1348.573056	341.9275068	2299.86072	86.11649886	217.5544625	114.6894556	1165.511083	156.4346026	901.3979913	304.1010084	278.7524091	363.9499403	1021.844766	568.6744895	581.6019481	316.1865875	130.7618712	191.3925062	391.4527551	231.7148903	1027.577601
SpTIGR4-0447 (2G8)	SP0447	1515.523639	1869.222535	948.9587529	1037.352705	478.9853664	974.3714834	724.573735	279.4629964	639.365241	1548.413317	378.0438745	1456.324235	70.2973677	208.2242963	101.0962872	745.4255998	106.5442965	381.2344116	338.2954104	227.2889481	399.7417093	313.2545268	392.2745101	121.9457003	273.0188923	108.2666227	204.9373161	308.258589	270.1516651	436.5813792
SpTIGR4-0448 (2H8)	SP0448	1820.042544	1586.471072	1279.579723	1135.773241	120.9811038	564.453499	428.056104	127.1807633	1294.856686	1484.480683	514.7880945	1558.208461	103.7119655	163.0890994	91.70954309	806.0826831	129.2572462	416.3052311	302.64525	270.8839765	439.4912024	452.9515716	240.6294769	271.4114628	262.8277631	129.9141732	206.1630848	324.5815567	222.0375184	277.9974385
SpTIGR4-0449 (2A9)	SP0449	1801.172839	1777.411525	1470.386607	911.2221716	153.9503441	1248.39079	1748.538341	441.6386878	1809.061196	1542.463774	654.5056652	1444.13674	286.3738853	364.3023244	210.565199	1983.579351	431.9497592	980.2152408	685.4944242	462.7110128	909.4945503	897.9838889	608.5983316	426.72144	330.0778756	157.336941	363.9193531	253.6235851	192.9721347	498.8981852
SpTIGR4-0450 (2B9)	SP0450	412.772074	345.8756469	1177.038359	832.2213117	139.2825632	113.5215197	68.9244953	62.74318703	448.3733595	697.7396352	269.7311179	671.2245599	93.26712194	59.68583076	92.415144	157.9337668	85.89400024	207.1363588	269.6761535	245.0608908	316.8567638	251.881836	106.9341885	93.21169008	257.1223427	95.67074244	192.3615056	151.7173761	116.3465253	149.0259726
SpTIGR4-0451 (2C9)	SP0451	1701.457056	1105.202961	1433.619246	1201.384759	139.2284681	385.7117167	679.0412773	136.2268541	595.697218	2033.525137	636.2828505	1341.115706	144.2761153	319.8150098	323.8038564	1080.918852	121.0188111	443.6041816	452.7700337	445.2435977	530.1636799	568.0825009	263.2420449	369.0272605	343.9792297	123.2459799	249.359405	220.416319	157.7508755	823.7915242
SpTIGR4-0452 (2D9)	SP0452	82.41009302	65.90742432	697.0538996	621.8694536	63.39691254	67.57778454	67.79553735	60.36175325	518.7181457	1291.618819	225.7196655	602.4770559	90.72857747	58.66566078	72.03400575	69.97485517	80.93429539	61.42244093	231.8904739	261.071057	234.7133476	269.2404932	60.66746134	75.3282018	198.4831677	86.12270637	168.5902567	63.55752007	87.58681353	64.51248281
SpTIGR4-0453 (2E9)	SP0453	4120.201614	2121.481911	3453.247971	1954.164419	344.0028038	1054.2385	744.3105715	134.0627954	1025.223048	1632.486788	614.3992057	2363.308413	242.9946054	923.6909099	305.6708384	1358.44348	472.2446072	1566.977954	807.2858411	674.3520039	766.1887401	750.6289972	338.1098495	495.3355593	466.7204326	166.8938559	307.0301483	186.4862125	175.3651984	549.8467522
SpTIGR4-0454 (2F9)	SP0454	1321.295723	1004.705953	1435.099276	634.4871483	171.2625209	425.6700325	671.0680568	106.8942521	563.9289329	1010.518863	540.9622779	1214.457737	115.0907308	60.83077311	115.4680663	571.478354	115.4024262	462.3420818	382.1782302	286.1051026	431.223761	535.3646095	103.0255808	275.2134579	292.4447734	77.18902277	165.9890507	94.14547498	152.5113105	235.0282612
SpTIGR4-0455 (2G9)	SP0455	1434.80463	1251.510679	2038.828557	1057.805196	155.3859964	776.4115529	692.0457771	249.9383933	1235.864178	1830.916991	961.8839924	1865.877584	204.4643923	787.6248022	107.5700814	1497.571219	231.5867983	858.9366691	1362.392288	495.1785184	889.6349313	633.442798	715.2105325	525.6895378	433.3239319	125.4330632	348.9063994	439.3553925	364.9458393	710.0733683
SpTIGR4-0456 (2H9)	SP0456	2438.302769	2600.450194	2450.86005	1438.805892	785.9336006	1576.083519	2983.548449	810.8457871	867.6959612	1725.152582	881.2595103	1503.96666	281.7279353	706.390344	248.7320327	1905.097012	215.0694869	1261.304635	550.3675832	590.3874628	767.9719611	1385.60936	559.6085145	1230.350776	695.7918592	175.0742032	691.0050799	383.023288	963.2649598	1083.228097
SpTIGR4-0457 (2A10)	SP0457	958.0041702	776.2492113	1016.37552	992.4454731	293.1009479	399.9512766	539.6147117	136.8063545	558.9845677	595.2274349	431.0866241	1021.006009	81.7861007	247.5942806	129.0887262	260.2618314	109.8060297	627.919483	1099.891693	367.5181439	343.7595935	293.1292867	134.0726749	209.0721621	320.9695771	105.7538114	170.9769518	183.2635199	106.5828827	174.9498022
SpTIGR4-0458 (2B10)	SP0458	668.3960525	656.740618	1092.724832	1139.505119	86.29623894	114.0541484	87.0406647	66.57279871	369.5292292	1485.24729	419.7893901	1003.464828	74.59871667	207.8909919	105.9498123	124.2142252	136.8843514	416.6732232	402.2971696	329.3743632	356.1933639	401.3034269	63.29250203	92.52966786	309.1240907	87.50472016	121.5971145	83.30936702	116.63451	90.30672038
SpTIGR4-0459 (2C10)	SP0459	994.4649145	1198.292065	834.7438957	1029.705461	179.1837828	761.5402845	535.4449209	96.28861683	867.1668377	682.4566441	363.0128766	973.3399238	507.1467809	140.8340416	493.4005511	613.4788105	117.5860762	379.3780879	474.5930971	334.4555033	571.6396126	340.9202415	154.4401219	158.2852707	639.1440199	131.9649395	217.1350555	148.1369558	258.9199521	213.8787032
SpTIGR4-0460 (2D10)	SP0460	108.340377	78.22957596	1051.092736	1390.589153	74.85725693	73.87079378	74.82299608	65.06296207	910.240793	1274.156794	310.1234396	505.8144565	96.74086046	62.69990653	95.93466386	59.98354198	81.30611513	63.78653002	312.0434523	171.4603877	228.1784068	131.7866864	61.00296546	59.90428497	199.6899847	85.22073832	217.239811	59.39661548	107.918235	59.46912919
SpTIGR4-0461 (2E10)	SP0461	80.84866437	80.38903316	1361.977915	1240.994179	72.3932826	981.4206487	164.1652685	80.00022324	1009.769553	1303.04629	821.8925779	840.1627196	93.97750146	68.44141769	76.06852912	68.46440503	81.48440929	88.1740646	934.0684908	341.9680192	359.7435794	424.3923496	255.0826919	163.5995502	523.4740915	104.2482761	294.8187528	84.94624075	132.0226397	161.4636325
SpTIGR4-0462 (2F10)	SP0462	77.18758977	70.38234878	1528.317429	1078.146734	76.55835767	324.2526413	115.6520433	81.55524513	791.2135734	1615.434138	596.9065916	647.0600233	76.81484294	63.59787744	77.40363937	58.61416416	92.46126061	78.16321477	455.6500128	284.2033359	484.2865169	376.7366853	111.5857513	99.4915312	350.226858	107.4844811	124.4081795	92.22014084	148.4699043	123.3343438
SpTIGR4-0463 (2G10)	SP0463	74.66018236	78.96305846	1067.973867	1322.875736	71.96908	1099.374277	197.1004371	123.877201	952.5171116	1376.081789	547.2187377	915.4014922	109.1745597	67.67688441	84.0309745	132.2436432	92.77194042	73.12684168	749.1029962	367.7665582	483.2749468	689.6607178	539.3176091	183.932447	789.0838596	111.8023143	448.1907882	236.8918287	308.9479448	262.3081916
SpTIGR4-0464 (2H10)	SP0464	75.84247539	63.52995099	996.5138281	791.534837	65.7228429	79.11135956	67.59018798	62.17424456	882.3280073	531.7978094	392.7806835	463.1156692	99.21970494	59.98596982	73.47568185	58.40789887	86.26521286	61.44129802	286.8180753	199.9294691	213.5678626	140.3429693	66.14847454	64.84790018	255.1041636	89.64782733	264.6871952	68.27511251	94.62048655	70.13083545
SpTIGR4-0465 (2A11)	SP0465	88.37084598	83.22451012	1602.334152	1585.04119	76.16285248	66.67560555	76.73285304	62.68390674	653.6728588	1614.914475	526.8532879	465.693724	85.11119566	62.09734107	102.8850253	68.72652038	72.04112756	89.31252868	531.2651909	270.5634224	290.6492489	346.6496558	60.93756381	110.857796	239.9881738	86.42595479	146.8580828	61.10443812	107.1238107	93.83503072
SpTIGR4-0466 (2B11)	SP0466	67.90200186	70.100222	444.6025533	609.7298383	74.76691802	68.48610598	72.61017612	66.11832282	434.011509	552.0046379	586.5737853	467.6081454	80.14489547	60.35371027	88.73605321	60.33096652	80.5683005	64.53429516	344.8274963	240.255685	251.1937235	291.4075105	61.9721625	71.29885609	246.5299446	90.29972517	112.8998664	64.33507803	97.27481521	72.43785092
SpTIGR4-0467 (2C11)	SP0467	68.98020288	69.62191026	656.0426852	1083.116678	69.90962045	129.383382	79.99683698	62.84974328	756.7253578	620.5136578	310.9621652	474.7804029	96.12034634	58.18248712	78.56272495	62.46110558	85.82535141	64.56361718	284.3065039	174.4900108	346.2136078	226.7783371	75.04373012	70.36213669	248.5675156	83.45525682	135.0261214	72.96247691	105.2434147	78.36121413
SpTIGR4-0468 (2D11)	SP0468	72.98226191	64.12984523	1025.615625	1062.85437	80.88688149	334.3645799	189.8293012	71.80631919	464.5298582	1468.239891	378.6270855	409.7783137	82.31572181	58.04425488	76.8182415	62.13253532	81.52281727	63.10608804	346.9451578	195.5482675	248.5935444	432.3100833	143.3535835	86.89776777	256.6756519	110.2193803	190.7081345	79.01646626	149.8727552	121.6271305
SpTIGR4-0469 (2E11)	SP0469	843.5984364	512.9664082	1441.225416	1217.346391	128.271457	132.3978349	109.2714145	64.68416902	434.5467222	1390.755692	409.4531405	633.6919732	84.96337813	125.2056139	113.4232823	118.958064	73.66778357	200.6947858	338.9776244	277.1013127	288.5563191	263.4803242	116.4540262	93.67691424	262.1497399	84.86545195	166.6325666	65.65136304	100.1342635	113.9941869
SpTIGR4-0470 (2F11)	SP0470	629.6600236	1046.082484	1012.937928	1222.179874	77.76572546	84.97311379	100.7014735	70.07020364	484.6205645	1505.486405	494.3546003	1620.305878	86.43772867	89.1480656	89.44946922	106.9334718	96.2345307	262.565983	342.4557409	257.5596561	308.9790557	319.9292185	64.72358432	83.56159983	294.490096	92.88105704	143.5319526	67.66062895	106.914341	76.29118716
SpTIGR4-0471 (2G11)	SP0471	739.4391967	922.2847964	927.4196204	1312.882513	74.04807074	159.2508708	86.07511917	63.86231042	482.2491957	957.3200662	473.9958651	1533.766885	104.537019	80.4924401	85.59871733	132.4438437	74.28518591	79.36595309	262.1924731	192.2052037	290.3770151	360.4290872	72.60711423	69.98985418	319.338068	104.3059577	160.2505614	70.67896342	113.07863	74.68080955
SpTIGR4-0472 (2H11)	SP0472	1078.471889	1154.361775	1703.534212	1164.909607	77.61833933	151.6161749	90.54582496	69.51112321	727.1502353	1382.464238	546.3352279	1729.760775	136.4312957	193.0331721	83.09447892	205.0650107	88.9628645	179.6491168	448.0934265	258.9881469	420.9271389	430.775759	97.96724352	78.23273504	276.6941789	95.86339001	202.2775707	70.8460417	130.6185936	95.50343269
SpTIGR4-0473 (2A12)	SP0473	73.31810953	66.57364211	955.19891	1334.844604	68.10908389	554.6608943	371.0704935	94.21988858	575.6030813	1471.984834	562.769649	627.4096252	100.2362506	63.82822045	204.0217111	59.55774078	70.71550428	88.97668011	433.0935552	310.1079915	232.9102393	539.598698	124.0516491	126.5612546	220.0845392	85.63377713	158.9235309	75.33113561	106.438891	171.7805481
SpTIGR4-0474 (2B12)	SP0474	86.15073679	85.09848251	1353.52742	1482.488805	79.75123901	967.0012041	262.8662979	95.54589807	1159.794083	1357.425246	793.8928418	1071.586148	105.0272815	70.23162678	494.3835285	67.08495829	93.54321759	97.23162093	661.9466223	690.7880409	383.4067498	807.1720862	339.0001698	151.8646915	687.7718195	161.5147613	349.942643	166.4180839	250.8219417	552.2294915
SpTIGR4-0475 (2C12)	SP0475	73.82031529	76.06679084	780.9233683	1278.76476	69.25529765	154.5038313	89.8889928	67.24950272	741.1706726	1458.095632	529.7445644	914.7112615	90.89198306	58.77572607	103.3061288	62.95971923	80.71512374	69.21782327	370.7048555	302.0183842	225.2127656	170.2059914	83.17110861	66.17367983	251.3000956	84.1640891	166.0596952	66.93281754	110.596688	75.97446838
SpTIGR4-0476 (2D12)	SP0476	80.39775402	89.14165881	859.570175	807.3968179	71.32245954	132.8403486	94.02059852	63.10575459	970.8890978	1509.236352	538.0107633	1298.016716	120.4632358	82.0242873	127.729666	64.75584696	83.31090191	65.29764498	345.263013	279.4054478	216.0283159	343.9003469	83.08987193	66.6096945	241.6612206	110.0581175	179.6422084	80.95597395	149.2430576	69.18858599
SpTIGR4-0477 (2E12)	SP0477	110.6229109	81.71091128	1447.109756	1637.808641	86.10869325	493.7162031	179.2888343	105.0635375	699.3193954	1200.021738	1098.693448	831.7624269	123.5584116	67.38955735	178.5221154	66.69589844	87.20444923	101.4578827	809.6773423	561.4725845	326.6473579	362.6104081	141.0074268	112.9724289	538.853732	101.5295365	237.1134665	111.6752081	163.8273484	189.9815979
SpTIGR4-0478 (2F12)	SP0478	77.37200557	68.09690602	559.0534159	2031.733698	87.25693317	112.5757579	88.6925489	58.89491968	1373.495699	935.4533289	269.3374588	384.7748806	80.47829693	61.0665882	90.34048765	59.84988426	80.31971006	63.22012163	224.0368406	194.5024371	226.5311934	376.7854924	65.07194513	66.30736296	539.2738926	72.92432634	141.1616999	73.64671189	96.94578287	67.29874006
SpTIGR4-0479 (2G12)	SP0479	1178.915901	2134.805211	1267.031166	1137.189313	211.230975	4850.711074	2403.948307	343.8627352	2054.86111	1680.192372	610.7647846	2105.486188	220.1251846	689.5366125	177.0037066	570.3992937	191.0493455	656.3521	975.2429607	531.3751499	470.5488375	573.9748922	1064.867665	1065.51473	626.2116501	140.4570734	524.0778445	399.0559001	212.2381779	1664.492964
SpTIGR4-0480 (2H12)	SP0480	2651.724202	3384.369629	2245.253173	1147.96437	363.0771265	2923.538694	2099.307615	327.4814015	1645.846594	1653.165792	450.7452146	2857.195433	180.8879214	598.6760259	146.1907118	1501.42706	154.4526248	1175.332384	537.3422532	479.0483308	651.7642737	371.2877466	870.6788569	604.5263836	462.562411	112.7868289	454.76263	309.2970736	277.847851	1114.062724
SpTIGR4-0481 (2I1)	SP0481	1141.093106	1763.09869	1254.832815	820.5647454	235.0564779	716.0796173	249.7683252	147.6595239	1264.002961	1452.683497	968.8830421	2004.218672	259.2940958	375.8616431	134.7506547	445.9108827	209.9435072	349.9086424	1066.287192	486.6732866	489.2611395	592.7932495	106.9531035	225.1248905	579.703015	204.7869163	181.6040314	196.2982034	205.2609261	314.9947994
SpTIGR4-0482 (2J1)	SP0482	702.7160726	906.3619485	1389.103008	992.7353625	148.0335383	248.9454126	227.9850834	125.3679387	866.0300504	974.0107574	507.6157792	2062.297647	159.830758	278.1184985	233.3548042	154.6573519	115.7267582	296.5850175	535.6899189	478.3369198	302.3458357	412.293858	104.5409062	312.8427057	354.6450876	102.4249471	148.3968507	143.555859	492.5332153	350.7272507
SpTIGR4-0483 (2K1)	SP0483	2604.272842	1898.011208	2193.929179	1164.581	237.5755828	1310.2424	631.4636286	339.2811137	1556.007625	975.2590342	758.5104006	1855.437655	210.8349458	982.4564062	125.1984383	1163.451738	107.4243983	1213.930869	697.3458505	428.1594503	412.9353055	433.9218742	308.9739923	235.6821877	327.0556166	118.4745418	352.7757532	242.8464669	317.7945077	335.4336339
SpTIGR4-0484 (2L1)	SP0484	478.9605039	444.7118478	1859.942961	860.329394	111.076522	232.6177238	139.4727825	121.8478644	807.7984544	3531.587938	962.7006692	1091.554856	356.6744351	117.2073169	147.7611382	290.9390423	148.5053696	328.2214422	1151.332087	476.2509259	408.5377461	513.4784718	145.9412056	159.9983028	467.1161578	118.0524004	295.0750518	153.3340205	376.4895335	145.0356985
SpTIGR4-0486 (2M1)	SP0486	576.5080324	517.8401834	1693.880588	1633.001879	95.22881368	128.8910781	111.1145381	91.50008304	657.2205747	1440.147983	885.2728491	900.9397468	203.8377613	239.9520833	88.08311025	180.1528556	149.5901707	168.8271362	769.8540182	300.8514632	404.7325981	413.4374089	136.5213842	128.4974534	449.0270306	113.7738554	223.7362021	159.5873979	225.0651654	165.6503988
SpTIGR4-0487 (2N1)	SP0487	1354.881556	1040.757834	2040.285984	1108.406587	125.62732	143.8555429	214.7763761	140.4391263	891.5040102	1456.781082	681.0322172	1325.076997	468.3034769	344.0715146	220.9367655	368.911685	273.0955533	313.8895768	782.1461855	348.0291646	492.196439	1515.847037	197.1797908	406.7006677	573.9125153	489.947043	265.4186702	227.5661422	651.4886735	462.1682829
SpTIGR4-0488 (2O1)	SP0488	1203.272083	1295.982058	2642.145723	1181.035307	343.723798	458.4651505	330.4922469	255.3493472	1191.778783	1653.017274	729.5583805	1567.622186	1560.714697	628.598885	584.0888904	1159.390511	416.2817412	734.9454591	1818.957252	712.214247	815.7087118	1221.319188	162.1204224	332.0230902	889.861316	224.8839795	312.8239293	325.8351449	629.140433	227.8204937
SpTIGR4-0489 (2P1)	SP0489	1453.256008	967.531975	2008.929055	1186.10575	163.3020859	416.531934	244.3783031	92.86221297	874.3078086	2545.320713	677.9545596	1790.312151	426.348633	221.4424915	216.278917	665.57587	188.8457946	495.2123921	1380.709361	565.9051297	506.0932105	664.7361664	149.0034792	189.0285831	511.1283008	130.3299149	278.7985152	135.0647163	451.2432907	143.7915949
SpTIGR4-0490 (2I2)	SP0490	2564.48017	2965.851958	2257.344832	1061.578125	247.9299834	305.7952184	287.8948552	100.2270189	432.9954409	1451.155107	493.490924	4082.199935	347.8314494	562.4235939	188.6561351	931.3023214	249.0142274	871.0150597	834.4439321	582.9802868	531.9197556	528.739295	138.2936987	167.1376821	370.8630041	138.8841839	172.232564	138.8805176	156.6606126	133.7030217
SpTIGR4-0491 (2J2)	SP0491	468.6501154	517.3188983	1037.13694	1148.344175	72.30405487	90.66946281	72.16727568	72.36659513	772.9340215	1029.35345	869.6780879	992.2402618	103.7275286	76.4777181	89.37905164	83.91826975	106.0396182	94.85976741	400.582796	202.3289952	327.8838726	301.8899291	63.69571581	81.61892591	240.6671913	87.96351147	124.0294082	68.97985485	84.80584214	72.39107446
SpTIGR4-0492 (2K2)	SP0492	2471.081206	2914.837591	1374.447199	1180.636524	272.5244424	1129.12749	650.856564	170.9534663	1361.840126	1145.993864	606.7778997	2891.420646	556.2834956	1488.478979	225.4989376	1126.370304	224.0203533	1334.090216	2483.580664	393.9757855	606.6954976	945.8583497	518.1979044	269.4350262	409.5341986	143.9983908	305.7679387	213.8439581	412.3795126	539.6707095
SpTIGR4-0493 (2L2)	SP0493	7054.9136	6478.579383	3810.825894	1203.955525	1359.711601	3204.185348	5571.437648	1083.018056	1305.459155	1913.376547	687.3646803	6511.282639	1987.43896	2881.01168	530.9085155	4425.308251	864.4332104	2558.951999	2033.669466	1071.406738	1643.765941	2764.926046	987.2239793	1723.742707	891.4688772	323.5261357	774.0611581	957.4790696	1371.569154	1362.214285
SpTIGR4-0494 (2M2)	SP0494	4457.87299	4807.987637	3481.585264	1552.861118	1154.258457	2229.500096	3922.652968	1180.977061	1309.354465	1737.534237	884.584428	4559.183212	1064.346852	2546.005083	975.4980069	3290.240539	1450.771737	2572.597506	2111.38852	1408.96735	1235.745566	2010.895989	1290.664343	1290.757078	980.6308109	383.5204963	576.3081534	1728.24055	427.0899729	1756.049977
SpTIGR4-0495 (2N2)	SP0495	1295.333292	1935.165821	1458.570125	1282.026126	213.4435405	2623.426435	2621.886482	508.0928329	1382.341381	1643.395481	598.238804	1990.416488	243.16078	658.8260632	121.3456716	997.2348976	201.2766053	1309.325677	860.3634917	516.7346601	509.1258197	1586.236898	684.345411	1190.778713	1043.510467	162.3953667	454.8497583	530.137105	343.7808962	1203.954024
SpTIGR4-0496 (2O2)	SP0496	3997.413997	4843.903604	2088.998215	1397.698968	347.6630799	6545.042016	1063.400997	321.7321287	1377.954819	1155.707661	486.0746326	4830.951895	557.6562408	2810.58297	306.0462843	2497.876429	181.2267461	2809.704139	1361.403711	1027.165367	1157.749374	527.6455041	781.2498313	575.4349439	742.3455142	176.9507524	439.0092977	442.6572986	482.8657837	722.6048565
SpTIGR4-0497 (2P2)	SP0497	244.0083555	238.9550155	1478.491711	764.7335016	91.33852374	111.5757818	84.74346408	67.30247822	680.5653433	1626.51636	618.6389078	743.1999036	113.9513512	92.7240607	139.5363967	161.4270281	99.9932603	98.81881182	405.7849734	284.3766334	288.5074735	296.4184192	67.73558189	80.05131021	274.7435207	110.4957073	289.1479477	69.3764083	130.718618	79.99358955
SpTIGR4-0498 (2I3)	SP0498	1761.447283	1726.956439	1755.97108	1123.161841	385.1288155	257.0609178	133.233354	101.5516824	731.171112	1409.227284	859.4496802	1996.906852	493.0915228	380.0786997	433.3925349	1310.846349	484.4435323	662.1193918	770.7414371	644.5339549	1007.730415	641.2634181	103.0100883	157.1510836	414.1612658	195.835335	191.0226084	84.77379515	98.78725174	123.1589907
SpTIGR4-0499 (2J3)	SP0499	12868.04675	12396.39526	4362.00211	3079.502659	7310.345335	9308.558022	14844.85778	5824.615874	2577.793634	2974.400819	1313.731168	10202.80233	4802.530007	4394.336041	2224.375264	6850.089181	4968.692831	6140.939045	2663.752903	3445.216244	5177.554079	6252.940738	2184.805195	4287.134833	1077.391348	824.6347291	979.2776959	1619.750587	1746.752959	4083.243515
SpTIGR4-0500 (2K3)	SP0500	1497.660275	2364.172908	2480.803739	1240.981507	182.7151136	1610.801633	1275.876293	208.1973047	1018.425761	1349.874813	614.4858668	2723.957762	251.6092195	1030.541471	223.8986158	688.2168969	131.8790939	1089.708203	791.1568322	522.627169	481.8134795	342.592568	440.4472544	248.0132448	560.7071528	136.2561789	303.5287931	275.4076263	277.1896577	519.7359569
SpTIGR4-0501 (2L3)	SP0501	6160.752036	7434.884216	3774.430226	1296.132656	1897.415808	4980.812922	7704.076356	2042.311857	1123.615615	2273.032328	630.2251456	6530.96363	1341.338916	3088.553154	746.6083059	5181.851454	1663.976224	3179.498994	1364.27986	1370.290633	2688.453883	1839.282798	3081.405582	2561.819517	1137.169531	407.9952353	1461.81618	1944.650548	874.286435	3087.449042
SpTIGR4-0502 (2M3)	SP0502	8368.793902	10789.90599	4185.400429	1849.604336	4315.104567	9359.510563	14593.08304	3158.89004	2839.92433	3596.189036	1146.077519	7843.073141	1557.467371	5444.112153	1597.145827	7778.071718	3350.777326	7691.026253	2802.613696	3524.057506	4933.819057	4432.663786	2216.662652	4714.937465	1190.390526	377.5664815	905.8508504	2243.467061	578.2547591	3870.494707
SpTIGR4-0503 (2N3)	SP0503	1337.852381	1524.494738	1037.971185	1056.459399	91.15227301	330.5217114	238.0722026	104.9574256	871.0554474	963.5591566	506.1454219	2853.664511	195.2128913	271.2058597	105.3456996	172.5291298	118.4728357	434.7551064	450.735809	292.5356679	362.4794579	336.8513104	315.2802643	124.0218654	339.6854586	113.4651938	201.7859871	108.7647565	117.3327987	248.8842135
SpTIGR4-0504 (2O3)	SP0504	515.9603126	523.9514902	948.2796625	1305.088462	91.87476227	190.6082263	170.0755867	77.90242096	650.6433057	1529.007522	606.4738991	1251.814947	161.8139561	127.420847	108.3093781	179.9943344	96.72898203	148.8941382	521.2636726	245.9841636	272.9247223	393.125491	137.5412879	100.6122757	352.1785339	100.7971663	173.3785647	80.20619913	155.5890178	123.5108337
SpTIGR4-0505 (2P3)	SP0505	78.09675137	72.47015408	1277.566708	809.4858517	66.62012659	564.6603483	258.2650546	73.79877077	1187.277772	622.2161075	206.4964744	455.7798557	91.1880003	62.61845197	86.53363267	64.39777149	83.84892783	65.37982477	317.2563032	280.5413374	169.4411298	314.1973795	91.67786867	142.9085857	237.7737592	102.9229166	133.3875742	70.22003314	113.8380594	94.85459301
SpTIGR4-0506 (2I4)	SP0506	83.00184067	86.8030964	885.7440442	1282.741825	71.71856752	2010.743315	3265.313029	249.2176141	1182.486616	1519.328366	786.635467	1208.040408	260.5757148	76.10461673	171.3567058	68.58047491	111.5874793	83.68051275	806.9869773	493.2939272	338.3636279	623.1147597	464.0065653	601.8236861	641.238126	108.5451519	328.1323396	385.8463725	446.4485428	1950.588032
SpTIGR4-0507 (2J4)	SP0507	3247.508223	4056.613432	2222.553076	1241.898189	569.892671	1594.407704	1602.589792	414.7924899	951.2345216	1418.869566	778.957222	3897.997584	387.2423468	1378.028649	579.2407113	852.6965061	376.8770494	1891.062475	1045.390341	1327.322719	719.0291748	414.8705834	571.2569245	411.6702157	514.8624612	114.8751913	297.4680908	334.320011	224.0186972	886.3192416
SpTIGR4-0508 (2K4)	SP0508	3866.216933	4392.442844	1953.739811	2535.136838	530.2193317	14183.02152	9715.948354	1054.283533	2941.122753	2503.77418	713.3456792	4909.446373	843.8999883	3150.418447	557.7031141	2736.200079	405.5974322	2127.89019	1946.682548	883.4598732	837.4308489	518.1328736	2214.022797	1223.96082	729.1546254	144.2944209	591.5214842	1052.251028	758.196331	3992.366962
SpTIGR4-0509 (2L4)	SP0509	1195.102307	1099.795808	1924.520199	1322.075566	139.4174789	1606.419933	577.5120586	114.8388331	1269.981846	1444.255267	637.7281824	2505.846506	288.716245	476.0507322	181.5214512	1058.272016	227.1784089	421.0112056	831.9806707	480.4030238	626.3172538	698.5781013	420.8142032	323.77002	563.7361597	150.3306366	445.9295163	198.853547	434.3289482	583.1635198
SpTIGR4-0510 (2M4)	SP0510	2578.822528	2850.159801	2136.002065	1906.671684	348.9282686	1728.260726	2063.021165	323.4941249	1289.586261	1762.464552	942.3765979	3532.355123	627.5162908	1316.276128	460.6299743	1738.812246	624.300535	1582.014016	1249.165369	2555.114365	999.5416915	1145.094766	732.0582556	1179.602946	960.5345621	156.8900058	502.303473	597.90879	370.6967227	2380.949191
SpTIGR4-0511 (2N4)	SP0511	191.9702851	156.8436216	1311.324745	1328.486398	83.93015948	77.84633084	78.59867232	60.94616199	847.8443762	1831.035764	485.4101883	681.4912908	111.551535	70.40788235	85.01809758	65.29322743	68.19297175	71.01347685	282.1593876	333.6723554	466.6676226	501.8195922	61.2771693	75.92999079	288.5559903	101.9320026	164.5188383	67.33637335	90.8328853	68.18332404
SpTIGR4-0512 (2O4)	SP0512	203.1489273	154.2749269	757.8414224	1273.860917	87.98770112	84.29259648	78.42054385	65.25745857	1793.968941	1799.745409	515.6690516	664.4387348	88.88724734	69.28822128	91.04314867	68.3506177	85.47030869	93.82772632	360.3858107	279.9776664	240.1280792	306.4095555	68.64666425	65.5602202	326.0537805	116.3634585	210.5436841	63.46643869	94.80294733	64.01519744
SpTIGR4-0513 (2P4)	SP0513	317.5260845	225.1264566	1156.532446	800.793838	72.11059122	85.19745813	79.62157262	64.52535431	1292.024758	1480.130426	499.1922297	1331.160169	129.1897202	69.83268659	86.07221293	92.58195284	95.55993131	80.56621391	394.9491288	311.5825191	289.2464187	405.1328788	69.10808604	76.68506348	289.4058553	95.50578248	187.4720816	74.41632714	122.8439116	73.86927032
SpTIGR4-0514 (2I5)	SP0514	312.3050479	134.1381533	1007.683061	962.7812459	69.08970011	75.95105397	78.21623563	65.90314531	1919.541941	1390.242239	893.2546148	634.1307945	81.67350911	60.27703096	96.81935244	98.78832092	98.15129573	72.1211293	343.7795176	269.9342982	335.8078374	697.6892484	62.88328589	77.86434866	226.0329927	104.4291979	147.5481814	65.60479245	88.53821766	83.41338793
SpTIGR4-0515 (2J5)	SP0515	1038.623775	745.9341079	1231.296858	1775.301603	1109.858803	507.6311773	251.8234854	90.26198787	1351.170879	1693.017581	995.3667909	1120.147161	1428.688267	405.3004779	1138.788302	2328.600249	227.07531	364.7888752	1422.620886	1168.75333	751.3054099	1182.728219	119.2567113	618.6789544	594.7575813	156.7951927	251.9637044	97.39603021	189.7759655	174.7456548
SpTIGR4-0516 (2K5)	SP0516	3860.631004	3353.237896	2409.287093	1330.484355	3665.382811	2883.605811	689.0240028	135.969636	1221.953447	1358.676956	772.9131292	3704.718625	12726.07369	2615.913934	9606.175584	3524.218398	388.6891344	1932.375	5769.948824	5085.878467	969.4065671	1236.467717	252.0684472	1646.291797	808.5535639	200.2147806	435.1406803	143.0493142	338.7785296	947.6241357
SpTIGR4-0517 (2L5)	SP0517	5769.138938	4136.844804	5061.583628	1785.295512	4010.181203	4850.653183	3604.298826	169.2675738	2061.811904	2993.493001	712.2275833	5819.329115	8665.689899	2808.789518	3511.969954	6169.908127	1356.405391	3024.714907	5742.562223	4938.889879	2599.158314	4677.628006	1019.890642	3342.365969	1974.009403	524.9960553	974.8124729	251.2043605	1843.081236	2340.819717
SpTIGR4-0518 (2M5)	SP0518	617.3310779	584.5559071	1078.976907	1287.863031	80.46751442	120.1793336	158.4244203	66.45446324	980.0822949	1845.495659	789.5471122	1230.866333	150.8568888	160.3618181	150.0470581	987.2117306	147.867502	299.9638167	548.2762687	470.1253359	597.7355886	609.1051425	95.52531829	197.5290729	450.3033751	97.74390965	213.3576623	99.13195667	111.3281397	119.1474389
SpTIGR4-0519 (2N5)	SP0519	2925.680028	3204.893989	1961.416085	1495.592286	1761.104107	1421.965109	1298.981972	117.4698547	1116.981352	1664.474885	572.0828148	2871.899862	797.0466481	1064.15351	432.6420455	3090.380878	397.5836943	1255.525124	1236.324914	869.4589862	628.9693335	1201.478255	222.4940012	517.9564633	497.1942022	184.1875805	192.3383671	120.7326744	258.0773233	465.3153562
SpTIGR4-0520 (2O5)	SP0520	1756.721672	1386.718283	2006.800045	629.5210327	102.1169734	613.2051929	391.43733	112.1508261	845.2054206	1813.111384	610.3330049	1597.527215	283.6853294	1118.921762	175.0638691	973.1052259	155.2323134	1060.39722	914.1226736	459.7529948	594.6721374	696.771504	360.1586318	302.4097886	529.015508	151.5247559	298.8446673	314.9447829	343.9868894	742.9535684
SpTIGR4-0521 (2P5)	SP0521	1541.536905	1046.605932	3724.757202	986.7443968	87.57410062	362.4135165	194.5220279	101.5605367	834.9905728	995.0860985	484.0263625	1506.646547	182.2299609	309.0260879	139.0969604	645.6570608	112.4872842	681.3934405	741.7853406	504.3919934	737.603608	449.3332991	175.4638887	190.3104689	407.3307258	133.0286934	261.7757618	165.5111982	422.5026553	420.0037365
SpTIGR4-0522 (2I6)	SP0522	3744.544049	5294.45536	3324.864179	1066.206582	484.0079885	1576.813449	889.7453042	170.8812568	1278.955479	1233.626784	695.6067905	6975.39014	596.7326516	1734.56074	605.0050947	1610.922753	701.5078964	3392.709309	1716.306692	1583.720399	1160.48004	1008.438397	460.8338595	686.804075	920.0402231	270.1106712	404.7432074	380.3059726	229.4018476	887.0306577
SpTIGR4-0523 (2J6)	SP0523	2178.716886	3005.664601	1658.058213	1433.136804	216.8575326	2461.188168	1949.483804	263.7104209	1324.154414	1506.804682	592.0376746	3768.141247	195.1156533	641.0599094	276.470742	855.0445711	278.4740298	2040.849341	724.5831318	652.2793079	699.103477	765.7591528	378.2649436	577.5926312	465.196908	122.4251684	304.188468	254.9319152	200.9484292	406.2716156
SpTIGR4-0524 (2K6)	SP0524	1407.833588	4076.46719	1137.700067	1182.378711	255.5574422	316.483751	129.6309076	75.06192076	658.9994167	900.9558629	631.3350002	2194.927036	212.4111823	564.9069422	356.4568128	2067.37377	136.0131412	2585.671475	755.8051138	1369.510315	1956.039873	343.8365084	117.9843967	87.58310713	360.1804797	100.6435603	158.1179085	68.24121644	119.9451843	110.2046629
SpTIGR4-0525 (2L6)	SP0525	4112.325212	4210.319102	2733.224281	1006.276876	201.0871887	1637.859819	850.9191848	152.8994773	1125.634485	1186.822724	584.1029145	4658.11316	293.0950149	1775.392452	326.1871171	2452.24622	140.3012757	1927.935675	1022.303309	694.7802451	1410.422719	449.5062582	349.8154123	318.5061313	443.300217	117.6947254	599.337681	159.7074742	240.3153547	850.9085265
SpTIGR4-0526 (2M6)	SP0526	3000.189947	3233.427633	2441.567855	1393.405152	417.5396917	2183.414997	2364.126969	364.5525166	1730.129064	1951.434335	653.9486393	2874.852699	377.7445069	1057.770898	503.6739303	1474.180882	284.2868426	2652.676915	1218.740638	1334.962888	1311.808809	878.2604906	904.8049732	1020.464209	801.0828471	133.0367121	484.3697981	473.3825257	172.4492249	1522.536862
SpTIGR4-0527 (2N6)	SP0527	1905.13721	2030.595375	1558.423196	965.0231181	139.1066487	3533.394353	1962.239791	346.8929383	972.1019367	1084.912676	730.823076	1665.024842	135.1430704	616.4089879	162.0608558	1036.589294	309.4423125	1320.738983	589.6094016	570.5524969	659.5322118	606.9744471	752.650783	1177.239857	810.5184113	114.4777295	379.4106211	348.2947357	266.0641827	1452.634608
SpTIGR4-0528 (2O6)	SP0528	272.1889558	263.9370793	821.3288009	1736.528835	70.84607958	122.9245743	87.51196163	61.67770514	817.7678798	1281.434791	574.9158216	477.7364285	110.0215641	65.65203718	80.13602958	85.95516758	77.98687169	93.39225751	359.5254695	233.3684515	266.5362027	216.1323534	107.0958963	87.78609411	302.0200413	99.00124621	147.493073	65.24490768	99.54416424	77.22411663
SpTIGR4-0529 (2P6)	SP0529	6281.445809	6111.643427	3721.200088	1050.114499	595.5928673	8961.28398	2516.3298	119.9466876	1954.074478	1446.524565	843.5760603	5972.119826	834.2602164	3038.175872	1311.621926	4000.881511	375.7239081	2850.376568	1401.839284	1383.168915	1749.723464	527.8362353	2640.819439	1235.762914	833.3844992	803.7915427	668.9191098	163.0570742	377.1561101	2462.524185
SpTIGR4-0530 (2I7)	SP0530	6470.253977	6546.117549	4451.074749	1437.415167	1190.770909	9242.039231	2366.316165	142.1444579	2046.786053	1645.011796	725.5066606	6404.087303	898.4084124	4823.569609	3019.811448	5296.715114	1247.617908	6334.340344	2471.677754	3639.811377	3708.182811	953.8140662	714.4628111	627.6634406	1202.464994	816.0129668	327.6447767	359.4514106	203.8200966	1149.353354
SpTIGR4-0531 (2J7)	SP0531	2245.370428	2198.423461	1274.832847	889.1755761	92.8218574	229.6697072	203.0100691	82.12462365	666.9705526	1336.499734	517.5447578	1668.507041	116.0587703	534.5409951	91.04276869	713.9866608	126.235307	1091.764406	496.0393365	499.7515996	627.7679819	184.505081	113.8830765	87.70107114	235.3090657	79.881797	97.07283313	64.54288226	93.37031847	100.2182126
SpTIGR4-0532 (2K7)	SP0532	5422.392873	7097.910258	2319.386087	1643.311958	1931.085482	2544.725046	3571.898263	111.6309301	1146.538541	1446.94592	640.9762921	3064.250462	851.9250523	3083.821876	308.2813374	5080.265392	1134.056879	3289.04095	1665.096492	1994.956852	3654.425119	399.9988985	938.3909917	782.4866556	801.5912343	354.8261171	319.7776462	117.2010413	234.9919386	1199.558735
SpTIGR4-0533 (2L7)	SP0533	5598.041928	7907.26435	3107.571314	1513.827053	2145.61929	1684.4448	4630.585724	260.8387191	780.5585376	1854.792346	470.3144855	5053.883851	1643.239395	2950.180891	769.1028047	5180.59745	1101.065407	2901.655069	2101.177521	2304.704754	5277.271792	767.0084209	1632.695524	1611.648685	1041.242063	418.0511986	449.4593753	477.1466936	463.9260234	1838.242232
SpTIGR4-0534 (2M7)	SP0534	1660.259311	1457.16139	1634.989912	1348.768591	87.14298747	110.3864583	145.5489846	64.15033212	616.2722604	1258.631595	415.7175394	2041.270764	117.6032256	290.5210073	187.5600161	541.8599825	85.66335209	629.2961098	577.5910456	423.1311816	518.0449385	493.9492201	72.94587062	91.32000927	255.434496	72.18925854	124.61296	64.76531685	96.97573252	85.24276821
SpTIGR4-0535 (2N7)	SP0535	1137.166728	1385.801052	1076.710767	1182.019434	71.52995895	87.57474287	86.31244511	65.05964175	857.279321	1082.703206	461.440908	1302.762194	99.63490277	191.7836765	81.8274352	159.9760076	93.03761424	399.8981702	377.4964205	300.5783247	466.5959917	288.588205	68.69119792	79.27512484	231.4588972	100.2948262	140.3141363	73.02679815	87.72753114	74.07637188
SpTIGR4-0536 (2O7)	SP0536	3339.458944	4765.172919	1759.362062	1370.768201	413.3259963	772.9131734	301.4364755	74.11646205	822.79864	1314.140961	845.9117441	2765.886712	366.2746873	1410.792172	221.079084	2478.611699	325.9699744	2382.842018	949.4271265	1262.272529	1919.8572	354.1919494	184.1713101	163.5270136	695.8790883	169.2158632	265.0826935	111.4824163	239.4033268	170.9284035
SpTIGR4-0537 (2P7)	SP0537	4823.763503	4430.850447	2793.2952	1126.074146	447.5743845	1568.076425	1883.235706	269.6334899	702.5519164	824.985586	391.4353217	3990.155469	588.6078774	1860.277733	513.5017434	2663.750066	297.873223	1617.273888	1184.413198	599.2806286	1329.612321	965.7547019	738.1637935	459.2786903	530.5087451	254.8743835	366.3147161	270.9208717	1145.731514	614.9064699
SpTIGR4-0538 (2I8)	SP0538	9570.816271	9257.418115	5098.829078	2313.055498	5069.157555	4658.046873	14715.94879	1875.174652	1938.038398	4152.954496	1025.647551	8260.145819	2405.429384	6056.442455	3905.801846	8246.945028	4636.605815	6767.490822	4049.652052	3915.851224	6090.725232	3725.288885	2008.40869	2848.146646	2562.750659	1154.410018	919.9825566	3434.537463	2586.509179	5883.664384
SpTIGR4-0539 (2J8)	SP0539	6690.77449	9062.186023	5190.532026	2240.731507	3099.698838	290.4543293	154.1543464	71.59921422	806.7301955	1643.6552	646.0221659	6262.964985	637.8899555	3256.212786	357.7645489	3534.395244	847.3308666	4738.879259	1939.761905	3812.638421	3562.30242	492.181784	134.9055081	111.5800427	383.4555522	235.3519799	230.7934958	80.28770263	112.9369586	159.6244825
SpTIGR4-0540 (2K8)	SP0540	2743.539713	4127.819273	1791.595439	1343.540377	843.46505	140.2568648	105.183813	68.73573033	1308.641401	1959.406877	580.9368777	2628.547458	127.6000731	1049.886313	183.5355961	1779.977976	239.1103186	1885.23002	683.1304314	806.1777747	1177.15116	456.4115787	195.0235215	78.43536239	274.7579491	166.2149749	180.5188294	70.90142191	97.57126587	82.25433722
SpTIGR4-0541 (2L8)	SP0541	2643.830164	2859.579925	2259.308546	1288.961881	653.8379542	194.8792827	278.144109	80.31392475	1105.494976	1387.811372	711.6365093	2378.960741	223.5094127	604.9154707	285.5841425	1700.67326	260.8050755	889.174787	611.4457695	1354.125407	1457.82846	355.2812913	88.31094082	144.4864205	355.8501509	142.517742	209.1686175	74.86017694	114.8989839	144.9308437
SpTIGR4-0542 (2M8)	SP0542	721.774787	864.0597596	1167.184922	1173.938061	110.5565042	66.35031262	79.53896846	63.68661502	1296.533822	1774.088435	583.5942229	1301.619412	124.4797992	101.0032983	103.5555999	133.032473	103.743691	336.8686367	440.1549942	348.2492048	309.0006191	536.5755544	57.58321028	73.21018364	243.4250028	87.88148293	200.5043798	62.98250676	88.89884142	62.87141538
SpTIGR4-0543 (2N8)	SP0543	3176.682198	2946.912411	2771.860488	1372.768409	350.1028824	320.0620759	156.1457351	80.01950946	806.2276478	1415.781987	336.4830412	2395.148515	110.6641717	803.1135977	112.5236958	984.3890303	179.264063	1451.87602	555.9668359	749.4298978	876.737209	490.5945555	118.1888657	166.1547102	367.9188827	103.7119601	177.1950491	84.23647548	108.4774875	173.633178
SpTIGR4-0544 (2O8)	SP0544	4059.126105	6482.193638	2151.025431	1771.76304	1989.826397	2770.814154	1474.837873	102.8355475	1193.747506	1345.067027	705.8684748	3776.547118	576.948967	2264.275145	380.6479854	3885.446775	595.0588976	4221.020947	1279.416231	1995.148775	3318.986922	354.9947415	420.140979	289.8632119	389.5068813	185.4798125	343.6275347	97.94229877	191.3991171	426.42334
SpTIGR4-0545 (2P8)	SP0545	4201.31626	5565.048921	3142.421004	1760.658341	1677.382829	6619.725603	3536.104261	131.4824026	2059.199601	1573.75332	519.4368842	4164.086032	897.9770998	1646.438391	584.477321	4064.437251	645.8261068	2313.202336	1125.339843	2102.872241	3479.173548	473.332895	774.0750455	1181.66113	939.0154596	187.1416702	591.5924888	108.7435668	252.925523	816.2069078
SpTIGR4-0546 (2I9)	SP0546	3719.197435	3682.48649	3387.512674	935.9834153	112.3823	1805.329207	1524.455034	91.57082216	821.2978019	2063.75726	680.2981394	2528.970395	322.1645671	1486.435972	307.456089	2769.672154	593.7141943	1574.611921	1320.529686	1664.384741	2496.664448	617.023607	230.4995743	612.8441882	558.5037001	136.7672468	215.8452159	87.50093539	110.3974322	458.6310366
SpTIGR4-0547 (2J9)	SP0547	4889.088711	7956.214723	4269.700601	1921.775355	1947.864073	799.8377068	131.5143793	74.75521901	844.9067517	822.2078632	485.6037261	5153.83745	451.8247798	650.9517031	394.1325126	4068.968053	899.1296728	3543.830687	1062.363917	2933.686108	3995.511492	396.011418	179.522025	722.4102205	470.9113984	217.7658113	184.734165	85.134759	142.5462932	602.761019
SpTIGR4-0548 (2K9)	SP0548	994.7568003	1038.582086	1146.783075	745.3833637	78.18008857	80.3344082	73.37194451	64.11079218	776.9415753	1230.611057	610.9203652	1236.879613	91.5929527	182.7197266	84.18512541	377.2484829	94.402394	283.2053964	438.8093182	235.3579189	414.2087592	215.7569946	62.70071732	72.05104824	237.8627608	80.58302205	125.4394812	71.36006558	91.76505432	72.9547268
SpTIGR4-0549 (2L9)	SP0549	4245.984935	4400.078823	4965.258007	703.3605721	394.1523292	1918.912213	412.5292342	144.1676481	1035.95349	1652.957306	560.726207	3782.988233	405.4458951	1132.250845	432.4798892	2445.538233	205.0469553	1861.817688	963.0086719	744.8358388	1172.771378	479.4368781	309.7866139	517.9658288	548.3371608	126.9024994	329.9681432	164.9754713	241.98641	356.3018364
SpTIGR4-0550 (2M9)	SP0550	5540.900485	7592.987715	3746.80113	1188.552242	73.01923976	1618.075348	1887.185676	478.2754483	1518.856102	2749.372653	1144.581074	5810.570114	1124.72294	3487.348543	1001.157331	5959.369146	1945.810525	4662.26174	2278.374669	3135.101804	3910.707644	1565.346567	554.7692865	2092.504469	976.5482133	402.544615	495.8520532	711.7600609	305.4974471	1419.628898
SpTIGR4-0552 (2N9)	SP0552	5415.290865	5374.286851	2659.217029	1323.577822	1403.883487	1302.804642	2848.07215	493.3509158	1161.910405	1330.253539	530.5005965	4993.221289	619.6341884	644.9214956	312.5122514	2286.094176	537.6351402	3282.408499	686.2472095	937.8812488	882.7251659	1918.022603	1248.936964	2116.117278	580.4090238	232.3386162	569.311025	768.2619759	404.8678623	1355.148211
SpTIGR4-0553 (2O9)	SP0553	5018.481861	5924.641349	3380.676086	933.0608115	1268.176715	3507.867853	2936.111561	1161.249799	1498.494509	2773.917816	920.4894544	4497.898119	1225.103425	3462.665658	803.5260498	4399.086644	682.8483627	3074.911796	2386.416227	1729.786973	1333.848491	2604.20313	1244.153604	2576.817689	1041.381931	330.852823	762.2894584	1182.859126	918.4588799	1515.502451
SpTIGR4-0554 (2P9)	SP0554	2851.603753	2212.418758	1888.197901	1115.200337	336.4756921	841.8742649	876.3367932	183.1308444	1070.017213	1600.523015	546.860023	3132.183751	233.7795438	888.9510542	186.0721176	1354.369005	225.2520134	744.7855659	711.0083963	506.2670517	495.2672988	762.10828	242.7839374	607.7069994	496.2294771	139.6600476	257.458379	164.9103922	457.7780474	293.2288065
SpTIGR4-0555 (2I10)	SP0555	3420.988903	3601.396268	1807.172844	964.164526	678.3892247	1725.680009	1173.819607	259.6646915	1067.250672	1386.893736	876.8962994	4466.742373	531.9218206	1535.247403	236.4130773	1896.759675	505.4733447	1966.733297	1051.306526	799.2571376	988.9401421	632.1766419	604.7992193	829.9573994	515.8452322	159.1341631	350.3145419	421.240271	156.891605	464.9136165
SpTIGR4-0556 (2J10)	SP0556	7701.305895	6131.14975	3454.167856	1460.210946	2144.91617	3643.967911	4914.847322	1202.304278	1222.712498	1665.11517	871.7228904	6222.473393	928.5926562	3984.42945	658.6772164	5481.814013	1899.782321	4570.323146	1807.820248	2045.919384	1650.967814	3061.647641	1456.275081	2575.874684	702.6067944	280.9207042	744.6835514	1079.277754	422.2503347	1744.673416
SpTIGR4-0557 (2K10)	SP0557	452.4502579	621.9256574	879.7419757	1314.988128	119.1167115	209.8386689	155.8552878	89.48114704	812.5204685	991.5589646	730.2878956	920.2879163	325.4831522	307.2324069	128.8840771	659.2646873	219.5990132	229.4213249	732.1934875	365.2598452	430.7086578	613.4835767	183.6686486	221.7704668	406.5430335	148.8875511	233.1789225	119.1430937	223.6131314	181.1895815
SpTIGR4-0558 (2L10)	SP0558	267.2190199	196.0265076	1292.818955	1584.042332	72.94208824	84.0526622	81.21760488	67.28545886	1574.00452	1373.262525	593.1527888	1020.565482	135.4577253	87.00911576	78.09362735	98.85512699	95.19662207	101.3651097	529.8488301	280.4157198	252.519865	278.2653345	78.82101997	73.23351021	380.1739573	93.91955704	403.1140296	74.03012323	233.1429882	69.62949286
SpTIGR4-0559 (2M10)	SP0559	113.3291454	90.82385052	1062.177976	1295.198573	74.16067706	67.59965203	69.11171647	65.30353521	763.6728027	1012.738385	872.9255661	602.0303301	87.34242028	57.40897958	68.10408408	56.99434214	82.88581735	66.15497751	372.151471	203.1752777	207.9462013	252.6017067	57.58146139	76.66505799	259.9027373	75.20471953	120.628509	61.91788913	93.11022783	59.21816954
SpTIGR4-0560 (2N10)	SP0560	147.3902173	175.63198	735.6797254	1478.37586	75.0578894	70.26375436	72.57108695	64.32262929	530.0079093	934.1772328	694.1947903	584.2145172	92.33986311	68.48839075	72.79001572	63.39890765	87.75137335	81.53268762	449.830491	272.4620978	251.4746149	477.8752816	61.25420388	71.93288218	249.2204535	81.93585573	110.2791962	71.63309521	91.07304576	63.40722657
SpTIGR4-0561 (2O10)	SP0561	661.143539	1236.58438	1426.589711	1333.881453	93.18289117	204.4531129	160.3741047	86.89924503	511.4744456	1384.810655	866.9565938	1591.018157	144.7541122	379.6695643	100.1411045	346.4502589	134.2514131	411.3894458	658.5879022	226.5112788	396.9412867	371.0589234	181.4220896	135.5877414	337.6982722	115.7277825	171.6466551	118.1115021	140.3850111	164.8655707
SpTIGR4-0562 (2P10)	SP0562	2004.264296	1734.300766	1916.41752	1125.623361	170.0159924	1040.820288	655.2928688	148.1932762	688.0510936	1196.905858	502.3361287	2472.972181	265.9638735	1037.498927	120.1093476	1338.441504	135.5559771	769.1705858	794.9755905	376.1023804	547.4495983	365.0492378	713.756616	289.0833168	404.3073474	131.0528494	829.0158627	229.8180087	401.962111	516.8084738
SpTIGR4-0563 (2I11)	SP0563	1276.193829	755.7709906	1972.145685	1472.122278	91.96726931	155.6356262	176.6724779	77.77236235	664.9914147	1686.07183	510.2933585	1362.232034	126.2953185	238.0148701	113.8196152	409.7571657	123.5356088	390.4879719	709.7950715	401.1654401	402.0613775	430.5881448	169.3563882	148.7026839	266.0003207	112.4386952	207.7269074	167.6683586	97.2097079	228.4878372
SpTIGR4-0564 (2J11)	SP0564	1320.447865	1038.022763	1151.316932	1266.052744	154.5498458	166.5293821	189.8527786	124.022711	757.7315182	5371.5009	602.4685947	1641.204341	191.9319622	378.4126906	130.4732168	217.5340885	155.6322809	328.1275789	689.7359236	382.4565434	302.4895127	300.5313143	116.023967	105.9883285	283.5078342	90.30446336	167.3750007	116.7226538	247.3364847	110.172771
SpTIGR4-0565 (2K11)	SP0565	1662.571992	1334.882813	1558.784392	973.7883361	127.7712454	772.065903	390.6106891	298.392912	800.4097472	984.8382287	746.9393519	2123.412657	200.4366464	768.9715339	138.4535461	787.006853	129.4624368	407.3671358	653.6036499	377.29364	562.58407	414.0591044	593.9554019	237.9468779	554.3093704	149.0415109	340.2223527	362.9951087	354.8202422	692.2241457
SpTIGR4-0566 (2L11)	SP0566	525.6370618	239.1139223	1432.704893	923.8602111	72.28874514	83.1294122	104.0936607	63.69575643	660.8454333	1382.24697	398.3169792	610.8476647	117.8286376	79.37790155	80.28087873	128.746812	74.20647271	79.86091794	643.8843126	324.1415674	283.777788	186.818182	80.67314488	64.59211926	287.9448033	95.36247744	172.3624138	74.43260721	103.9152762	69.17776702
SpTIGR4-0567 (2M11)	SP0567	1792.266881	1583.355777	1622.292329	1041.086892	137.8423694	820.0930362	276.9873214	117.6067336	980.9718782	1333.976278	510.5387347	1902.412786	152.9079597	622.9807521	126.6115847	893.8015941	138.4698158	694.8857189	815.0934571	550.9863974	561.8622601	392.6763729	242.2856022	172.5699727	479.6672266	105.7810851	243.4950956	291.2785133	186.9867156	205.4694932
SpTIGR4-0568 (2N11)	SP0568	1278.73643	2041.576652	1103.088979	1193.166147	186.1420914	988.9877168	485.8896255	160.6574757	1187.826699	1106.830114	561.1295642	2105.566032	196.9765963	574.4786642	147.1803536	804.8536851	229.3045811	749.9397572	588.5064733	528.6096182	390.987847	521.0786931	214.4515271	205.9063676	290.7659675	122.0768307	252.0625569	116.5330084	153.0499882	182.8267411
SpTIGR4-0569 (2O11)	SP0569	538.0703073	579.8636222	642.493873	1028.039789	79.86466223	73.13200159	85.1597021	66.25593888	469.2131519	1128.371178	363.9249462	842.8796082	100.8105098	84.984694	92.38812766	99.95240903	82.77623792	76.47578769	315.3029468	174.6766864	298.1710242	439.7201364	63.75170526	67.60615495	261.5847371	92.97397302	111.6058921	78.76109475	106.8025319	65.23012946
SpTIGR4-0570 (2P11)	SP0570	890.5892181	484.6277982	1140.426101	715.4673049	99.89177039	185.7393966	212.5604927	72.32717243	488.6074922	808.7582615	334.9390522	915.3985577	92.05777677	103.0656309	85.66768688	254.6967166	97.27083466	213.0831952	293.7003409	281.5917572	491.7291622	341.3623904	97.00236013	76.33490814	232.7899225	94.94238479	182.414581	88.21598499	104.7965026	130.9490959
SpTIGR4-0571 (2I12)	SP0571	3333.691868	4356.594411	2272.5442	1284.627746	419.8342849	1928.887015	1815.263388	316.9055009	1001.648776	1422.001477	815.4808442	5019.993142	343.8194592	1824.795031	287.4668102	1352.677285	406.9024034	2564.644844	1116.261714	1014.066781	855.3516737	680.0365073	487.5377592	575.8616219	727.267258	125.4449873	319.9411399	540.0328387	258.9553682	1868.353151
SpTIGR4-0572 (2J12)	SP0572	11485.34623	9762.989939	5866.192498	1578.42299	2907.130117	10543.57973	13625.35988	3685.315599	2460.246854	2623.680591	1057.0121	9952.634397	1866.0178	7971.046642	1981.499043	4836.674851	2237.032848	5254.685747	4089.066715	3955.599489	2018.612217	5610.291079	2899.079031	3378.055792	2850.905021	647.8806876	1290.2338	2823.41624	1990.518298	6752.437146
SpTIGR4-0573 (2K12)	SP0573	80.84399189	87.2542252	1001.449423	1332.595832	74.80760321	78.37888834	79.26383454	65.26104332	922.0608867	988.4357923	541.8856235	514.1673825	93.97145057	60.93901083	85.98281301	58.68018822	89.21446257	78.48325056	456.7921928	207.644016	257.3640562	317.9813082	66.15118514	64.57096573	192.7119042	75.73429544	128.6230651	63.38615302	89.7000375	65.32581484
SpTIGR4-0574 (2L12)	SP0574	85.49876357	85.74327303	1039.210235	1127.040865	67.33118578	112.077246	122.4864415	65.66263089	1090.531176	1984.198553	541.9684687	1554.517867	111.327209	62.56137535	88.79430283	65.91962258	95.10643016	65.29807417	415.3592689	278.1584078	265.0291801	777.7520663	87.15784282	144.9255216	291.5183869	105.9247458	184.1852859	78.1911668	152.8548995	79.70295945
SpTIGR4-0575 (2M12)	SP0575	107.6062431	89.61223286	958.1033092	1154.223739	74.28761126	115.3701979	148.0845529	68.41600034	737.7090083	1888.393835	475.5201616	619.0654597	79.76718014	67.2672889	97.92812527	60.31939966	76.69735916	70.39503557	426.529986	300.3007918	170.3639115	543.5122454	73.37177733	95.72748495	216.215147	76.26700645	119.7577709	62.22520371	96.74383864	77.62765731
SpTIGR4-0576 (2N12)	SP0576	1475.386959	1492.908392	1357.587094	1135.423275	117.5901003	102.3038274	112.9117066	72.30156592	640.6971728	1363.349837	493.2196599	1888.132386	119.6464375	456.6380635	118.0259723	207.5836536	117.9218401	460.2018854	604.9858307	547.4415314	444.2240532	565.5387447	87.65813916	88.33664418	401.2800638	107.015127	227.4158941	161.233514	187.6566037	78.83799935
SpTIGR4-0577 (2O12)	SP0577	975.1090011	1504.136241	911.0220952	1354.070209	118.8435896	236.7933876	124.1310187	78.37722793	1384.792771	1388.103769	731.747891	1820.099916	142.0002831	543.071438	121.6506938	367.7839257	139.4124684	414.9491161	880.6418454	586.5757351	481.7529957	548.6077636	152.8034057	101.8365988	739.7623865	122.8137564	283.7935718	100.7730557	241.9448687	158.9750692
SpTIGR4-0578 (2P12)	SP0578	1944.475119	1719.269455	2565.468814	1035.105891	132.1513776	443.6399679	172.1742955	75.77272196	867.6054588	1171.596323	445.2518589	2570.678924	188.3514016	918.8515701	133.5178007	1355.817717	138.7506749	700.4553559	870.9571217	495.5379897	763.1969922	276.0665593	185.8933908	105.0202512	546.6913575	105.8073286	284.5992115	105.8238512	288.9294224	141.5846107
SpTIGR4-0579 (2A13)	SP0579	444.4858788	255.0685347	690.8896188	1049.397312	76.73434459	82.27229681	93.91344298	66.50190522	405.4452331	798.2278707	322.732773	474.6191431	78.1436976	57.96646475	85.88057989	88.93572437	72.6528239	76.56267292	247.9224652	253.507935	195.787246	128.3212672	66.34836948	76.88317669	271.9338743	82.25781663	107.4244524	73.39360038	90.5749055	76.37055616
SpTIGR4-0580 (2B13)	SP0580	1873.713844	1727.637684	1613.149478	1407.147965	261.4266413	368.6393551	266.7880251	218.482427	1021.992836	1072.384163	752.0402274	1709.267082	307.6803662	206.0769139	130.1083859	886.1670212	150.5700502	632.9733397	452.5934452	408.1221275	433.628118	395.9822454	360.8486773	341.1827477	427.1577575	145.6361822	237.3577265	335.6258498	264.0357724	564.658449
SpTIGR4-0581 (2C13)	SP0581	1481.48388	1725.440161	1904.901151	887.1295602	353.0351345	1425.134644	1260.704519	474.740024	1171.071528	1829.780982	796.5876476	1631.196906	407.3469422	1424.529387	157.4332245	1454.049002	188.9125214	1090.688231	1254.751655	556.2686258	717.4187901	933.0950101	728.2544319	666.8489911	678.6764964	194.5454957	395.8804639	636.376982	439.2514286	837.3936211
SpTIGR4-0582 (2D13)	SP0582	1051.117268	481.1488866	1439.93908	884.7485327	134.2532636	222.5700062	334.4578734	92.82091531	451.0400918	1349.238982	386.4762881	838.5573354	100.1626985	171.8921843	89.91738506	259.5879815	85.12097851	219.4913319	320.4794606	292.9334918	262.6617183	326.7963896	87.38056667	101.1534667	214.65116	102.6738983	178.2021412	98.199753	166.1701469	110.5530235
SpTIGR4-0583 (2E13)	SP0583	2520.728225	1696.769579	1958.19557	1071.424526	155.8626143	384.3234153	298.0068725	147.8720802	871.2039201	2021.196331	869.2853198	2255.404426	121.7208703	342.0931605	129.9342618	765.7737025	210.9366008	341.4408147	780.6214939	370.5499826	522.1346233	594.2853906	171.707795	197.0579989	281.4613572	102.3351513	172.1394548	164.9965818	115.9757397	290.3097639
SpTIGR4-0584 (2F13)	SP0584	1018.291843	391.5471773	1252.546909	1121.120362	86.54579064	76.78330957	70.3462831	70.61477692	903.0679842	773.1961257	838.7560937	806.8180614	82.24276344	232.4259616	91.08888687	196.3054695	88.53812746	122.4883893	552.421232	424.2416297	633.1756238	448.3605995	65.50980039	95.02017717	212.8118611	94.42637421	131.4150113	66.81392999	86.22690869	74.53278553
SpTIGR4-0585 (2G13)	SP0585	135.1086564	142.4919659	823.9663518	1064.824334	69.35681632	95.07014794	92.79309041	65.72082836	1241.967462	1336.884489	495.9438022	910.9775612	164.7086895	91.44090351	122.2053843	100.8514643	146.4138423	103.3717789	559.8255945	253.3961983	255.380094	301.4665728	82.64181522	78.87138736	282.5877503	103.0342032	174.277049	84.85869606	223.1153155	81.12821978
SpTIGR4-0586 (2H13)	SP0586	170.6338625	95.39283449	907.8419068	965.0317011	65.70365597	238.7934557	118.3327561	61.13388082	1257.930585	1874.726192	486.4922398	645.5902117	175.8033454	73.28698214	88.69470554	99.6364002	103.2997182	83.84858831	299.0097643	342.6538508	322.5946088	1416.668841	89.45299512	113.7279107	276.2249895	145.5582182	182.84127	70.25523223	314.9309429	141.547885
SpTIGR4-0587 (2A14)	SP0587	329.8380388	596.1832354	1168.797022	1382.967772	80.95362797	113.7419044	111.4049849	84.50225311	1184.083459	1771.548166	1007.668149	2252.471649	108.9444	99.98888548	87.00446892	144.0098513	95.93904518	157.2581319	724.5787298	321.1821104	405.024532	396.8891974	102.4642404	101.5291346	397.7248589	105.3058553	193.8196688	108.2429536	118.9159149	101.8548199
SpTIGR4-0588 (2B14)	SP0588	2978.993537	2395.441443	1494.309779	976.9778607	366.7106766	1052.507254	545.1926128	198.1233531	1356.003957	989.6070758	806.2990196	2489.834645	240.4228911	792.8457097	140.920047	1076.105127	371.9565093	1097.849973	719.1540541	526.1030379	700.1429848	783.4060432	176.9955906	260.3231162	288.4990049	92.19257065	172.5302791	303.3692505	213.9522618	280.882502
SpTIGR4-0589 (2C14)	SP0589	6755.063544	9770.733672	2604.3967	1495.316712	2550.395319	4889.058558	9837.797663	2310.95608	1467.09342	2653.486009	976.3768439	7138.493676	1447.478866	4422.785626	411.7398666	3743.72724	619.7667443	3844.922309	2186.427772	1418.802594	1530.570616	1816.918156	1393.841857	1772.740071	1081.8367	312.3525137	601.2932601	970.3609903	958.0362964	1810.82198
SpTIGR4-0590 (2D14)	SP0590	4226.535541	5609.47325	3205.10266	1061.961172	1249.549151	2541.693954	3400.842456	608.369353	1276.646945	1556.118165	591.0818639	4744.769115	532.4826006	1704.347553	186.1671796	2866.24123	334.9138556	1677.56553	968.8572259	840.0565696	1198.464652	1508.04305	854.5174053	1341.656541	817.0400452	213.8758653	831.8713479	610.9739493	798.4438868	1484.784752
SpTIGR4-0591 (2E14)	SP0591	4929.550934	4641.020619	2987.601268	2214.483954	1339.886043	2572.299861	4903.954794	1088.731566	1141.956517	2056.718096	838.9551609	4200.853352	451.763195	2217.51585	390.1000495	3891.290772	1112.485362	3713.174308	1459.328351	1665.298499	1692.533139	1699.268774	1259.424216	1450.251786	726.8745293	208.6593462	464.7128995	738.6489549	287.5427608	1336.071848
SpTIGR4-0592 (2F14)	SP0592	4909.377224	3511.97828	2258.294696	1016.328059	506.9921646	1459.143723	1552.264042	627.9581103	1050.020172	1159.974152	592.8098115	3194.997633	316.5164544	1439.150201	179.4090872	2733.332943	392.127389	1897.4186	661.4086984	492.273726	911.0993691	792.9423459	412.9277455	690.8098269	383.411042	190.6004572	180.7963092	252.5222303	193.6195517	846.4164723
SpTIGR4-0593 (2G14)	SP0593	1618.165983	2809.281371	1261.082898	1167.592266	287.0891672	1301.228555	825.3700628	382.9727805	1234.729715	1516.087755	766.138264	2097.010924	323.4275232	740.3745825	148.4683644	707.5141205	206.141882	1201.643083	968.3760078	565.6015819	657.3348982	740.5992105	543.4714396	476.8339769	489.1388387	152.1059375	466.0329256	410.119957	513.8970365	524.607301
SpTIGR4-0594 (2H14)	SP0594	149.4687852	67.47401788	910.7870501	1191.217477	73.0655355	73.93056395	75.86028948	66.10143446	768.2742896	1942.653409	611.043567	676.5126666	96.34003946	62.20376957	78.86470496	63.32833558	78.67991309	68.31263738	315.5692804	257.2779016	249.936488	329.9257906	64.42086077	67.995589	303.0115959	112.4833329	269.8729264	68.688723	87.12933824	65.11685062
SpTIGR4-0595 (2A15)	SP0595	924.9299603	780.3275903	1258.872748	554.4032622	83.31938124	147.429211	135.7923396	90.66609419	567.3586059	1259.992713	663.7983308	1499.196227	156.9537364	185.6058292	113.0267035	317.0113148	98.73468382	237.1444156	634.1000419	346.2878011	361.8743881	464.4008131	128.9741835	111.2576154	255.8009697	94.16391115	177.638461	101.297407	115.6854336	108.582594
SpTIGR4-0596 (2B15)	SP0596	842.4286616	837.2214776	1109.983274	1054.126076	81.63133561	120.2798668	128.5323882	73.7873353	1019.251678	1519.814652	560.8073588	1221.490781	151.1769335	120.4153453	114.3845547	149.5758116	114.2246555	164.0781707	430.2052357	287.0253213	400.647216	327.6723643	173.6255428	91.48601893	321.2317324	97.11711232	177.161387	83.76386161	102.7081163	128.8925824
SpTIGR4-0597 (2C15)	SP0597	351.8875492	343.7274544	498.7849453	909.3444049	69.24747383	68.86342824	101.1232716	68.04214504	247.0494878	754.4950465	330.5648567	683.5352712	91.625483	58.66743461	83.37148649	107.1222138	85.01322161	69.07586709	259.9668313	147.9513419	314.8368273	232.3950363	68.59930681	68.41749704	234.5848944	94.03502862	124.1505572	79.95295366	106.3536704	71.64619168
SpTIGR4-0598 (2D15)	SP0598	325.5538217	95.50866433	1233.221158	923.8753567	70.87770676	94.90786791	82.93222432	61.56540877	1244.704581	1488.329944	319.6517127	1001.999744	107.6099845	62.08230418	81.11998434	85.14456189	83.40999864	69.36541354	347.5978635	263.3761716	174.5535922	398.3370888	67.38969038	63.40776156	190.3290676	97.17849256	149.3980887	67.95441167	98.88862706	68.6971111
SpTIGR4-0599 (2E15)	SP0599	927.3255602	507.9888231	1381.901492	1015.118819	149.3883976	89.10148886	123.0133154	59.02736156	343.6218345	1859.585071	376.5015884	1017.350964	96.53298079	101.9506478	99.21360812	325.6407806	76.19708091	172.7448624	546.5788253	322.0422321	228.0625642	375.6580503	67.7501852	88.53212982	178.5010282	76.58327674	111.721452	58.13667472	95.33935976	83.73481939
SpTIGR4-0600 (2F15)	SP0600	227.194717	255.878601	434.3298174	858.2072372	72.72005493	71.17902543	75.06130678	59.77752913	567.2227235	842.3117614	272.2348562	683.1068736	106.9828829	59.52180398	89.96698552	76.24589557	78.85558481	67.93527204	320.155694	200.6136881	326.8926802	242.1463809	59.53185967	71.93740025	315.3400706	91.50619417	129.0235798	65.6394641	81.78027444	67.48943148
SpTIGR4-0601 (2G15)	SP0601	197.7152802	330.842714	1084.689615	905.7759835	75.53595642	92.0346389	90.03913493	65.40462164	505.5002535	908.648722	452.2943174	1135.146417	93.36806054	64.82230333	81.92807728	100.5429018	85.33146943	80.67329141	286.5092751	152.2510921	320.2174204	182.1704866	69.38766955	64.79998757	311.370017	90.50694193	166.4221957	70.49896567	102.082135	70.26226259
SpTIGR4-0602 (2H15)	SP0602	747.8070791	304.9638821	1325.115412	1024.016242	68.87219897	73.44517346	76.75569677	67.37677836	511.9029111	1497.057457	376.7872792	872.8135868	86.11180657	66.12758958	79.10952884	97.92400701	93.20416119	71.89523673	329.1380569	254.4439649	268.1883439	417.1818871	68.23048513	73.95484759	271.3700483	106.5967789	150.3262649	72.68236769	98.0287774	73.10892499
SpTIGR4-0603 (2A16)	SP0603	2457.383295	3440.211224	1971.861477	1172.829347	336.0850927	1268.426287	911.4318138	231.7818263	1019.11972	1391.061744	653.93996	4789.049136	550.4732641	1273.153144	351.5795633	1536.792872	644.1472873	1579.622919	1181.371691	909.3530927	707.669622	1242.814344	411.4739294	419.8812553	874.1805877	272.6394527	365.0613744	416.8464948	466.2954642	755.3891363
SpTIGR4-0604 (2B16)	SP0604	610.1881784	613.6956238	726.5765042	1300.153492	76.54376972	131.2731674	130.8568386	63.5595557	1150.497084	1851.790151	351.6409185	853.1421925	86.49501174	73.59536935	101.8204875	110.5208842	79.19746046	148.4797165	279.9800152	301.5048013	319.7398256	589.2495521	83.74937133	109.3228143	249.6229546	82.95793814	172.1545567	75.0068954	89.8307229	107.1247657
SpTIGR4-0605 (2C16)	SP0605	8025.177257	8565.273901	2635.564533	2222.532691	4535.903183	3028.915544	7451.227201	3474.664619	2100.920261	2298.859091	1029.433664	7060.582324	1368.549077	2691.245608	1724.26777	5033.632679	1209.866793	4040.050694	2120.587938	2104.91821	2199.678683	1290.497171	1480.717432	1706.617232	943.2101265	383.0773177	785.6325541	3133.591717	1808.543053	2519.277167
SpTIGR4-0606 (2D16)	SP0606	1402.673167	998.8689731	1743.944024	1587.701775	95.84579688	384.4857035	324.8796914	83.30070273	1587.561077	1477.019594	507.323803	1942.843283	124.6208705	247.4802239	93.26690068	458.765757	92.6962229	366.127036	515.7476744	341.2785647	387.8617824	307.639332	236.3634852	144.9647763	351.3827321	105.5538012	290.9634916	93.67368942	137.395225	221.4536619
SpTIGR4-0607 (2E16)	SP0607	1241.506429	1483.717889	1406.3607	1620.25876	91.50687227	105.9322301	92.14644612	61.29518305	601.7314732	1520.467781	522.7014364	1742.627613	108.1712635	379.7822555	110.2141618	291.5108661	81.33592499	721.0747749	574.4515441	630.5527158	235.9345704	522.6176067	68.62923078	81.45700579	189.3155087	84.59905025	156.0767709	69.52697932	95.32702218	75.89980683
SpTIGR4-0608 (2F16)	SP0608	780.5686772	720.6312024	1132.446112	1348.002479	97.36251801	97.50196788	126.2296098	61.55126803	779.2641818	1355.865138	365.1390045	1103.051612	120.2117371	144.9083012	88.73465968	144.05734	108.5307355	193.7448604	467.1309082	311.3294608	420.0095683	509.3305759	89.22820086	91.00370024	247.5873354	88.12485469	161.8993084	99.59850372	94.5690827	110.5643858
SpTIGR4-0609 (2G16)	SP0609	3163.957248	3277.013876	1580.829236	1366.342334	147.2839502	123.3395682	113.5889529	75.12815873	561.9144563	1474.253517	524.7559304	3127.663517	177.870531	607.0823154	121.8433381	625.1766877	87.5594938	1883.103265	354.1475151	541.2616072	304.5011326	203.2495196	68.46733568	65.68124991	240.691329	77.87137964	143.061589	75.48771494	100.9495532	75.54547976
SpTIGR4-0610 (2H16)	SP0610	711.4041109	600.5704961	1020.037252	767.1341295	71.71324923	73.62226261	69.70119371	83.82113607	656.1321228	1123.083668	277.3967801	2058.432607	100.4792504	76.99918959	70.96283056	132.286915	82.68834672	96.85252159	239.6597229	224.7790264	355.3947036	191.1314269	64.39561017	62.11451887	249.8570821	84.26819223	138.9851059	66.35282747	105.464653	71.47756679
SpTIGR4-0611 (2A17)	SP0611	1758.011554	1857.648603	1811.217129	1218.028767	366.3478175	773.269706	668.3598288	158.3745927	978.1974146	2020.906906	774.9791926	1934.36555	155.0020502	577.7526998	185.1648437	1292.251108	315.1049453	707.1581947	642.2013792	554.4149771	822.5358824	783.6098884	273.0398236	589.349169	502.1063529	138.9851587	197.2012032	86.52630024	119.3514474	400.7586696
SpTIGR4-0612 (2B17)	SP0612	2181.989311	747.0270441	1934.5761	1165.627724	92.89961827	156.0629034	151.4735379	76.01197416	715.895488	1328.249976	678.983427	1193.764437	110.4926967	125.4012244	151.0738268	262.6105078	103.3707699	185.4394614	501.7763839	309.532691	333.1291583	237.1129407	115.2734846	108.434255	211.1559433	79.33766327	150.6961963	68.14557613	100.8607035	170.8521748
SpTIGR4-0613 (2C17)	SP0613	4242.965217	4618.169537	2911.085797	961.2992975	853.6810511	1802.633113	3426.066334	576.3139462	1373.547799	1843.563313	750.7710882	3472.332764	519.0722663	2419.202734	273.691281	3110.741965	435.2724339	3285.057721	1620.383158	1009.845062	1203.303432	1102.61143	760.9962199	1245.033143	577.3209142	173.0182689	411.3515616	518.0393298	490.1221754	1241.553188
SpTIGR4-0614 (2D17)	SP0614	2044.459542	975.3081164	1692.608271	1061.883999	161.4176933	716.0081701	782.7343866	185.4627379	720.3913188	1140.398279	556.9415639	1156.654863	185.6458675	879.2744443	129.5022235	1117.147738	138.6083587	600.9904715	654.9036083	308.2070386	539.9199327	530.4432168	177.8966231	334.9781134	299.4050085	126.63178	231.1017586	184.210158	344.49961	270.2334563
SpTIGR4-0615 (2E17)	SP0615	8701.197348	6216.351561	3683.253449	1608.198716	3224.390509	5480.003248	7995.213493	1369.527965	1460.500761	2867.958681	880.1368965	5409.047032	791.6470764	3926.618914	761.0310801	5350.549121	1985.821117	4260.060244	1858.622747	2264.405853	2731.05747	2487.343795	1401.054726	2958.526302	498.6824741	247.0369974	518.4481253	562.2922876	326.6573162	4015.378088
SpTIGR4-0616 (2F17)	SP0616	3735.144481	3076.33614	2408.789296	1270.77935	521.4147326	3579.650443	2161.037828	303.7270494	1553.596634	2561.508912	855.1055501	3083.720758	429.2443159	1730.86819	221.3176605	2348.478217	280.3920834	1841.564788	1232.091799	872.3202605	1001.388738	782.0250971	810.0201758	746.788059	558.3751508	120.4918769	381.1010058	458.2942138	294.4572013	941.6354808
SpTIGR4-0617 (2G17)	SP0617	995.8723834	676.8293998	1319.155018	862.7079146	180.6232099	401.804998	425.8588495	282.9106666	1022.628805	2049.710735	1152.432201	1066.024602	284.9092869	675.4906039	200.295466	888.4857201	164.6703564	477.1037647	960.0646024	518.0416337	484.2477188	1226.125758	317.4793272	331.8458521	608.56447	130.6274969	319.8676687	459.0840501	362.4182085	288.0207252
SpTIGR4-0618 (2H17)	SP0618	565.9407659	335.7132774	1171.058811	716.2836922	78.35594532	222.6117421	282.5041834	79.58218024	986.481217	1646.652218	360.8840055	796.3375383	88.42486313	127.5064232	78.13001642	184.6728863	91.92390096	130.3272311	363.916885	186.151696	277.1194449	486.3154753	123.6498118	177.594116	328.9047917	104.5739863	165.1911554	98.66651181	174.0584139	204.3951694
SpTIGR4-0619 (2A18)	SP0619	829.8876314	664.0783811	1294.202338	1292.554507	90.12850392	231.0578904	139.7767475	79.53003282	1029.61307	887.0615355	1110.796586	966.1711652	69.67945193	127.6401599	109.0963766	201.1534616	99.91635317	362.8941447	465.0979682	336.6684086	305.2852332	281.5635844	163.6661893	153.2935181	374.4307901	99.09288841	187.5209456	102.6411572	100.6617381	191.169449
SpTIGR4-0620 (2B18)	SP0620	4043.166807	5050.614224	1954.682655	1460.38033	328.0370593	1672.086724	994.8067686	347.0532601	1149.690787	993.2140553	5965.181876	4833.218304	564.2727334	874.501089	693.948715	1435.377198	347.2037197	2471.571453	1034.512382	1110.220576	930.4278928	1244.72662	787.5700075	776.4001842	824.8538597	227.9334265	397.2547121	485.7844013	329.0486477	1530.69501
SpTIGR4-0621 (2C18)	SP0621	767.5210849	1123.665363	748.0369766	875.9780829	74.29458018	95.71261174	87.06437412	64.67916383	720.0623339	1162.580424	356.9439092	1286.644003	120.6767862	79.60215369	76.58899734	126.4797515	88.82768735	213.1934822	398.0940318	213.2564907	292.7454435	186.6138058	75.63285267	82.8540467	200.9629038	91.70853604	218.6884954	66.8958259	107.2658641	128.7222557
SpTIGR4-0622 (2D18)	SP0622	3118.411061	2994.816788	2229.184079	1083.168033	366.4817607	2213.670161	2795.494147	563.4405481	1249.880074	1665.77406	575.5107039	3327.940506	640.9867551	1710.393114	371.5268071	1500.17206	221.4552974	1536.783235	1239.35378	663.0615258	753.3921493	1084.202773	1062.93798	732.7900817	521.1376389	140.8866257	730.3133692	459.573343	503.2485769	621.8675667
SpTIGR4-0623 (2E18)	SP0623	6376.576335	6663.285739	3717.851298	1627.909915	2491.454101	6089.682326	8308.604185	2450.009005	2487.594023	2597.132832	1231.34	5881.774951	1352.964916	3136.512853	1165.095488	5103.951984	1319.093705	5072.493202	2438.529765	2723.241694	2913.2562	3054.641795	2174.860992	2983.874671	1379.215265	287.0985222	744.1768668	1909.324935	526.3752423	4136.895683
SpTIGR4-0624 (2F18)	SP0624	407.7135435	565.6371769	641.2982196	1275.588635	81.83254501	231.3486427	170.4602164	88.82246475	772.0614395	995.3603152	406.4842465	813.1522416	77.51275676	96.53637318	97.00278701	114.728217	133.1691005	176.6693778	384.7868058	238.4340148	260.5404638	506.5220317	81.85137921	121.0993572	304.5099466	83.07441206	143.9240571	116.3602833	151.0473224	134.4194955
SpTIGR4-0625 (2G18)	SP0625	130.6130831	363.3959152	812.4720554	1295.972312	73.13883038	105.8464548	121.1436943	76.49942152	655.5945367	1408.713922	802.5083938	724.7404461	90.89086653	81.85377964	95.59825053	88.77165275	90.70495849	92.24140621	413.0568657	238.192248	328.3035125	204.0803622	70.59805165	87.07325378	259.7475853	89.52590729	244.1692606	93.54176901	139.0376605	114.8640758
SpTIGR4-0626 (2H18)	SP0626	628.6519032	576.7772501	954.0459687	820.5298457	93.87392985	300.4288083	205.7444962	76.62075681	672.8534836	1383.211259	404.6583613	746.1135045	106.3393496	127.8666889	99.03938638	383.6171809	92.78653721	200.6307037	424.7986206	307.0978265	360.0190374	425.5358764	94.72605783	119.0274517	262.8076991	99.32389245	365.015969	125.17388	150.4959813	140.5232819
SpTIGR4-0627 (2A19)	SP0627	2764.618046	2478.582087	2589.573546	1113.126334	139.5576943	1218.88938	574.5837698	279.6239998	1151.617493	902.3910295	871.1711621	4253.441675	215.7069488	519.2854926	171.9768967	737.8432662	135.5118906	660.9211302	966.803452	611.1679075	441.3989005	570.5637522	454.5706126	442.0915016	780.9819848	145.5945619	302.6546716	753.5847433	246.4367084	648.3992894
SpTIGR4-0628 (2B19)	SP0628	195.910918	244.909395	820.9986045	935.0388224	76.80011534	122.1048399	127.7111308	84.40109977	552.1792696	868.0073249	388.7728595	476.210567	98.95176008	67.89764031	87.78963645	79.5114097	80.39132187	107.2764507	304.6366844	235.3776077	287.3663234	180.5716337	91.64960336	105.7926079	232.291706	89.59693569	138.8047918	60.49438147	100.8424632	117.3605089
SpTIGR4-0629 (2C19)	SP0629	630.9300639	880.7501318	689.1402342	1086.400654	82.57132198	392.714672	451.7697654	150.892369	633.1114126	1022.796224	347.1020576	1279.255629	99.95663619	218.8473879	142.9962531	240.1293824	113.2110995	195.255708	339.6636444	312.3815561	280.075818	237.0346835	250.9479892	188.8618193	331.4619049	92.00221341	190.9756847	201.3637397	293.5641849	227.0015826
SpTIGR4-0630 (2D19)	SP0630	4859.805393	5753.536545	2607.727979	1094.962488	1498.15937	1965.878008	3896.098789	2367.422676	1165.084314	2801.688178	879.0412192	5842.567019	1714.896181	1816.957075	1233.996915	3166.702153	1287.996077	2134.170853	1934.346938	1344.679177	1625.675922	2707.337918	1100.835828	1662.011996	739.6394898	320.6811728	1396.191408	1677.011494	1615.834128	1010.640262
SpTIGR4-0631 (2E19)	SP0631	2792.167528	2482.71785	1896.707053	939.5947908	865.0558053	552.8079122	1064.937046	1017.669453	1150.870512	976.8923414	779.8453237	3729.070022	1266.254742	1453.434254	869.5850552	2705.075784	1116.294005	1862.730922	1355.964666	1034.376523	847.7429489	2616.773083	394.6660841	1033.428935	540.2256829	191.3090409	374.5494451	457.8057382	690.1869677	415.8885409
SpTIGR4-0632 (2F19)	SP0632	174.35991	326.351304	849.5255463	1192.327986	79.24766777	69.48439195	75.26333033	66.56183364	385.4713685	681.8174001	517.6342634	686.7910932	130.6264905	80.69874223	91.40212279	71.30541837	79.45703468	79.50487001	343.5711226	210.4657739	280.8053417	228.9032292	63.31056612	70.93553625	126.1506112	81.16545442	120.4600303	57.59084239	79.05979847	64.55081873
SpTIGR4-0633 (2G19)	SP0633	121.6412645	151.2991667	874.7692371	1143.058404	79.19159238	81.16677367	76.17923032	70.02514919	548.5545316	1297.716552	708.5099538	899.5810647	123.9429934	72.67810442	99.27741629	75.15559714	108.9278869	88.92458056	451.5436731	340.8164771	318.4058144	178.9156843	70.39300413	68.97073531	361.2623313	89.73338543	149.3358903	82.6205333	108.8997694	71.18828237
SpTIGR4-0634 (2H19)	SP0634	850.2849816	868.9119712	1157.31659	918.4136869	76.62220091	192.0332798	157.5054499	67.92577502	613.0291658	1323.942972	496.9757091	1561.558101	111.2119153	211.9680934	98.9073372	226.5042616	104.073803	281.1406798	544.9441782	258.4746654	304.366713	206.1814388	85.44665494	73.21358634	492.3852447	99.58621266	131.7964331	128.5049095	342.9417218	89.77661575
SpTIGR4-0635 (2A20)	SP0635	643.8908493	530.002861	1354.995835	1623.403545	85.662233	122.974111	124.7121278	71.79325283	873.9134038	1884.716098	538.9264636	1083.054639	118.2824671	108.1093041	118.6748094	86.62494536	91.02255266	165.5011065	729.8592685	332.5265507	346.968997	376.1900878	75.35428842	101.4334547	202.5791617	95.63632999	168.3489167	73.35823782	90.25184654	93.75119778
SpTIGR4-0636 (2B20)	SP0636	5022.398706	6076.487878	2987.674478	1598.433672	784.7221593	4310.880199	2312.510792	645.2666677	1862.612708	1527.012212	628.4094108	5361.5283	504.7053887	2716.550262	822.169704	2565.135675	561.6511698	2316.757247	1493.577114	1502.582878	971.2669762	1550.662602	1780.776079	1713.158156	941.6051752	199.4401547	641.6038564	998.5391287	359.9646397	2656.065948
SpTIGR4-0637 (2C20)	SP0637	532.9888058	682.4369309	1167.911772	985.8764639	86.67248254	213.6943979	144.9007636	79.18755727	870.504315	1150.025829	637.9201325	926.1382271	85.40576223	238.6252051	150.4329441	173.877651	123.5403444	379.034699	519.685868	471.1306381	309.0272081	516.5364716	158.5831817	140.5431911	355.9961636	101.9088164	199.8775536	109.6940422	150.0238989	153.9998521
SpTIGR4-0638 (2D20)	SP0638	1463.974593	1828.533494	1700.433979	1583.382464	156.1757564	1022.505972	589.5556709	125.5826789	1229.627577	1331.99654	547.7789245	2609.669002	202.8566555	577.1748299	197.7267774	522.40535	139.946667	622.5567957	768.2310304	497.9091076	435.6091754	349.0934528	358.0488434	280.5750096	471.0427034	181.257366	362.1734843	157.1984169	238.6759476	249.1648865
SpTIGR4-0639 (2E20)	SP0639	2257.289437	1958.152158	1713.268064	1313.32687	136.6767993	632.7432723	540.3003617	162.227933	851.7563557	1642.591911	860.1447149	2228.802333	189.1948098	300.6878053	176.1883257	736.5302914	136.3074957	552.3152801	620.2051558	488.7864997	360.6912139	585.5410144	227.2173162	431.8077028	221.0372992	70.79829666	182.0997302	111.9569996	89.77104286	328.2408764
SpTIGR4-0640 (2F20)	SP0640	632.0603214	593.0245283	800.9795445	911.1304046	77.44780392	121.3117607	162.6530352	71.03586758	1095.322135	2003.073323	384.1717889	910.8160089	82.20638633	111.0819413	109.7709315	104.7648579	86.73575056	176.9061397	404.4749573	322.2113774	204.0040111	486.9550975	126.0346958	138.0825131	271.777468	87.49943162	242.7533427	83.83283112	100.3979437	160.7363323
SpTIGR4-0641 (2G20)	SP0641	21270.01377	17835.47489	8850.187298	6310.689186	19978.62137	22172.38638	22082.90876	5310.87338	3835.887657	4504.464909	1364.321047	15847.32919	3439.895065	8859.108183	4033.819773	15071.55493	8659.207951	12788.00726	5529.279142	5892.048308	8885.566224	5057.798689	7169.037938	6898.691772	3856.472919	954.3215071	1877.05955	5901.110686	2534.36576	14543.40869
SpTIGR4-0642 (2H20)	SP0642	2176.0485	1975.252245	2151.126567	970.3776122	193.7065449	517.6548425	481.5143592	128.4946023	1009.954806	1793.187404	728.1579391	3190.756014	209.1084454	410.5218713	135.0523322	663.2701158	132.9232382	399.1176577	651.7789459	321.2778871	375.4363435	595.799505	211.6323807	206.8189296	401.1517578	174.3314427	281.016616	255.8602192	317.6445704	157.4995599
SpTIGR4-0643 (2A21)	SP0643	1162.006381	732.6392208	1843.855791	1274.861544	108.1420476	175.3614897	129.2921859	81.65513569	1163.899053	1891.574109	746.2853096	1081.909991	150.9686094	143.5840126	130.2522463	292.1713856	196.5413295	385.4118435	576.878231	517.486318	395.7790701	475.3942945	108.9108381	128.521021	317.9661653	114.2281406	177.7694598	101.5778452	110.951336	245.4143364
SpTIGR4-0644 (2B21)	SP0644	16803.65201	16805.68766	9037.366707	4589.876144	15320.05691	957.3081708	447.0197198	192.519094	824.1456599	2272.97641	710.1287681	13719.45602	2194.500247	9936.612442	1247.007863	14632.45832	4088.246995	9104.627645	5871.110932	4539.533937	7565.593848	1300.341203	257.3294127	286.9957541	1019.052718	698.2875396	364.0759689	169.4176309	400.1410717	698.8243143
SpTIGR4-0645 (2C21)	SP0645	359.9107455	488.3936879	1075.78027	830.2204501	97.82076499	251.6255488	100.0946951	245.6093373	1051.201655	1817.065238	868.8330149	915.8393929	353.3786614	183.0394836	130.5469903	209.3212144	126.9496532	267.0055601	856.2929468	331.2268793	387.47876	541.0316764	93.23547443	128.5863396	433.3136489	119.208891	252.728149	156.7077358	248.0586941	127.3319701
SpTIGR4-0646 (2D21)	SP0646	290.5736397	111.3416612	798.5413121	1129.896859	71.75821403	100.4464834	91.83305327	86.67828605	1035.388424	1364.0163	416.9546243	701.2416622	172.9557187	87.92283672	92.2506552	93.91619611	79.33783744	83.09211199	533.0217265	239.882343	323.9477149	2075.277099	69.40091859	290.8952024	274.5823277	98.40320252	163.1014255	70.51636683	179.0829961	77.96154731
SpTIGR4-0647 (2E21)	SP0647	312.9173208	216.1036617	724.311328	954.1188157	69.01674382	129.8334796	74.59148346	153.5056688	1072.497903	946.9252698	605.3235674	734.6685093	155.1645363	69.93022158	77.44735433	141.3484181	89.77186709	77.81653237	455.6648118	281.8829434	279.6246189	712.4755722	63.16323638	125.9952728	269.554194	82.4876542	115.9427812	62.34176253	94.73692624	74.90265358
SpTIGR4-0648 (2F21)	SP0648	2131.601257	2102.925401	1446.569552	1486.054858	217.3472093	3277.068353	500.4126828	2746.557073	1663.721721	1882.240197	1259.041413	2501.602441	889.7207252	656.2043123	258.5015769	653.495454	170.2984006	1194.153429	1303.76575	710.5470783	546.5406925	2140.726768	422.2695273	1798.912397	1975.696509	176.8066747	543.8679459	1372.926678	1197.285239	914.7596055
SpTIGR4-0649 (2G21)	SP0649	246.9493459	184.0406319	1438.755364	821.6895804	76.18246463	266.69772	125.6947471	99.21865039	933.8212273	1641.265759	609.1017633	712.052233	114.0520991	115.5641567	96.40590374	97.53476504	102.3165659	122.9116764	762.6394718	441.0073133	395.5209743	408.309525	192.5761488	116.7626676	433.6768381	98.91483589	244.6874354	158.5814797	166.4844407	148.9109027
SpTIGR4-0650 (2H21)	SP0650	618.5124013	490.6672645	1292.4806	841.5506829	73.2966852	482.7627949	247.082323	88.66357869	817.2809846	1294.616591	538.8096249	1372.481808	217.343631	211.966455	99.53117253	302.511527	102.8519929	425.6677922	836.5125336	296.0375478	417.8145541	470.2165779	174.8856916	163.6941863	458.8652834	101.129486	237.1543644	115.9011273	165.8727632	222.9072372
SpTIGR4-0651 (2A22)	SP0651	647.5906942	530.630491	1254.822331	866.7901542	82.88138038	143.624849	88.56548308	73.41859479	912.1465993	866.277968	416.732619	778.4054156	75.7468048	92.59485732	72.80417685	66.95170269	77.74153232	138.8503026	369.6725676	190.2036856	356.8814325	201.8391684	63.67101195	80.94983256	245.364248	98.45788176	113.8487844	85.99914942	89.57158364	91.81371891
SpTIGR4-0652 (2B22)	SP0652	5439.351325	6046.403768	2603.314071	1181.008336	283.5618875	4386.773972	2013.440829	496.8335226	1548.219407	1513.573984	728.7867114	6118.647147	223.0597519	2446.619153	299.6536294	1061.162797	264.429475	3155.841136	826.2701277	750.8547987	591.8723884	468.2396564	345.7623518	354.1765136	438.9543006	91.23695021	129.8279587	354.1932254	146.522053	843.992458
SpTIGR4-0653 (2C22)	SP0653	2044.314015	2521.988087	1144.835612	1002.197135	129.8431084	1223.097027	422.906597	144.2351065	871.4922067	921.3364201	650.9106248	3027.950551	218.8949397	908.7492766	117.9496442	961.6973639	112.265629	1438.24939	615.0010061	378.107627	577.4005286	384.2609389	352.5257592	165.0666382	440.5228064	110.618613	439.0110656	154.7271951	202.7445372	589.5385764
SpTIGR4-0654 (2D22)	SP0654	475.4173277	488.0937103	961.7799133	1214.439748	70.25023526	135.3195652	88.06638548	67.65702254	710.1636946	1715.015523	408.200266	944.513771	161.0183906	105.6217541	80.24381181	125.541224	99.54638734	113.4222515	613.9474873	290.8748972	258.8647297	192.5394859	77.47618233	85.68159236	266.2783019	95.88509833	356.3537825	72.13576049	131.7651231	85.35174591
SpTIGR4-0655 (2E22)	SP0655	1635.354036	3189.988731	1523.529897	1443.637885	329.4771103	1999.274634	810.9009479	223.6223512	832.7595562	1076.365607	491.745946	3437.446971	451.9533003	1021.243532	231.8741322	998.9924034	399.0160572	2596.075475	1111.594315	1071.910284	720.1719931	779.4190647	640.3790387	666.1511914	728.8854425	174.1598575	362.7346077	354.2252616	263.0233157	1104.05317
SpTIGR4-0656 (2F22)	SP0656	3749.816283	4825.593353	1931.946581	1811.45593	381.6640451	1511.855027	661.6235226	156.878194	973.7201504	853.1705054	506.7808278	4142.924398	328.2447752	1502.225757	150.2512469	1204.30438	292.7779771	2778.005641	948.2679427	748.9206091	675.2521596	481.2109555	416.159898	640.3104387	525.3136547	127.9268601	262.4514773	270.9249352	241.0279021	1124.913553
SpTIGR4-0657 (2G22)	SP0657	866.6986657	2228.999165	767.8130091	870.2611108	93.87275126	663.108468	211.355664	89.36374425	361.6902157	606.2518039	598.9117495	2515.266516	144.6133816	339.3854682	107.247248	423.6525788	125.9599337	1167.392552	425.5901594	339.8587978	527.2913699	310.9849445	147.8655085	147.3133652	408.4775423	94.87019771	322.5441099	151.0535089	328.2497863	142.1511127
SpTIGR4-0658 (2H22)	SP0658	426.7233416	515.8474139	1008.342921	576.5282829	94.61774365	126.9533011	143.3727359	64.44388068	500.6379009	1019.622362	298.9243586	1022.349889	301.916743	122.985613	2342.384909	368.3714479	200.602477	238.4333987	533.2712269	589.9250673	458.1703414	244.3994627	106.2090701	272.6588486	483.6626701	114.1484998	395.651858	109.6104481	339.5449778	99.53813675
SpTIGR4-0659 (2A23)	SP0659	851.9107457	788.4438257	1282.893064	1478.437319	103.8791829	199.1605672	163.1229476	77.33170583	1095.128353	1785.756894	648.0281059	1190.57694	623.6692155	230.1879238	2578.236793	275.2666303	146.9339521	381.3502285	951.4809431	759.3957921	503.72513	450.8111223	158.494095	508.2550554	424.6009562	119.787635	291.7002657	70.38361833	133.2277036	160.3745021
SpTIGR4-0660 (2B23)	SP0660	1374.172853	1529.789522	1019.535621	1191.061189	467.2578511	478.4764819	237.7323007	79.37453802	806.0662989	1730.188516	580.6365014	2123.046613	1107.341725	301.3890497	6049.593789	332.4246465	497.1927569	639.5776845	1541.427477	1755.864081	475.4883435	873.9664626	207.0467671	978.4358402	432.6868895	176.6577266	375.3663118	90.25340857	196.2260542	231.0020725
SpTIGR4-0661 (2C23)	SP0661	1484.066936	1806.870296	1138.981361	1033.448721	86.03574403	170.4595335	113.4928987	71.37321298	403.1997768	1068.59734	370.1313386	2125.487456	107.634416	124.6630127	1101.364351	306.5827985	109.3400614	113.2852897	248.7642959	360.1315707	341.306765	209.1509137	67.27566216	85.72321928	276.3057466	81.64026659	166.0209853	68.38913047	115.4859271	79.03283463
SpTIGR4-0662 (2D23)	SP0662	840.1803046	676.8316336	1139.734028	709.7254898	139.1772187	177.9774454	309.4631601	61.07462142	815.449343	894.0535123	186.4262724	830.5999579	125.0097528	105.3308917	330.4740649	223.2473797	100.0264452	127.270279	327.2661676	387.8824661	241.4863407	299.8508925	76.84604221	108.3107861	207.8424894	94.6257448	152.5369491	74.37113968	128.8993937	118.1326986
SpTIGR4-0663 (2E23)	SP0663	6231.324361	6755.880332	4007.016179	926.2047185	880.4310348	3455.415188	6967.771775	918.9664015	1267.630904	1754.518845	692.6156446	7821.09438	1870.46139	2857.29439	1128.04837	2902.479553	685.8950739	3025.747174	2118.34758	1471.903469	1170.895523	1812.340253	899.2900915	2405.232841	766.2291049	212.309833	418.8255637	858.5135673	373.1702638	2538.64793
SpTIGR4-0664 (2F23)	SP0664	90.2377807	83.59096144	633.473462	752.1823977	71.48847624	13279.73812	15705.20695	3099.964852	2083.376863	2234.509961	1072.602303	532.5878307	774.8411273	65.61196777	259.3387706	56.93857515	86.67783173	65.25124552	1114.701349	567.4257714	251.3678567	4211.530623	1270.818619	3770.668937	937.7698623	120.806962	415.36544	931.1868756	661.0367829	3128.136798
SpTIGR4-0665 (2G23)	SP0665	7632.249963	8117.462098	3206.313333	1210.403936	639.1854938	7641.999799	7044.271595	926.9709292	1468.318457	1400.145522	534.8599507	7000.759259	723.1723562	3252.800676	408.2750544	5089.946099	376.5354468	3013.502643	1650.134844	1157.502885	1752.574943	966.4513404	1343.768806	1506.692362	1146.973553	157.2301608	439.7214752	702.4424136	813.5617828	2208.716169
SpTIGR4-0666 (2H23)	SP0666	2968.469376	2266.156672	3066.26415	1095.87205	221.610608	1411.722029	1231.745455	151.8860615	984.6718357	1556.522525	522.5338531	3052.910066	152.4649638	797.8416346	111.6273597	1094.604594	111.2179133	783.6974481	661.9870224	449.9273827	586.2948019	359.5130978	397.521381	337.5038208	356.7902178	112.8827109	320.4734738	127.4897131	217.0981034	600.5179642
SpTIGR4-0667 (2A24)	SP0667	2007.286152	2105.854262	1663.659658	1535.647071	312.9043004	709.1421156	865.8671341	111.6384247	524.4611204	943.6258681	364.0662338	1555.256073	144.9275936	740.9872428	159.4685261	882.3478696	134.4196179	1151.456454	637.6068965	538.5684308	432.8810719	789.7975884	170.6630242	617.2846665	261.4159378	95.90112359	162.7126854	135.3079683	134.9076462	637.8415445
SpTIGR4-0668 (2B24)	SP0668	1956.325501	1926.65142	1937.786714	1212.113267	334.4770838	668.71405	682.9108803	154.3828539	850.6364725	1676.657059	338.8364344	1961.283237	128.232477	487.5001475	146.1592677	915.9660096	239.4416744	653.5066447	495.4277206	624.0223742	618.5841865	737.7887906	557.9424969	933.3062783	374.0695955	105.4550605	501.0856499	217.8774147	191.8161888	573.9546361
SpTIGR4-0669 (2C24)	SP0669	1185.678701	1648.591303	954.3376009	1788.147059	199.8174181	609.4819962	234.643549	123.4159105	873.454565	853.4367622	593.0939208	1735.753371	129.7579671	664.0664239	175.2641899	773.5210538	141.6802027	890.9863667	731.2745771	653.3830235	467.1852116	525.1648095	280.7416275	281.9579709	460.2124729	125.2728061	261.8766206	196.3254627	200.8775465	489.1268774
SpTIGR4-0670 (2D24)	SP0670	3213.66419	2493.341756	5626.467313	1397.713159	355.1672506	1711.319156	3283.518467	364.7842126	1393.990895	1564.642877	472.9314712	3447.472371	294.5737677	1165.803562	164.5463667	2113.11296	199.7946481	923.3526482	777.1451806	615.7732336	669.0562416	557.1633143	805.2336207	748.81896	590.8250565	166.4812065	450.6804878	531.0550364	326.5343733	1370.596094
SpTIGR4-0671 (2E24)	SP0671	2111.763547	2399.144919	2168.333498	1671.171428	225.6911406	947.6296385	746.4007003	219.4200142	1011.819369	1543.040969	814.4286028	2037.593148	374.5682991	1084.046484	239.3436478	911.0434594	543.1362081	1276.888084	1094.068395	670.1909523	642.0166131	699.9547798	385.2492906	239.97694	484.6582371	172.4322739	308.610656	269.0560939	181.2137065	518.3791326
SpTIGR4-0672 (2F24)	SP0672	830.3211922	530.3801914	1295.212935	1511.110325	122.938801	157.1180823	276.642404	69.64953789	704.777164	1418.799463	342.7531753	994.4180822	108.3985996	95.82112052	104.1647178	261.4016318	105.5180487	198.7570437	396.3050861	374.3096243	382.736074	590.9701065	101.6258738	215.7589893	288.6479972	94.15298539	177.4803683	100.3514432	110.4858191	194.8931119
SpTIGR4-0673 (2G24)	SP0673	975.3733517	1285.149388	959.3607505	1374.477659	117.1955909	528.6669897	265.5268092	125.5378087	1297.538595	1165.36458	565.0511931	1405.079293	94.25667861	309.4586317	111.5960342	345.0724641	116.6227784	505.4833581	634.8474655	346.1348328	415.3047157	360.0373297	328.5593942	181.0798123	334.9488336	104.888868	248.0708283	147.3187011	217.5380078	397.6493834
SpTIGR4-0674 (2H24)	SP0674	1307.117345	1035.952119	1991.702457	1436.932392	108.4326089	190.1167202	204.1662794	69.69510881	929.9836524	1046.155604	396.8286097	2101.153915	146.4526003	119.8356374	86.15552166	398.4798059	100.1384757	272.9458861	351.2670167	237.0160893	306.9489337	358.0862722	96.43100592	147.7297384	217.8670599	123.6352366	164.9157604	83.07088724	128.0558704	149.1891538
SpTIGR4-0675 (2I13)	SP0675	4439.301458	5319.348027	3052.179813	1923.167069	985.5976258	2792.052799	3709.59461	527.0579476	1458.197762	3717.653685	654.1912178	5461.538637	456.3820811	1989.171242	507.5717633	3911.238652	1059.605008	3921.170436	1274.992235	1699.293087	1843.943238	1540.096676	1329.280298	2051.077931	1050.31474	180.5852297	557.1330934	946.5747574	210.8382907	3234.712043
SpTIGR4-0676 (2J13)	SP0676	703.1701433	524.459652	1326.110617	1163.43049	104.6761934	488.6154228	234.2183916	74.62180622	669.1733321	892.8829678	404.7478117	863.9650886	84.10360569	60.29161365	95.8992429	156.0198427	89.34411748	487.2243864	264.2429675	229.4560541	350.1250261	283.1433038	78.22606161	85.70634283	202.1782751	87.54579314	127.9730777	95.70564872	98.45786884	136.9037085
SpTIGR4-0677 (2K13)	SP0677	1820.64629	1109.334622	1796.076443	1341.921538	80.91923477	367.6651932	212.0265924	118.3317295	654.1424743	1412.978937	557.8193438	1335.534143	109.5615077	401.7996723	116.8130966	512.0030041	108.7197792	395.8165052	423.8010915	265.7933649	370.4239816	355.8492299	187.3347627	154.1127793	328.5444951	99.86693895	220.3115439	148.0505521	131.5969807	422.7764061
SpTIGR4-0678 (2L13)	SP0678	228.6365169	169.3412733	744.7649194	846.6603431	82.16893591	125.5264273	139.7020534	73.63463445	783.3935024	800.767472	353.3092457	848.6533368	106.6774566	97.1498811	72.09429854	153.2231874	92.88659763	159.4615593	333.983043	222.7576579	276.7601376	220.5641636	68.04881319	88.48293196	249.7352728	101.93582	152.0372258	94.21899325	122.7693803	92.59575568
SpTIGR4-0679 (2M13)	SP0679	423.2477837	619.8810592	1580.667173	1989.788208	97.64956064	107.4189621	105.0206763	74.98478412	1799.859054	1479.754651	732.3056475	1287.268168	99.79009853	155.3337115	121.90976	202.9186294	114.6088774	216.7651363	649.1296477	425.6605379	401.9149325	544.2082746	140.6393135	128.790148	416.2208915	117.4344832	250.7144933	87.00740949	114.3424476	123.7119583
SpTIGR4-0680 (2N13)	SP0680	734.6896986	1511.860047	1243.940029	1416.407857	116.225988	1776.551034	290.7670488	118.6896747	907.3859917	1798.770712	840.1660116	1652.198286	105.754815	120.9807717	183.0940218	237.2773636	112.9903777	1124.076213	435.50322	384.4347429	445.8303264	275.6928262	200.1351151	218.1171188	483.483069	98.29858495	230.2588636	155.6253049	147.8743021	369.3367939
SpTIGR4-0681 (2O13)	SP0681	1828.998846	1367.220173	1458.960891	1262.597162	384.7183849	853.5900878	421.237332	165.5787433	837.7397581	710.463399	445.0051919	1192.048595	85.45580715	434.3689594	130.3856284	589.4409423	185.7404695	998.4498763	333.3057205	339.5588856	327.4592153	353.5467799	135.520123	238.6552066	313.1936983	89.93829527	156.0924615	279.7836685	265.7942486	361.5371963
SpTIGR4-0682 (2P13)	SP0682	1019.774244	547.2497393	1418.08397	1260.913552	160.506309	309.7455179	501.3277721	149.3929653	773.4126383	1209.136603	505.8371801	637.0226188	126.2596173	430.2536255	102.8117426	828.9449996	130.4780519	421.8453128	382.5951179	290.1627682	388.4243802	454.0684747	137.8175583	325.8857658	358.8569906	115.6900943	185.7638423	136.2652274	219.7894768	362.4782018
SpTIGR4-0683 (2I14)	SP0683	169.8959779	92.64818616	1416.928487	928.2271298	80.60769568	64.95594411	70.49486096	63.13494765	1248.698856	1071.940594	523.7875253	666.9285373	87.05893651	67.0978349	80.13065983	57.10507983	71.88668386	67.28630932	442.4068732	198.9093723	340.9061009	552.8298943	56.53628471	72.78921681	237.8943605	87.09693558	112.864707	63.31258479	80.62102335	64.0005277
SpTIGR4-0684 (2J14)	SP0684	153.1017825	105.7642555	939.2268655	1181.98473	76.22476037	66.79927331	75.20171368	67.46105038	556.2743944	760.9966489	332.3381391	448.1884533	85.30989588	60.44638095	77.05316252	75.40036162	85.24955792	71.48916475	274.1939182	167.1469114	284.4529167	428.6176351	60.48762189	69.3660371	216.5102187	77.58283487	97.63989202	63.30447423	86.05233013	63.30070286
SpTIGR4-0685 (2K14)	SP0685	248.6597367	270.5595338	614.3985681	1274.354484	73.13413548	71.42186712	80.32203672	63.62767866	730.4354185	1277.684005	458.8515627	521.965079	100.3192454	73.5616042	81.21333165	93.81870848	86.40211624	69.85805676	510.0393609	160.21282	261.570615	246.4970119	62.27971051	71.99719347	205.0166715	82.41562906	182.0143477	62.39713399	93.6700769	64.16566606
SpTIGR4-0686 (2L14)	SP0686	476.3747443	348.4023834	670.0725413	769.9842185	78.51911571	104.8761324	86.42305427	64.79488975	508.7271442	807.1396113	407.4061905	741.967621	94.60798188	93.87528119	91.77712961	179.5420616	78.80877625	72.2728625	342.6919796	210.0679142	250.1977556	246.5171727	64.37205467	65.19581188	259.6490493	95.06245815	252.9052577	69.79692172	119.7484939	69.92271919
SpTIGR4-0687 (2M14)	SP0687	122.1483824	93.90572826	1138.05248	965.8620217	80.45521843	66.05640053	64.64383277	60.08291936	768.2553557	446.8362409	427.763575	528.9039908	63.28071152	80.940065	85.34970063	62.19439885	82.54999382	70.2435418	434.9956365	197.4560613	342.8705039	315.1039066	59.54838606	70.80421662	246.7073918	93.18970775	121.5942668	61.73873117	99.06917176	63.34751552
SpTIGR4-0688 (2N14)	SP0688	3433.413566	4111.721437	1925.996758	1170.475818	321.1262728	2004.473261	1713.531122	372.253795	1204.194234	1375.02091	788.9701708	3116.013762	397.858765	2406.897903	497.8914556	2257.867031	368.0086394	2374.826587	1117.566644	927.7458736	946.6515285	993.5942	572.3805441	3770.152685	457.5834016	161.033545	275.5100551	373.4768182	188.211446	8039.687382
SpTIGR4-0689 (2O14)	SP0689	644.9998977	672.1026724	720.037418	665.1679928	94.69229472	249.6286981	163.0102754	75.73939471	1264.930065	1725.696139	348.9044048	779.6692453	94.51598351	107.0812432	85.81093877	215.4725097	97.32554903	364.3156415	359.5709332	237.9468129	419.1970436	210.3674826	78.66321043	80.69758125	224.31883	86.61918271	174.4942125	99.04738301	105.9314115	94.98026708
SpTIGR4-0690 (2P14)	SP0690	3497.910937	3190.129053	2365.385504	1295.260818	279.2101848	959.0881184	865.6224758	284.1118759	1142.80496	1045.29773	825.781731	3452.431053	222.7411014	1253.387694	217.0906571	1546.501154	203.2350679	1526.152279	632.1294405	576.5776175	773.4968675	531.9287562	399.2980151	402.1593204	395.9508856	129.1691002	385.6955856	279.2776484	344.758889	491.5413288
SpTIGR4-0691 (2I15)	SP0691	125.92565	88.04054185	1504.89145	1973.827245	305.0388652	124.8214796	177.8561033	95.15748474	691.0856126	1753.718142	848.2484035	1219.978433	127.5898708	71.25361773	93.58494064	69.45660438	86.68282164	82.29292171	779.9737137	338.1274885	290.394065	464.9175281	155.8268401	124.1145633	392.275342	92.47588573	282.3452361	84.00151027	123.8968582	132.2034687
SpTIGR4-0692 (2J15)	SP0692	78.94650564	98.65109697	534.5577213	1280.30492	72.64189491	76.7007555	87.16205879	74.27043891	465.4958268	1313.141259	452.106027	985.6456612	99.77883597	64.46238419	82.28696583	62.04869862	73.1482912	93.15376146	481.0543329	225.0036553	413.21612	242.9538106	73.06576881	93.76950514	202.8914884	96.54516706	120.2968743	64.47869566	75.84600469	71.92775948
SpTIGR4-0693 (2K15)	SP0693	77.24568337	86.81702068	874.7064411	1369.151366	70.22564994	157.5294848	215.7890891	91.03020568	1068.691401	1571.773407	578.1160385	736.3571236	104.6882547	66.03779293	82.60830072	62.9168461	91.1266339	69.84216895	440.1855859	208.7874929	320.6016517	569.3925822	176.0023999	91.81849302	331.7764975	91.70617727	214.6607617	98.12621081	117.0312548	94.78283964
SpTIGR4-0694 (2L15)	SP0694	62.97441085	67.44228647	544.0053631	866.1903804	66.57922987	153.0393893	132.4207654	64.2543598	532.539762	1368.923829	319.9711084	1257.482872	99.13653023	59.8038602	74.58293772	57.1135012	86.09921787	72.2946929	365.6612404	238.6290249	319.9817781	576.7698651	72.12877934	66.973941	249.7847571	82.72529838	150.2242438	69.0398955	102.0186145	69.22534147
SpTIGR4-0695 (2M15)	SP0695	105.4429324	75.00710835	1341.734055	1024.712827	70.31247381	2196.318371	1018.513772	186.556658	1096.656099	1072.09913	600.538896	873.0635478	209.499036	66.30330964	94.19961476	63.53344265	86.4171305	72.71576884	905.375397	324.5322923	462.5272337	411.7886986	609.3993479	297.391174	923.9285933	114.5968896	372.381374	870.9760687	352.83003	654.4758617
SpTIGR4-0696 (2N15)	SP0696	70.78831725	74.53529982	438.7199003	670.5666063	75.09061999	67.09314045	69.43057888	60.72719822	443.3920407	618.1237766	253.5026422	324.8232198	78.04008189	67.66140495	71.93784618	57.67618123	78.35224909	65.26082229	359.1921267	200.9916341	284.6671529	265.4362044	59.80961784	70.79466072	387.6560998	81.79149653	105.3205498	61.99568284	108.0906017	60.36238418
SpTIGR4-0697 (2O15)	SP0697	8114.938194	77.27874613	5857.486288	1033.710327	71.98701944	8823.183702	5021.586173	1112.55438	2256.487386	1656.651495	621.7743109	1189.778342	238.087407	70.94497343	132.723882	63.30077902	95.25922509	70.7729687	865.0237621	353.5011729	364.6876239	605.2118232	2572.6652	692.3242252	812.4262253	125.479909	600.6179228	1604.024153	545.2021365	3991.806178
SpTIGR4-0698 (2P15)	SP0698	62.86272074	69.5302942	357.0356278	931.4491977	69.5089363	89.31433591	121.0687681	58.79873198	653.817726	762.7098705	327.6637502	544.2749764	77.26972918	58.57584771	75.23448292	59.38506638	79.95302903	65.61979614	191.8271849	234.6502626	224.4811113	274.0321076	69.08476779	67.49069294	192.5484372	94.64135099	129.0931074	64.70079261	84.84890485	71.04365512
SpTIGR4-0699 (2I16)	SP0699	125.0711897	110.1648191	1695.881647	1288.26796	75.50552442	78.78769406	111.1077715	102.5950211	1120.916693	2280.339107	742.4711282	1259.163004	118.3356332	79.19985089	104.4858136	70.12005591	89.89971864	90.38977825	644.9710522	305.8485278	233.7156974	745.184081	67.61800288	83.54789631	267.9787683	91.79876999	213.3820477	65.25871128	92.71174232	72.20711335
SpTIGR4-0700 (2J16)	SP0700	95.60305788	99.12973936	926.2005701	1414.747775	87.01421432	360.6697397	469.0761554	163.8489367	1133.071919	1265.861429	647.9329075	1292.860591	151.0310106	71.93375884	97.81492423	72.00623115	90.4949344	73.61600923	570.8541101	373.9604389	308.9026755	827.6821924	151.5708559	306.2199884	423.1482279	106.7451828	262.0936686	198.6571727	167.6090732	571.7518348
SpTIGR4-0701 (2K16)	SP0701	1856.433998	2319.592721	1719.118037	1614.576775	178.1666321	868.9556344	355.8118655	105.6528702	1209.228059	1441.343478	792.4668724	3031.142845	426.3780681	1408.526722	735.4444181	679.889938	359.6983439	913.1550848	1221.526178	774.4916546	560.1072764	771.2530501	311.4906189	760.0734232	1131.884526	175.3455954	460.8608017	173.6719978	285.6048542	531.8992377
SpTIGR4-0702 (2L16)	SP0702	1703.327795	2578.770519	1430.170016	783.3069295	133.8089652	1169.818081	327.1101429	90.77801267	1213.698785	1538.185747	524.7570744	5023.615815	431.5714556	1558.558186	696.1095827	696.9847911	341.7881064	522.4350734	1084.542523	514.4796748	540.6453176	676.4208671	379.9237315	959.8816449	1076.804564	162.8707756	856.5182763	127.3038379	478.0329094	390.0418137
SpTIGR4-0703 (2M16)	SP0703	2822.446667	3142.643021	4178.154528	906.4970288	419.3894771	581.9698561	232.9598668	121.5742712	1390.399336	1681.022004	838.8958219	3556.311504	381.7790995	1012.42629	308.6131071	2023.43871	639.1526183	1402.75283	1120.433955	949.7101664	1719.677519	634.2425518	175.9492607	279.2645353	884.1052132	125.0614038	311.2107913	245.6356443	206.2204859	275.6864763
SpTIGR4-0704 (2N16)	SP0704	3119.164668	3287.909032	2598.304618	1536.559958	345.7917456	229.0015144	152.3137851	76.57091348	851.0001329	1461.894361	596.4456865	3774.544531	356.402286	1504.986645	247.583787	837.0369789	281.083706	863.7267727	1390.356971	774.1174523	622.6019903	777.1012006	153.5586153	297.9831071	697.5248948	148.7924717	242.9476922	143.6546505	250.8744826	285.4983989
SpTIGR4-0705 (2O16)	SP0705	2703.035714	3118.576934	1966.49264	1109.408565	242.2011374	397.2231301	131.9439868	79.25469118	878.546211	1585.071768	645.9069093	2995.525101	142.9795332	1536.573013	155.0275559	790.9652598	107.1177884	903.2539749	969.8273616	494.0526891	522.1628103	258.2827766	114.8565257	99.06151982	388.4292242	118.2241926	294.3048804	90.15894815	220.443309	155.242292
SpTIGR4-0706 (2P16)	SP0706	3914.981191	3920.024384	2713.511108	913.4337104	308.0529194	2085.516563	278.2573731	84.5198558	1149.363252	1299.011279	543.6668662	4397.526109	230.8981084	2308.316512	244.9401092	2792.462716	242.88462	1525.677546	1195.556688	622.4265622	1115.666254	471.6809415	213.5895805	180.1337404	584.8048727	126.657016	341.2237167	134.8622774	311.0217721	191.7982083
SpTIGR4-0707 (2I17)	SP0707	5443.597305	4657.321699	3267.711266	946.9941989	797.3448301	1952.705787	312.7227551	120.5169832	1102.163573	1687.972505	747.169428	6195.83338	212.8443066	2383.684609	331.4061485	3424.043161	495.9294856	2581.362217	1210.619357	1345.92236	2023.150086	723.1863255	237.8592046	319.3295538	736.6111541	176.1173316	348.3143409	189.200368	206.9831429	338.2327818
SpTIGR4-0708 (2J17)	SP0708	288.4648169	134.5962169	1246.715105	846.9586699	78.53922302	79.26278817	73.2525879	59.42505743	891.8658753	814.9910576	356.5966447	541.0904621	99.64480705	64.01496426	99.48699078	68.74573342	72.33653843	101.2616254	221.0709162	167.5092596	249.0821972	208.5341445	60.52632085	82.46851314	191.3968975	81.72443781	110.7588505	57.74879608	99.71288882	60.88397
SpTIGR4-0709 (2K17)	SP0709	2444.51491	1190.766692	3320.15198	1246.792916	177.1834144	272.8449031	105.7079931	95.55698631	761.6052959	1680.524525	678.6072616	1479.882905	214.7892958	1433.293837	156.0220642	1468.858912	159.4489507	723.7938812	1429.885068	579.0597048	710.6778967	475.4814575	140.7785215	146.0379828	455.2644872	133.6187142	243.7048857	127.8395878	299.6348685	137.5041418
SpTIGR4-0710 (2L17)	SP0710	1310.347781	367.2609307	1327.531002	967.6016364	84.4592422	163.62627	88.03069696	66.67327073	808.7918016	1711.126453	518.8148657	944.4374276	178.5244942	313.4301212	120.5024334	767.4073055	107.8758126	149.1789485	635.8782899	370.4095879	562.9943478	373.3507235	104.8511545	157.8214065	562.1285691	125.3466977	231.2366651	94.13778291	358.9997291	103.7495854
SpTIGR4-0711 (2M17)	SP0711	1308.340284	417.5004475	1579.388234	1312.64647	100.3160851	120.0228576	91.27380907	79.67104545	1317.605025	1970.007224	649.822016	982.636466	148.3056441	354.4190574	166.4009862	502.2281981	161.3855907	241.1387493	938.2005797	458.4879718	513.589447	739.2543811	84.30297503	131.8856515	533.1167172	134.71977	222.1753029	74.90087795	138.0357527	113.3373326
SpTIGR4-0712 (2N17)	SP0712	1537.960126	825.1812241	1545.60974	1001.121972	87.50901363	880.1922505	276.0195375	106.7578636	881.0840034	2189.596396	1044.926031	1270.748683	176.08392	511.9025512	166.4935102	383.2317501	127.0893791	288.4534778	718.1727978	429.3376931	510.0630456	538.8365519	338.5386783	278.7893097	429.7308211	103.970851	294.141784	138.2614297	163.4627008	411.6960134
SpTIGR4-0713 (2O17)	SP0713	10555.32131	11163.42575	6343.359344	1676.777184	4668.346316	8999.909766	9876.617678	4895.326004	2905.596271	3138.947197	1781.691677	8994.325708	6098.738479	8084.852498	2299.968015	9122.968921	1936.820578	5906.76185	5586.396418	2415.831443	3254.480263	7442.410448	3686.80046	4656.285581	1959.273534	1545.376642	1627.675488	4297.911095	4173.372809	10320.4326
SpTIGR4-0714 (2P17)	SP0714	321.1511575	309.7503451	743.4893864	1443.613232	124.9640762	340.3708358	745.4974336	132.1491495	1240.195844	1390.774645	442.9940218	615.7997292	95.42907427	118.0007763	70.74134489	209.2331784	78.42834925	158.070514	268.7896886	210.5229863	334.6717994	595.4381301	131.379755	304.3402715	362.3079022	131.3845967	207.9834993	111.0042506	350.0069391	281.9426451
SpTIGR4-0715 (2I18)	SP0715	5028.462927	5216.461675	4201.601114	1432.875471	1464.89987	8535.786565	5736.729947	1142.306962	5186.08531	2255.45621	1826.843399	5080.420246	3726.52167	3145.46471	1438.683067	4072.907065	2190.616588	2771.641909	5454.907216	2391.718188	3237.307537	5159.700415	1098.907444	3364.335354	4574.029363	970.3105806	937.7156949	1873.343392	1524.169295	4769.393279
SpTIGR4-0716 (2J18)	SP0716	128.939257	162.6812661	547.883923	1268.34888	94.76874586	77.13402505	75.96269053	61.82174227	606.8069526	632.448041	450.953276	738.917864	73.54559586	65.11065289	78.75935938	59.31113774	87.5392654	75.08093968	260.9977257	240.5820028	198.7290295	337.5269988	59.3450784	69.90638851	204.3040405	80.75806688	128.7776454	74.5078792	88.06552114	69.76087904
SpTIGR4-0717 (2K18)	SP0717	2626.524268	1641.677686	1644.800142	999.9087825	162.5583032	352.8266513	198.8066693	173.8234613	723.5628802	1048.402277	749.8073265	1989.99655	1082.467644	850.9965153	279.0520649	748.8345696	272.9670162	748.3294399	1040.048971	563.7506343	491.1494258	642.3317457	122.5531275	175.129156	475.7211361	147.417475	509.5522632	301.1473759	311.4667192	134.8030775
SpTIGR4-0718 (2L18)	SP0718	1085.9793	568.7539834	1364.346775	1019.703843	99.37048925	132.9413923	94.0963666	74.58298061	986.1306578	1360.4516	494.8804579	1247.710952	367.2050306	181.4742791	132.8486561	715.8215491	206.7348078	122.5228131	693.8718229	416.9327522	520.3718659	496.0085639	119.8015692	109.9320134	500.7679974	118.6781959	268.1644185	130.5020209	443.2818557	93.97507435
SpTIGR4-0719 (2M18)	SP0719	960.4410031	574.1689643	4491.201208	1523.545694	87.24428096	199.4759635	123.5393472	79.25967337	772.9547735	1864.940275	702.6992498	1430.573755	194.4537786	288.8223915	162.4063276	275.4084741	149.0342406	328.7855537	1046.768215	538.1462456	556.265022	572.3963374	117.6902157	121.7585979	578.779006	111.2333596	235.7961216	91.95192994	139.1610416	133.6523458
SpTIGR4-0720 (2N18)	SP0720	2528.050729	2487.749977	1611.753995	1233.042845	78.25256937	789.3106335	299.3296328	141.7980906	938.0511369	1277.131721	606.701613	3059.976747	282.7602187	435.1322744	117.0059305	152.7590037	214.1355966	336.5873014	848.6131333	476.6242622	465.3230016	855.5731657	233.913013	251.2168475	692.9670818	146.8826028	319.0277359	106.8994065	223.1132008	497.6044345
SpTIGR4-0721 (2O18)	SP0721	612.4082415	1144.978266	2090.183415	1536.269543	86.9669257	446.2560621	194.5106451	90.41037932	770.1348966	1527.379244	1053.860249	2741.334055	350.9206818	250.1327514	98.07096368	224.9303803	118.3012067	303.7175197	864.531293	457.7326279	544.7908239	948.7288266	258.3056887	203.3364416	910.3296718	166.3210267	610.0411218	125.961432	329.3976444	319.5480371
SpTIGR4-0722 (2P18)	SP0722	733.0354863	992.5853019	1241.940454	830.6091727	81.54158821	476.9056195	263.839148	77.35445537	929.7422218	2103.811586	527.8309678	1786.722025	205.4005114	313.3639408	114.3571048	479.1160917	103.1948068	332.8608288	723.7708178	404.7805841	448.1482557	603.0676283	245.5788169	150.4887277	877.0862763	105.303515	283.6051347	101.5934389	300.1848365	275.6683695
SpTIGR4-0723 (2I19)	SP0723	812.0736333	1544.129879	1284.654318	836.9569174	78.33432446	239.282568	154.0378253	79.03225704	843.3730089	1540.273253	890.683215	2704.587009	237.6053236	410.0329194	181.6454116	244.809779	201.6971339	302.4974319	850.5368036	539.5059562	528.7970599	507.0685903	132.4348258	171.0223515	826.0350771	120.4195697	253.5251052	142.4755899	143.4074889	195.8396701
SpTIGR4-0724 (2J19)	SP0724	282.4520454	367.402112	1074.355301	1152.055911	73.43073548	73.5950723	72.96776989	61.06053478	758.4003499	693.0369999	380.0356792	563.7637163	72.94181404	61.59143879	88.03327904	57.51200383	76.16293837	68.22372346	227.7351917	159.3876409	222.5108741	134.7570386	58.86410325	65.82630954	193.8248961	83.99990788	133.7902347	61.48673885	99.55909741	66.44715793
SpTIGR4-0725 (2K19)	SP0725	140.4187047	235.9095192	800.1684061	1257.824581	76.5340926	90.16158021	82.94861498	64.13804441	820.3574434	957.1309805	426.6171133	574.2661655	100.915424	64.81023411	81.05319722	76.01126851	81.99211478	83.72493617	319.8536672	194.7483177	296.0503529	268.2073158	65.67224389	67.96723132	247.5197751	95.17302849	132.3829796	64.93172532	114.1095295	77.59996045
SpTIGR4-0726 (2L19)	SP0726	3166.316584	3008.84601	2738.067403	1198.700109	294.934338	1164.299886	632.7166229	107.511158	947.7118905	1721.575205	340.4896933	2594.96325	304.7188025	645.4005558	346.5113955	1067.964707	189.6672858	906.4465867	467.8943879	436.2772847	579.5807701	657.1159455	189.6651908	242.8377998	497.0540001	118.1833919	306.0905665	153.1355081	313.5558692	559.8160538
SpTIGR4-0727 (2M19)	SP0727	3145.997242	2341.082071	2525.527963	1243.88801	124.9365473	740.711048	397.1318129	166.5445967	830.5563736	1175.857926	677.6534447	2955.385237	640.1441666	759.2036172	536.0465363	506.6079483	651.9413453	981.5761628	916.0189228	608.6341371	640.2361888	810.8275742	375.3858304	206.2165591	449.9144191	159.9844253	329.8821045	230.7471595	236.0566103	285.5962459
SpTIGR4-0728 (2N19)	SP0728	3537.982727	3041.036627	2280.45709	891.624582	121.5138791	811.2989697	380.5134111	159.9107618	861.8347551	1658.862015	539.2791445	3393.506008	806.2880312	902.7256781	678.6	375.3487991	773.2015729	979.0581103	871.0614011	762.9801857	521.1679503	1065.52202	307.0764876	254.6913259	416.7702573	181.4205226	305.6838458	150.5391823	413.6581689	378.7959887
SpTIGR4-0729 (2O19)	SP0729	1133.190099	1124.052419	1206.807458	1177.193962	108.2406915	413.4399892	213.2483544	92.42880904	916.608618	941.8776405	606.3039181	1680.795558	581.8643332	567.5941978	277.0070955	470.623375	385.4310343	309.7983087	665.3035265	442.3962625	590.475651	713.4720753	138.8722176	184.7440706	591.2805113	136.3594623	192.6073348	118.9782535	579.4120812	162.5665625
SpTIGR4-0730 (2P19)	SP0730	2912.838243	3619.524119	2063.225891	1206.535694	928.1784159	1544.455112	1880.527972	407.6553606	1318.327204	1340.520771	445.1150811	3721.175265	1037.829268	583.2468879	834.6483477	2023.450349	580.437407	1010.916281	812.1185815	657.3701868	929.6273312	964.1050517	410.0837799	505.5801421	605.9224475	204.2882158	601.4139106	357.4413198	859.0226868	619.5877356
SpTIGR4-0731 (2I20)	SP0731	1203.205404	1884.955961	1570.630104	1759.887174	171.6530832	249.5228237	292.4631723	109.1507302	1076.918943	1611.126225	811.3046745	2862.505702	533.6054799	604.9776273	328.0416708	800.3045012	625.7588124	454.58593	1095.363273	596.8525446	925.9629687	855.3036221	188.4837451	284.4975994	922.2814513	238.7930135	399.5411799	191.8029824	327.4405444	424.6535924
SpTIGR4-0732 (2J20)	SP0732	3505.692609	6966.081119	2363.852477	1012.641357	720.9370756	1018.740622	566.7572688	218.5906381	883.6624923	1545.33077	459.7788823	6326.013843	627.6624364	1891.968104	524.9346004	1128.776642	911.5808684	2638.655242	1206.151837	1194.401513	821.8326518	687.8177487	361.1960947	270.1538315	786.5688112	159.2208944	297.4534823	356.2631338	344.261733	671.6902165
SpTIGR4-0733 (2K20)	SP0733	1575.622166	623.8655346	1340.030869	856.0768104	86.35635463	104.4219924	92.13116774	72.21468708	1652.641635	1359.907035	593.4041154	1293.542223	190.827042	198.2545083	121.661862	203.9301564	124.1276483	146.4540562	687.0906886	358.8677059	334.2892157	412.0898731	100.7776802	85.46356092	330.7907267	120.0005627	237.5587789	101.302758	123.7512135	96.47076528
SpTIGR4-0734 (2L20)	SP0734	2195.144349	1763.046739	2615.393252	961.6290607	115.5122496	210.4744436	137.7821015	77.02040433	1268.89009	2197.465341	669.52647	2801.50089	131.0925642	303.1262798	103.9623295	299.9381347	98.77821384	350.9108466	585.8687118	304.0238763	337.0295961	333.5100616	85.7855308	83.82845996	307.0487314	98.40821162	218.0610252	91.6311255	193.0280833	92.29837255
SpTIGR4-0735 (2M20)	SP0735	5359.637842	8567.541061	3523.439261	1068.456198	2140.614617	86.87309394	97.60329613	76.96310795	957.3404687	1829.10232	945.9208897	8161.133128	1186.875041	3779.573423	961.1190824	4778.027538	3685.462237	6002.727306	2084.824881	2029.347758	3156.043818	974.1891402	70.9658447	103.7971521	463.913446	200.5525287	244.460896	83.36694677	143.6952019	92.73179121
SpTIGR4-0736 (2N20)	SP0736	5303.3071	5848.064434	2948.633016	1893.542517	1154.333467	2064.242538	2389.092864	270.5256985	1378.394634	1734.878631	741.6954035	5609.271838	955.6318514	2416.70432	443.926797	1601.786102	507.6277579	3272.045027	1599.263926	1109.342596	962.1319432	611.6928889	1041.468208	753.5694249	881.09059	148.3419791	673.5485708	431.8204885	173.6831548	1549.805727
SpTIGR4-0737 (2O20)	SP0737	229.598258	193.1957776	1125.782064	755.0325606	76.27784604	187.446144	112.6052833	68.06467984	822.1665144	1609.745088	315.7726198	891.4926482	96.56752029	74.61566825	93.84035525	86.1280529	75.45849105	80.65374504	370.9497291	188.2624829	329.4485311	206.3785502	70.66838566	73.73564637	222.8408087	87.28054687	155.6283977	73.40724942	104.9808857	88.29863319
SpTIGR4-0738 (2P20)	SP0738	181.7668351	90.47254783	1217.902933	1413.590475	64.76945965	168.8084867	112.4071366	71.10418727	1163.097623	1968.591751	636.5345064	1172.72858	126.979517	59.33633493	86.56256804	68.57512468	83.5616472	68.27805185	297.886901	349.6954961	312.3379096	512.423167	87.46550992	95.99595491	280.4185821	105.1941455	259.4443704	87.97601299	121.2785358	85.3770604
SpTIGR4-0739 (2I21)	SP0739	398.7228311	182.3649933	1322.293462	990.100759	63.15255588	1378.440789	762.7398471	172.2042322	988.8075143	1949.972482	596.2440361	980.5315587	178.5298863	79.00005972	98.13782987	86.86165626	105.4570282	86.71743092	1037.123757	363.2990025	540.9998182	1116.427948	323.9079227	487.1372487	892.8051892	159.2034465	290.2372663	424.2299644	168.0888369	1107.529404
SpTIGR4-0740 (2J21)	SP0740	72.76381387	83.50592208	1009.374611	809.1046891	64.57183255	2899.612093	3676.630981	774.5647561	1880.575895	3524.414312	979.6773345	845.6672711	126.8857353	75.45184557	139.04984	75.29857433	143.7851137	74.52065776	917.6977652	451.6262341	325.9148409	846.1962152	732.8001695	1841.914057	726.9568606	137.0133232	390.5343036	714.7897256	405.9004052	3113.462039
SpTIGR4-0741 (2K21)	SP0741	4924.319735	5578.50544	4422.160665	717.4305341	486.2405183	4032.822207	2504.157153	485.0128481	2033.702805	2348.301696	904.861514	5936.821232	862.9679214	2944.93137	465.7453065	4130.219777	356.8473822	2511.958865	2203.43409	1023.506715	1522.716236	1154.050614	1514.220512	1568.942955	1103.725872	371.1912267	690.7821076	809.3911455	614.9249679	4009.991993
SpTIGR4-0742 (2L21)	SP0742	6108.22558	6838.649481	7275.218196	2144.175885	572.5964531	9300.24792	3624.463761	1426.098232	3164.446444	2292.582317	833.9287808	9290.54338	1898.776081	2074.808265	2587.218003	4265.605885	2715.145405	1298.129421	1349.493853	1058.541123	1571.581565	2645.230846	2095.354869	2016.455926	1658.29896	904.4900804	1046.820594	1728.209325	4739.002186	4935.754538
SpTIGR4-0743 (2M21)	SP0743	391.6553805	214.4259287	1031.116079	1480.239516	85.14294641	88.77156152	79.86966745	58.75230674	807.2684463	801.1069871	276.0021519	695.5864247	68.33749909	99.09129608	95.93836975	97.80109612	80.23754275	85.46154196	333.9251376	204.6629029	331.2333023	164.218656	62.38065643	74.81084844	248.9431713	79.46914907	134.1132909	69.22688406	88.53417985	75.04427604
SpTIGR4-0744 (2N21)	SP0744	325.6560974	508.2840597	1209.125393	1578.237774	85.74244845	190.3102941	113.6022382	78.83856963	1117.47849	1649.775641	1008.598679	1066.37944	156.7826593	118.9154285	103.771564	139.9962064	100.0926707	227.4502309	716.6115906	411.6211915	354.6469956	602.7691472	87.42128779	128.4777505	430.9266146	91.22448977	195.7085757	114.466989	136.1213411	113.8011821
SpTIGR4-0745 (2O21)	SP0745	4315.13428	4084.703254	2717.971523	1132.982305	913.6377424	1709.836243	2195.334762	404.6104162	1448.21117	1486.126476	765.9253562	3642.187633	1195.8768	3166.774163	1607.19816	3659.665916	607.2889956	3057.652035	2218.957267	1389.946524	1494.502085	1202.914863	811.2476908	1107.736258	1030.042215	271.3307993	633.9118052	1253.01047	878.0372817	2123.553323
SpTIGR4-0746 (2P21)	SP0746	5465.789742	4187.189903	3924.076484	779.2362571	761.187192	2678.482481	4071.128734	827.090221	1553.568919	2245.792063	863.6586987	4259.62122	2301.474357	3338.450939	1236.198606	4738.895357	734.8155686	2553.74401	2020.89155	1033.294183	1709.974757	2348.778694	1182.807584	1496.114444	1276.496211	377.2989715	855.9352285	1045.443373	1778.718869	2537.140437
SpTIGR4-0747 (2I22)	SP0747	270.2004065	183.951207	1468.523058	1551.231835	91.88772877	79.96222616	89.47854277	70.63619941	934.125243	1323.68956	751.6254969	774.9641539	112.2187084	68.08615722	77.67927667	81.94399068	82.31463364	87.54595887	686.9867145	280.2110153	383.0493497	443.1912991	60.03615707	78.64059286	225.288812	84.91118087	125.2368594	64.54794123	101.2923347	66.19627037
SpTIGR4-0748 (2J22)	SP0748	2162.219158	2593.55535	1243.663235	1620.598456	177.6093783	896.8033751	497.462471	213.0172361	882.978862	1317.409474	803.8733329	3914.619407	342.0679049	1668.445724	280.7939245	1056.904816	207.0504783	1807.022714	973.9010747	585.1722361	537.8619602	450.6330369	250.5625133	348.7271307	408.1326714	110.9795431	295.3558109	296.0810321	200.7984103	541.4950504
SpTIGR4-0749 (2K22)	SP0749	220.945704	359.3631524	609.3725883	1327.630791	112.4073745	180.8282863	235.8264068	68.72175891	406.0525956	950.603092	252.5709725	503.6804497	87.63694562	107.0285168	81.1063886	193.2795463	96.77722945	178.9277989	342.46934	186.3093682	267.0115652	460.8598102	107.659361	83.96661365	263.9866314	82.86800792	179.2532218	163.3620757	151.9916163	138.0416476
SpTIGR4-0750 (2L22)	SP0750	1159.35218	1758.521049	1525.781654	858.117285	354.8260168	1484.605111	1746.10114	214.3034693	1046.254565	1798.151385	428.8854898	1815.831103	184.6809589	242.5900238	122.3420074	773.0772538	155.9676799	579.1146033	331.3639361	369.6544085	448.4805372	746.1810823	240.6740162	295.2140066	356.8784613	153.8495289	313.0319912	348.3211412	480.8650586	653.0299166
SpTIGR4-0751 (2M22)	SP0751	3142.120883	3043.915283	3327.043492	2686.13262	734.3343004	2451.056497	4348.485775	780.1530333	1551.340311	1740.351316	799.4341208	2937.571108	665.1185484	1674.777754	448.5743988	2347.276131	760.5898216	2331.864855	1462.377615	1022.683019	1152.940333	2088.782022	1340.9382	829.6429479	704.8389795	186.8772172	436.2738469	927.5257935	337.0697009	1464.440332
SpTIGR4-0752 (2N22)	SP0752	494.5358936	235.0321358	993.5077099	742.2451798	104.2709675	152.5486719	140.1599664	84.30805504	451.4918047	1415.873471	283.2758648	577.0808032	80.45911308	69.36697411	78.5623781	109.8772701	90.44438061	159.6498662	225.2930481	188.4097539	245.0791207	210.512621	63.02710402	100.5033746	238.7580362	78.99060134	114.4991168	121.0471863	94.51297946	96.53214701
SpTIGR4-0753 (2O22)	SP0753	1440.292875	1311.295269	868.8698444	693.5686519	153.8708167	658.7664062	542.2819432	198.9189212	676.902006	923.324539	395.0212795	1352.915365	78.98425751	139.1433927	84.87084967	245.1336103	94.56481984	459.7857228	274.7701919	198.7023019	282.4202399	723.6809092	132.8740799	133.9099322	327.8043946	93.03451234	188.3681446	265.1879468	183.1189137	257.4184208
SpTIGR4-0754 (2P22)	SP0754	1580.189116	1997.361039	1364.503729	736.506813	278.4762384	216.1711675	250.4251084	98.94732356	1144.768594	835.0924243	988.989851	1456.530591	191.4457875	635.7849117	132.0728194	1065.054085	147.7969125	469.3521962	558.1461343	264.6398605	549.2149061	232.1139816	93.48207214	96.92816651	284.3114308	132.3898991	267.1034647	144.0520122	318.2767945	162.9151338
SpTIGR4-0755 (2I23)	SP0755	4294.746692	4316.267041	3473.728523	852.9692876	397.9575828	1915.208711	596.8147457	214.0365249	1032.147674	753.2324242	542.3047596	4565.112034	503.3477977	1409.74877	508.8393617	2378.914545	518.8389071	1952.375856	976.7331006	1171.1589	929.1431573	580.3213531	406.3732365	370.3961709	412.1721435	144.4583876	224.332777	387.9062852	281.9393408	443.7980584
SpTIGR4-0756 (2J23)	SP0756	15450.46496	13232.78395	5992.627519	2189.228538	6169.749481	10420.27156	16182.89441	3837.441976	2501.612003	3490.635579	948.692658	8969.060243	2289.956651	7232.221515	1532.51111	8894.143031	2595.447457	7269.29846	3193.441271	3474.254479	2928.466417	3405.588581	3660.249913	5330.975523	1715.413669	385.9818972	1211.48011	4251.934443	1953.509833	10922.43788
SpTIGR4-0757 (2K23)	SP0757	12722.22682	13737.63214	5457.673342	1823.315064	3142.161982	8483.833533	9264.653748	3378.389084	2064.446505	2408.470412	845.0841496	11305.00393	2184.007011	6557.153626	1077.34429	10217.54678	3217.550723	6843.652754	2652.818264	2590.537625	4103.501999	3508.604843	3934.385747	5102.273508	3431.178968	904.984542	2281.626064	4815.859022	3716.612716	10897.19661
SpTIGR4-0758 (2L23)	SP0758	5626.562275	6841.257855	6267.022564	1258.168111	1083.124275	5375.464124	2876.478758	309.2317049	4711.18894	2595.907537	1060.97188	9434.255369	673.42965	3583.738027	240.8877981	4764.402101	316.974464	642.8186062	1958.734786	1047.453514	1480.967306	765.1170938	1348.628995	2457.308931	976.7199353	157.5834092	1376.279213	274.5180505	310.9464719	3473.968062
SpTIGR4-0759 (2M23)	SP0759	1618.461926	837.0094377	1685.784833	1086.421741	74.01055736	99.80518789	114.0569048	67.7536451	796.5814135	1308.416556	606.1917364	1658.13364	91.58815266	218.671376	89.9511466	421.4193182	95.30308053	304.8261875	681.7833028	368.586223	362.3982612	663.7538447	75.17522712	131.9313645	237.2095628	92.15462164	144.0105166	70.56811799	82.09168236	129.0871526
SpTIGR4-0760 (2N23)	SP0760	3496.106002	2441.682633	1830.581675	1217.981462	205.1429941	1336.090927	574.4167332	171.5108518	1761.490864	1519.498642	583.1056723	2802.241279	417.3947763	1230.976436	126.8399128	1065.121403	157.7782547	998.9258988	1089.41156	611.79689	604.3721027	555.5269795	244.7145697	523.7158513	502.4594762	107.2982561	330.4735733	170.4507498	180.4862471	515.2917465
SpTIGR4-0761 (2O23)	SP0761	5187.742968	7062.793886	2236.857521	1366.217328	1006.101721	3549.169932	3282.519359	1337.347942	1277.049934	1376.833044	676.1302664	4912.59219	966.4011881	2803.141103	399.5186511	4609.274482	365.4751741	4295.233612	1407.944471	1465.216461	1346.362563	778.7616389	1541.183119	1247.679075	628.7961991	241.1096098	630.5814994	929.8409396	495.9009546	2022.884674
SpTIGR4-0762 (2P23)	SP0762	2368.203647	2981.158685	2194.87301	922.5538043	234.0250411	748.6392854	675.5590669	214.0411763	1487.149344	1544.44168	441.6780588	3607.03877	226.2829662	702.6995789	226.1853535	1346.050413	220.7183915	677.4692817	648.651224	376.1225103	601.7147917	706.7381458	195.8529753	318.8247248	315.7206623	140.3164038	278.3733808	289.5203394	231.7755143	362.3739666
SpTIGR4-0763 (2I24)	SP0763	754.5677461	634.6162382	1568.365424	894.4968329	87.87901835	114.2540906	120.3911219	80.69618293	855.0076878	1714.083452	869.3545361	1119.564613	135.7456311	110.5207284	103.1274672	112.7039973	106.4400465	143.3594897	845.2323482	299.661405	306.6883892	1042.969908	84.13379065	108.8617308	316.0863117	98.3908649	206.1329325	73.73918696	128.1301862	101.8845474
SpTIGR4-0764 (2J24)	SP0764	7673.090256	10102.54843	3760.670337	1478.502758	2672.467332	9789.564333	9920.007881	2729.619176	2665.085266	2736.535233	1449.624702	10744.07109	1223.763204	5022.812238	751.6433384	2638.477521	1537.51487	4477.784877	2058.413323	1856.708525	1691.818387	1761.72934	2229.444504	4518.398787	1165.511137	268.8655334	846.5460898	1728.397594	655.2869389	10881.65605
SpTIGR4-0765 (2K24)	SP0765	3580.639656	4677.605544	1830.943717	1247.996388	1287.76116	1856.415321	1739.195256	363.9977456	1257.560261	1053.529063	616.5917651	2440.625648	184.9470809	513.1294247	248.8115665	2473.298192	293.4425941	1582.973887	524.2763064	519.6869933	696.6243604	521.4084238	1056.779778	1116.88468	429.2596675	152.8020475	490.051839	489.7720919	487.5629069	2460.783074
SpTIGR4-0766 (2L24)	SP0766	593.6320694	465.8973195	1995.510376	1709.500233	130.1019339	171.9949658	348.0574743	102.4826753	1013.808263	1613.347184	673.7202474	2265.834079	797.8812586	235.9956149	330.8759511	1204.663187	349.6928247	178.8049742	915.4133927	474.1926588	482.1915232	597.1634868	178.4226218	177.81306	513.9803043	299.8169609	485.6651655	175.0189746	541.5799469	270.4653591
SpTIGR4-0767 (2M24)	SP0767	2471.06524	2916.58644	1718.202571	877.6418865	137.3615523	942.7284343	839.0859529	135.4499378	1038.559721	2001.836494	668.8460192	4451.303687	231.0609141	563.9905407	162.2479426	683.0087548	249.4063201	1157.906134	944.7316459	597.1227973	650.2070061	677.1610222	422.8238616	630.1948577	514.5853067	144.3001864	358.359117	300.70372	224.1082995	832.4147183
SpTIGR4-0768 (2N24)	SP0768	4541.358943	6370.458553	2530.767568	1736.610972	1225.095052	2802.192944	3443.06942	910.6301174	1619.112893	1758.396718	802.8816995	5255.82498	648.3034828	2570.890466	307.4725018	2193.831832	884.3176362	3332.009149	1558.980162	1277.640524	1099.564407	1825.171861	1136.185753	2522.459117	962.0582223	185.3469382	599.6217222	1097.575315	458.4922807	4160.282572
SpTIGR4-0769 (2O24)	SP0769	788.9552426	1298.918761	1105.876891	1146.416678	154.7716695	567.6058232	490.1264853	144.3679884	768.5391078	1118.970155	493.4358699	1192.047666	90.03269303	234.8394499	98.68121211	184.1338319	118.5542881	333.2241149	306.8195199	290.7280678	320.6009606	314.2631926	100.6986619	249.4476336	276.9027055	102.6030269	196.5279034	105.9471066	140.0349361	272.0421922
SpTIGR4-0770 (2P24)	SP0770	1910.846234	1798.390588	1541.112491	1439.939755	192.1616454	743.2371195	583.4651589	160.442405	653.55542	1088.190194	570.4153501	1794.407687	123.9437279	143.7550534	99.44952346	631.0261077	136.7214103	556.1410284	330.3017327	300.7474346	404.0382504	391.8654553	160.2084183	266.3748939	321.1697529	114.8538373	230.7575599	177.6514713	194.8693178	230.2796062
SpTIGR4-0771 (3A1)	SP0771	6983.153788	7641.501165	5847.867989	1854.359032	1202.415025	3363.346196	4305.423212	410.6093665	1605.814354	2821.490784	578.3231733	7945.852624	437.0914925	3736.485236	509.6086157	3349.896142	933.3171689	3945.731188	2075.061922	1828.146956	1935.053735	1416.430052	1090.283403	1851.769155	868.4936812	231.107943	442.2245295	1528.974369	204.4767345	3690.881698
SpTIGR4-0772 (3B1)	SP0772	279.4559062	307.1644348	842.0646858	1956.139968	71.57309227	131.8065246	110.1449506	70.98968304	857.955899	1962.106722	627.0630031	883.6604717	107.4199712	103.021637	119.4768762	86.66874465	88.396407	99.58747179	752.5853853	279.0389105	305.1643012	329.7780379	65.60183602	91.5079734	368.7256359	97.74423207	121.8151608	92.81039621	97.05546304	106.5728446
SpTIGR4-0773 (3C1)	SP0773	109.605891	98.26387057	1023.937765	915.1764889	72.9280193	77.95516164	77.93258867	66.75620147	544.8038314	1017.684786	599.3355496	723.8200211	83.90351794	70.71706123	90.44987318	71.87733854	93.16233008	68.87179029	652.5734912	275.2742001	336.0669955	269.9712503	63.16953005	74.01161069	266.4029933	93.15198281	167.2874273	76.99146497	105.4567755	65.48985539
SpTIGR4-0774 (3D1)	SP0774	170.4449534	124.6618276	862.0978614	1236.158009	72.32575809	82.05564985	78.16033627	65.26642743	880.9239725	1082.683068	637.586542	608.9236971	95.26942507	68.02724851	88.72314824	74.67202206	98.67825933	65.56238114	579.5082231	345.924914	323.4503017	258.5938753	63.1923402	83.86814974	212.7799382	79.08905223	111.0897417	67.98380678	102.1052741	66.43035801
SpTIGR4-0775 (3E1)	SP0775	4560.471241	5163.079904	2410.550145	1695.749846	3426.241056	4184.23716	5921.849636	3464.830467	1652.708815	2037.900749	950.9922874	5404.092757	1401.710306	3203.752537	1106.094666	4283.848769	3898.489681	3134.979405	2595.854523	2178.55391	4073.231784	6459.148554	1223.471603	2694.589658	983.4596473	335.32692	739.6449528	4280.886519	384.718267	2149.480507
SpTIGR4-0776 (3F1)	SP0776	1579.28793	1029.307249	1374.090289	1426.720923	209.2561359	129.6094336	133.3778494	139.8344326	990.4754662	2075.474003	1335.3272	2134.516611	558.1316209	417.8319699	202.3253298	1316.360872	316.1664436	205.9289817	921.6802556	426.6133216	510.6413673	1172.243712	132.0636223	245.4128343	692.117325	200.7840231	250.9070141	230.3799598	277.1762015	262.9729423
SpTIGR4-0777 (3G1)	SP0777	15348.28594	11283.73738	9420.770364	2029.317149	5703.001827	13031.58093	14128.83907	4225.87736	2424.956855	3117.022981	1444.171085	13423.07882	2685.097411	9116.878663	888.1575535	6965.090729	1626.023153	6595.960628	4317.429174	1850.59293	2432.642702	2173.499049	3404.965183	3799.266167	1079.371631	405.9237013	1150.809332	3061.483113	645.5592578	10519.6562
SpTIGR4-0778 (3H1)	SP0778	8385.094444	7803.876789	7052.024011	715.0476865	849.2763635	4005.653631	3099.723968	418.410557	1204.780173	875.8670918	434.1292477	8845.689834	759.8997869	2905.335083	231.6885501	4912.868243	492.2525784	2991.526569	1472.415643	815.1666746	1757.016681	702.7318571	1426.652148	1412.248106	674.6030527	153.1156692	495.8005393	577.267061	861.249171	3164.80021
SpTIGR4-0779 (3A2)	SP0779	8844.251902	8723.384047	6297.15941	1535.745189	2685.724893	5814.583517	6163.218406	990.5266089	1714.015904	1937.312477	719.7057887	11231.80928	1545.7171	4523.559369	761.7330688	4763.430371	2164.557546	5679.805717	3055.904504	2080.524394	3168.563235	1396.573129	890.0310617	1752.818567	1543.955517	374.1374468	504.9655511	2595.379021	416.8183807	3976.094727
SpTIGR4-0780 (3B2)	SP0780	3757.084691	3538.681295	2082.279092	1305.330922	349.1483687	1593.698361	1233.990907	217.5222032	986.3170066	1110.188884	486.1900651	3202.769316	578.0974829	2649.041046	197.652812	2212.243691	254.1641212	1999.241606	1089.511236	610.3492735	914.2777397	734.0379669	582.3412699	521.5932892	428.6793364	131.7382674	303.6670422	385.5911636	184.4629977	958.5861416
SpTIGR4-0781 (3C2)	SP0781	5003.55767	3494.196712	2176.247958	1009.920086	224.9356432	749.6617652	545.9065974	183.9089076	846.5651681	712.8353052	554.543838	2889.417713	549.1181256	1386.2783	316.7929655	734.7279629	203.0319365	965.1315389	853.7781664	547.9485717	457.4781032	433.8051477	158.959332	221.792736	553.7614781	134.7466183	196.6040656	196.8885885	265.9223861	283.5895146
SpTIGR4-0782 (3D2)	SP0782	1505.766987	2390.291073	1157.373948	1424.036615	177.0513618	1682.527153	497.2725155	147.2980435	858.8691365	1198.58947	590.8669095	1969.2925	270.3776181	476.0935642	171.7579777	1541.507814	206.6112479	582.9127594	608.8088961	398.5136808	664.5580763	421.2921624	350.8754218	166.1374873	325.5628233	143.1658698	405.7544747	211.5205226	476.5779345	374.974944
SpTIGR4-0783 (3E2)	SP0783	1449.628973	2792.691103	1639.745814	1157.799003	669.4473891	1595.378222	344.3944357	208.3196392	973.7915418	824.1671653	668.6363815	6082.126942	1940.180952	637.5040049	2110.263667	1498.60979	4663.49494	1433.223372	1201.56805	721.8365552	1191.150989	2205.031472	270.9297102	191.4127817	611.4957103	513.3870609	217.0918238	819.7359084	1601.728107	249.6187607
SpTIGR4-0784 (3F2)	SP0784	4029.199106	4874.083798	1901.252447	867.9635817	179.0609614	1791.031847	816.2917676	134.1927904	904.7139316	888.1231244	576.0172131	4837.420704	466.0380782	1524.215351	692.0490934	1060.865032	441.4037528	1266.754327	991.1114413	796.0749574	743.0344568	744.1557914	319.2181681	2703.919943	639.0646507	191.7995834	346.4242985	190.396621	206.9266624	5265.338685
SpTIGR4-0785 (3G2)	SP0785	12287.73675	13753.56606	6212.144691	1516.295291	2263.484462	8423.548422	7226.797499	627.326972	1544.427771	2033.27295	881.5162642	14367.9445	825.2609647	7818.807756	296.2605908	8664.267576	885.4405652	4881.412313	3256.159369	2088.684989	2719.277344	1403.209898	1865.46811	5455.974655	1038.224561	348.3955068	941.9121333	675.4009351	488.7022866	10915.73539
SpTIGR4-0786 (3H2)	SP0786	4945.913372	6210.827701	3318.124981	1043.07608	605.9121201	5626.954835	1706.280335	140.5823749	1437.107397	1192.116496	596.2301964	6688.46885	388.6954584	2422.577664	197.2999385	4427.170344	203.773564	2330.508202	1184.317104	856.780689	1458.805123	438.2275636	819.4041998	1193.102157	691.6537551	157.0475166	576.2732691	185.6906255	519.3302937	2053.122154
SpTIGR4-0787 (3A3)	SP0787	12358.7882	12965.46345	9503.107329	2242.231948	5608.0375	10115.14587	12939.54745	713.1167134	2568.458201	3641.971601	631.8985531	13278.52416	1153.359614	8244.59198	684.9515832	9802.531192	2299.015467	7374.565895	3775.639861	3664.24965	5906.980271	1278.910579	1351.6083	4415.954422	2696.749403	456.2781284	955.5855988	2524.679113	686.2201692	9434.434855
SpTIGR4-0788 (3B3)	SP0788	4087.808719	7175.069385	1935.617748	862.8658207	533.6824796	3433.720208	2245.303303	1262.491011	1520.368648	1145.51068	942.5701457	7781.679388	722.7790338	3091.570591	245.2717535	2322.929217	452.4150145	1841.585152	1862.734364	1135.135648	1068.869594	1655.89135	928.4494347	2745.618631	1000.838224	214.2042923	584.7363825	825.9620382	530.9236556	4532.362127
SpTIGR4-0789 (3C3)	SP0789	1685.522783	1019.970618	1396.200081	1890.899645	122.1953372	2546.386932	1084.839666	227.3366959	967.4039788	1008.106197	730.6004127	1829.446083	1769.018564	349.425736	4302.89061	208.1907266	118.4571952	260.3614404	1529.538193	1877.262316	400.5505631	509.8501023	427.8959305	235.1638087	448.7951058	106.0168086	343.705813	210.4288881	341.2903744	492.5191576
SpTIGR4-0790 (3D3)	SP0790	826.8458669	931.141287	1363.856174	1042.012308	82.56777388	1873.214176	678.0151789	138.4883955	1076.316685	1581.479989	609.694467	3892.074104	1517.058335	258.5287721	1399.515576	452.7479061	138.2781947	150.5753031	2049.627083	1827.406544	534.9075751	638.5980209	376.4579926	307.490689	632.1309757	133.2433392	392.2544458	185.2022013	448.9571988	603.5749581
SpTIGR4-0791 (3E3)	SP0791	1024.968455	1285.568424	1536.87979	830.04274	102.8603258	514.2233154	238.4866042	115.4852419	864.2563245	1424.131552	722.5806381	2398.151502	367.0758554	189.4402918	210.7918118	342.2397663	164.8184274	201.2762496	1017.307074	752.2642801	723.4696487	601.333563	168.5165328	188.0253971	746.9012847	123.613986	282.3365748	165.3963069	221.3722623	216.3942551
SpTIGR4-0792 (3F3)	SP0792	1184.64187	2208.352342	915.1285259	1109.506558	117.1858	888.9893339	454.6544176	108.2509274	652.1448544	985.5018049	569.3179315	2172.142988	172.3124995	504.9450465	116.4559559	235.5412002	122.8254383	645.1924395	807.1044396	472.660325	376.0775374	421.2815085	159.6140803	241.6532919	361.7013026	104.152005	193.6491218	116.3433021	165.557792	388.0913073
SpTIGR4-0793 (3G3)	SP0793	886.2711759	2351.223323	1107.085269	667.668703	126.1037114	2087.478574	1282.827199	194.8357948	840.0836831	752.4417565	618.8857111	3384.422708	163.3771453	743.2728752	120.6917255	437.7196842	148.6530009	382.8174891	639.325384	497.1309409	412.3731239	613.3307077	458.5888921	482.7762417	642.7061935	121.9370796	256.6809747	280.4349998	465.1462624	768.6322075
SpTIGR4-0794 (3H3)	SP0794	1676.149308	2178.243901	1333.490478	1077.625728	113.9854743	880.8945789	510.0638429	96.66697754	896.031911	1183.745822	606.73302	2768.580584	197.2639986	496.9313844	133.6561292	1006.164218	127.3179318	563.7803218	629.1608817	402.4117819	585.9632129	352.0120826	318.8428129	213.4688548	440.9505163	121.1741313	230.8231256	147.2171431	248.3565353	506.5736218
SpTIGR4-0795 (3A4)	SP0795	4329.6466	5133.209693	3209.117925	834.4695627	410.3876695	2138.049199	1926.894149	227.8406312	1317.395942	2089.187469	634.0201974	7942.377206	356.9387584	1670.020716	246.1580629	2256.677988	472.5735187	2043.273783	1308.69062	1121.283272	1215.917966	664.9197549	670.9552188	805.5674808	1156.572031	177.831919	379.4465396	862.2092987	375.0933816	2693.64551
SpTIGR4-0796 (3B4)	SP0796	2198.18081	3993.059899	1703.924915	790.1865098	241.7269974	1075.67024	576.3225473	112.4987275	838.183577	876.9754031	313.5074657	3679.652435	128.1592663	213.1278211	101.3595442	324.8216574	106.0605874	568.6227851	432.2314311	416.1523054	509.4422027	380.0672968	202.7401669	413.3833383	452.1802114	100.362478	198.1796893	213.1329498	192.0057531	942.8442092
SpTIGR4-0797 (3C4)	SP0797	9771.971202	13736.79194	5904.868727	2734.654491	6186.463594	12570.86583	12594.14572	3949.850001	4907.241992	2992.599535	2501.512215	16419.70871	1447.728245	6836.119482	888.9986167	6599.626818	3003.705289	3012.363211	3171.653801	1877.565587	2647.754176	4166.147619	3970.072104	5094.051303	1551.549972	1109.04205	1606.512888	3088.842404	1807.412715	11321.72687
SpTIGR4-0798 (3D4)	SP0798	9321.902464	8179.999874	5458.49786	793.1052617	875.3361741	16411.13475	15644.22221	5329.265999	5408.187196	3164.637849	1098.396559	8457.304194	1203.595982	5374.885491	7456.182456	5763.139015	3728.666412	2686.973757	3231.108271	8823.193117	2214.676696	6235.867905	6437.297643	4564.345244	3428.99238	912.4574499	4794.413866	6130.310373	5334.826702	10632.88439
SpTIGR4-0799 (3E4)	SP0799	5004.585089	6017.714438	3945.761751	1615.999091	1784.593772	12125.64254	8881.461496	1752.527389	4641.367341	3258.81648	1106.125629	8720.011849	1331.751374	3732.672833	2126.920875	4163.540934	4995.797747	2944.889367	4582.397286	5805.417606	2998.608607	5179.093315	3519.181961	3953.950927	7040.425968	1662.116118	3201.988873	4904.232998	3511.059821	8724.404595
SpTIGR4-0800 (3F4)	SP0800	1947.721256	4187.562603	1391.040136	1304.999225	612.5569526	4480.316781	2900.020642	341.3477122	1141.279558	1427.265799	464.6429907	3518.267992	521.8735157	1729.245345	459.1565952	529.2778473	357.2873933	2297.85796	1277.00659	1666.497315	708.7028583	482.1926888	562.3053064	1106.695557	550.9513739	127.4797664	525.3896191	522.11664	331.5938645	3040.627598
SpTIGR4-0801 (3G4)	SP0801	7626.295602	8808.049633	3369.493706	1568.084807	2081.615297	8068.765679	6891.4284	1352.391407	2032.041366	1976.730473	782.0251564	7455.39561	621.6628179	5602.616557	461.4088412	3482.248623	741.3047108	4285.666611	2441.495845	1977.0412	1429.310207	928.5844958	1605.472038	2471.555148	1443.674858	248.6328009	850.2261224	1611.508982	501.4917513	5504.702483
SpTIGR4-0802 (3H4)	SP0802	6648.590102	8442.992176	6627.29999	1305.44669	1133.815802	7822.175476	4635.169036	626.6123729	2361.203142	2186.613404	549.8877427	11615.38787	586.3250387	5502.786948	193.6553117	4962.881318	674.7049844	2111.732839	2437.94117	1044.025848	1362.861977	1065.6141	2131.785279	2087.644745	1406.751358	262.7949115	1052.984113	1063.813714	527.3827389	6474.431246
SpTIGR4-0803 (3A5)	SP0803	4745.589401	6481.876117	3458.05418	712.753461	573.8016023	2344.254377	2684.700498	306.5742516	1037.328109	2724.062483	575.1436705	7619.45757	532.3863598	2136.329263	335.1100265	2621.673647	1125.027096	3065.773236	1524.858162	1804.638453	1840.224576	1394.704218	667.8172731	1589.434808	1001.837105	215.1879908	551.2373859	679.0796947	234.1489758	2274.928431
SpTIGR4-0804 (3B5)	SP0804	8171.336364	8258.816381	4145.597767	940.558838	610.0963839	2297.780756	2455.694514	407.6470394	1272.356843	1736.758098	525.0948734	9601.113583	401.975965	3178.24079	305.3099073	3638.021589	488.9166792	3972.325492	1595.023791	1666.674282	1397.388054	700.7491884	1279.935115	1702.18096	778.2482789	154.8715857	501.0757834	788.7423254	288.5278384	3509.182745
SpTIGR4-0805 (3C5)	SP0805	4320.100395	4596.91094	3476.778084	534.1183369	469.8347571	4537.259956	1776.103617	800.793021	1496.893071	861.023302	615.7181343	4433.847935	871.5656124	1901.506376	466.2562289	2254.153229	308.2988384	2229.344575	1583.797158	842.6137721	986.5635408	622.407629	650.3538649	581.7349505	534.9846357	158.0002276	373.6498756	587.1154073	495.5799558	1784.241515
SpTIGR4-0806 (3D5)	SP0806	6353.902856	5091.480314	4792.14322	773.2007235	888.5284892	7548.480698	10356.66872	1400.725035	2277.551563	3615.798688	782.9459196	5333.040069	1021.209544	3630.806315	695.0165162	5121.85415	753.0640276	2814.813633	1741.477696	1111.144562	1855.079707	3813.851337	2797.473095	2959.977216	1629.227285	399.8946013	1098.490129	2328.99004	2990.684331	6741.070079
SpTIGR4-0807 (3E5)	SP0807	12665.96954	10804.39644	9252.970477	3244.006191	7831.851287	8905.585942	10111.99599	3290.717807	2736.316638	5828.287373	1186.445438	11357.38376	2444.853183	6890.431835	1283.467544	8359.387403	5905.389883	6555.330757	3709.516132	3445.334987	5460.856228	4942.604244	2929.771563	6027.287485	2399.395818	700.7094736	1319.378288	7370.826833	601.3449331	12937.97809
SpTIGR4-0808 (3F5)	SP0808	416.6915522	497.937587	1501.185262	1409.345022	100.4973656	92.0424646	90.29954079	63.07148056	494.671429	1544.535665	442.24565	872.1858143	86.8295681	115.8493072	95.74948891	171.6550609	102.3905951	155.137375	405.1852984	216.5157171	246.9244793	270.6345383	63.35805826	91.44257823	167.6296193	88.2780054	119.6429917	67.96492821	80.68575389	82.64418393
SpTIGR4-0809 (3G5)	SP0809	1597.982102	1802.163607	1960.150745	986.0030446	125.3686358	295.5569689	97.00232084	86.29016254	1723.665479	1086.703783	679.4432797	2539.092267	140.6412544	419.6922338	127.5054084	510.4690311	153.8267555	778.877616	672.817087	345.2278259	444.0263851	310.0584438	156.1941333	115.0592406	375.8133323	111.9179448	178.1114896	129.6151479	196.0218629	168.6962169
SpTIGR4-0810 (3H5)	SP0810	1338.06242	608.7879198	2243.753744	935.722078	107.3527319	118.2320775	144.4271512	76.90029013	869.8820035	1417.648669	581.7901915	1198.249756	234.637536	276.5901541	140.4553666	286.5193454	94.85978003	205.8744331	714.5046017	341.7001321	436.089537	440.8259164	73.68306579	117.4161107	452.1314007	107.5138748	175.5074305	87.50448642	217.5833621	90.17808584
SpTIGR4-0811 (3A6)	SP0811	4347.647156	5567.478631	2821.02255	1196.838614	716.2226168	926.940545	404.2178515	172.6022125	908.2437896	1050.528349	576.3558747	6265.072537	932.4372536	2231.571738	994.0149865	2414.98129	1261.275832	1992.455971	2084.635634	1258.588043	1529.341654	754.5229645	252.0363044	280.1378875	1291.465202	368.4104393	385.1338681	432.5844236	275.1453901	469.3915667
SpTIGR4-0812 (3B6)	SP0812	3924.383027	3184.763165	2324.860767	1074.743981	383.6155629	7529.857135	6840.925443	901.8196385	2201.336698	2186.102574	644.5632526	2942.703327	665.1760806	1939.098286	565.4527652	712.6654087	857.1352567	1880.698272	1483.285758	1290.900427	787.763393	2121.948135	983.1662147	1787.422964	1219.609981	332.4154491	774.1294637	860.9674068	581.2687968	4118.491589
SpTIGR4-0813 (3C6)	SP0813	2338.735564	2155.747859	1302.102767	1445.51751	137.5379257	377.447337	209.1390294	94.76955642	722.3122632	1329.646797	615.5916301	2711.854949	441.1975725	1265.20889	169.6190666	925.474381	154.5189169	1269.508435	830.9788951	448.3280599	538.2329193	553.5603419	125.7818926	99.60381022	609.5321326	147.6466032	533.1757438	118.201844	281.7921727	166.6682237
SpTIGR4-0814 (3D6)	SP0814	3995.766262	3051.757405	2979.186874	1534.522349	111.602855	569.8852062	197.3608509	98.62703931	509.2336167	871.6766581	379.4105543	5608.175712	270.2008603	1137.472587	155.3756619	2285.41918	195.3091662	1185.602377	843.9395336	407.5751128	939.3593429	375.3668431	213.7994757	123.3426279	486.5885371	102.8810552	376.6873783	163.0314269	575.4231243	241.5919563
SpTIGR4-0815 (3E6)	SP0815	575.6058827	284.0035743	1158.66925	1288.474741	76.08172172	83.88899138	78.73978324	77.40125697	732.8237265	856.8516838	515.7696988	752.9031749	82.53010962	80.24203815	77.35157744	72.65652277	73.70177473	126.0041787	417.6972284	194.1840092	316.3289684	446.9484471	60.33191834	77.17542044	242.4167001	84.07532141	97.91697951	65.96848017	88.1689226	67.34195056
SpTIGR4-0816 (3F6)	SP0816	3828.009549	4144.842872	2557.493538	1162.590214	211.9698732	1641.335022	687.2651793	172.8272305	1036.427489	1123.627285	693.9453176	4001.507589	2401.338083	1605.552713	1269.144694	1372.921779	467.6480985	2835.941042	1403.095289	1109.636916	955.6853757	504.3731505	231.3094123	153.7946093	343.3013744	132.8555796	311.8475578	278.4591872	209.3863468	575.1182036
SpTIGR4-0817 (3G6)	SP0817	388.9184438	315.5971433	1012.568109	679.3246594	71.24353205	130.8392972	107.3812542	70.72100166	803.1793546	1129.98538	857.1535125	1071.325577	129.4651139	112.9663078	98.61713461	93.04579866	114.6998512	114.0890459	632.3227716	431.9529435	450.1555945	381.4981617	95.81131421	92.92079433	448.0678852	117.6487334	437.48776	90.49875554	161.9721526	92.3485764
SpTIGR4-0818 (3H6)	SP0818	7081.968535	6207.670586	4705.889068	1012.089012	1057.153506	7764.060356	8070.017604	1597.028203	1636.612542	2739.202311	574.3065582	7809.583147	1386.664087	2947.22924	1489.937188	4927.219349	371.1538277	2697.523179	1743.394301	1528.941733	2517.978836	4534.680658	2209.649824	2754.915491	1057.965244	557.0256925	1695.718048	1432.264432	2430.732512	2717.840104
SpTIGR4-0819 (3A7)	SP0819	2353.36777	2680.064826	2752.573046	1126.767389	241.1408267	3347.5245	1329.445424	242.9519488	1143.71457	1218.439617	652.3744957	4172.832292	387.8051401	1108.377011	196.8867286	818.2942268	239.0551884	1643.268018	939.4730172	819.9373227	643.6539685	673.3140245	1113.282801	957.1590981	1053.451261	180.5133617	622.4499482	485.0378826	277.6043809	1385.698377
SpTIGR4-0820 (3B7)	SP0820	7359.171014	7563.097048	3830.412025	574.484645	885.6060725	2813.481497	2372.432227	457.7335168	1149.123836	972.7133351	709.0858223	9467.885713	6266.744162	3897.989694	1565.722854	3211.917402	1287.285943	2266.056683	4559.131865	1834.366041	1152.161666	1222.0287	541.2436213	1766.880193	770.4560375	322.4894834	376.9500212	328.4147562	720.2940963	4423.122327
SpTIGR4-0821 (3C7)	SP0821	330.717003	226.7941744	908.1714418	1054.019187	72.71046948	82.95503728	89.5710523	66.34232072	788.2215989	1310.047839	614.3244801	1096.330052	114.9007547	74.12126274	109.5356899	86.52809974	93.47894248	79.34439076	423.5924522	230.329194	228.4725011	200.023568	68.63021133	68.95566	285.0241325	83.42338705	154.7348407	69.38748842	110.3390146	70.06296371
SpTIGR4-0822 (3D7)	SP0822	2077.686419	1614.352315	2024.453298	986.3241282	102.5031699	1846.620007	1168.403021	356.2133783	1228.52578	1741.978668	571.8104817	2055.750584	439.144326	1439.848475	463.1808837	2175.100337	222.9933091	951.3302567	973.9853825	684.1887817	1088.061189	560.1886164	1364.472748	429.578406	583.5335415	190.2181154	693.1937007	377.5761283	393.1430256	1568.632583
SpTIGR4-0823 (3E7)	SP0823	3292.554569	2626.111501	2401.854736	1039.99779	195.4150091	4603.934621	922.6431272	150.0479834	1331.323913	1273.311287	643.9133722	3234.609726	453.1748477	1169.5112	303.6793183	1107.424862	415.3680997	1088.320881	1285.56013	983.133303	768.1058758	670.2090709	883.625743	320.4444467	756.5856743	170.530603	395.5536008	601.8211056	280.9661488	1774.000616
SpTIGR4-0824 (3F7)	SP0824	845.3302839	588.6052436	1160.788686	941.1697267	79.03690659	114.2042898	108.2231349	81.1481243	1502.408141	1861.668988	841.3821094	1250.485528	183.6779693	93.51489995	109.9077786	98.64859569	92.33542037	169.8234874	650.1464045	374.0869228	292.2492608	381.4780638	80.12552005	90.40864662	337.5974761	109.9932931	154.4410726	67.01426962	98.82707545	84.87875853
SpTIGR4-0825 (3G7)	SP0825	2285.031249	3441.776003	1664.014535	1098.374603	175.9008642	972.2143304	390.7602704	114.8949314	725.2919642	1192.891352	695.9058774	4220.82807	310.7301718	1368.924634	97.31288498	1246.232481	112.5247139	421.9058975	934.7932274	451.9643511	622.9108659	629.9920876	446.0855741	300.332795	550.3332248	144.6416327	312.9293884	152.6803511	364.0670137	732.9031741
SpTIGR4-0826 (3H7)	SP0826	92.83273239	99.54723111	1033.413223	787.0840891	65.23694542	750.5226239	320.3224253	138.6684191	670.1713899	1126.266745	483.8173007	1162.605279	154.9126142	65.24010494	83.87767785	69.02460013	146.564709	69.27513312	572.6168611	289.1922385	365.8379522	278.3126478	340.8938096	112.5442994	432.91548	119.8404058	286.2286576	143.2331003	231.2577839	266.3204896
SpTIGR4-0827 (3A8)	SP0827	1518.818033	2415.43854	1891.066163	990.2215664	132.0666576	1344.681487	724.7508002	154.2705441	1240.393434	1436.580052	1192.433108	4266.927971	339.1281242	558.7375431	189.6233514	820.0050778	250.1137843	476.6840164	1120.764519	709.4026096	696.7370535	885.5751256	483.9142649	410.8702216	744.445023	121.2454177	335.5299653	307.3966434	205.0009403	1160.609054
SpTIGR4-0828 (3B8)	SP0828	7634.11795	8578.94037	7709.778724	1334.483739	1442.7246	6318.552068	3191.139311	938.2068934	1955.62961	1391.436024	839.2401578	10074.71296	750.6685849	3965.00971	495.7950125	2457.949217	575.5108685	1940.203527	1777.191669	1142.389446	858.9581243	978.236196	1250.918815	951.7547986	764.9478469	214.9110019	416.6917411	787.8687845	430.7566205	3425.928366
SpTIGR4-0829 (3C8)	SP0829	6033.958181	7379.084978	3959.00044	783.2210186	993.0018189	6139.122581	2561.127195	350.9401038	1602.663981	965.2716813	439.8819052	7151.970413	631.2728575	4440.431307	276.4965847	3209.267368	452.3713354	1712.125968	2383.545521	888.9799855	817.346754	876.3485116	1623.238372	1229.751911	894.7780344	503.7854432	708.3326076	539.8300024	479.9923725	5293.29814
SpTIGR4-0830 (3D8)	SP0830	6565.363535	6913.748667	5878.252338	1272.843128	1286.426416	6237.671322	2270.875699	483.0251518	2170.543941	1899.283616	502.5425972	10052.10802	956.6807642	4453.757259	1023.700528	5068.971489	872.2017184	2151.279311	2371.889277	1097.072294	1774.45979	899.5994597	1568.318903	688.2332198	988.5668203	546.4973447	883.3431016	840.1940673	978.2929303	3122.220544
SpTIGR4-0831 (3E8)	SP0831	6251.357724	7144.83554	3419.120533	1051.056869	1785.90729	1869.361068	1323.864275	291.1086754	1310.640775	851.019194	644.4338228	8306.39694	1007.500439	3284.239212	668.5293474	3519.727051	1432.408573	2872.171489	2371.138203	1436.465327	1618.676412	1092.066516	525.6051634	619.9301571	897.9204467	276.7447401	285.8002575	681.5831057	356.9585773	1745.766633
SpTIGR4-0832 (3F8)	SP0832	4941.627659	3432.091171	3636.050916	1140.945328	500.2567283	194.2844278	275.1925044	147.6341643	523.6999944	1704.178255	699.6918579	3323.77306	451.6083539	847.8065541	251.221049	2269.385693	227.0628323	992.8758629	817.2271796	744.676079	811.0364419	305.8983172	137.3509195	203.4572296	358.9612519	133.825091	231.4746486	139.0411811	123.1097785	501.1569573
SpTIGR4-0833 (3G8)	SP0833	5931.533324	10589.46342	3296.592927	1772.895859	2177.944501	6857.760233	2667.568591	371.1006532	1659.479038	1246.716089	497.6586118	8919.87904	952.1343281	4449.16267	350.7073598	4928.805374	1111.470364	2270.034793	2601.97492	1136.96405	1533.335891	798.7773068	1274.734895	955.3614416	921.2192971	462.4121148	642.576172	715.0845976	590.1663782	3722.243059
SpTIGR4-0834 (3H8)	SP0834	7717.89132	7998.253842	5221.328536	921.7750919	1387.147105	3814.422696	2086.719301	488.3757142	1483.284972	1176.168844	479.6323879	12564.69437	990.6057668	4665.445015	843.7449017	7025.049555	767.5552364	3659.566756	1874.076413	1190.713927	2791.936314	825.7776624	1230.715132	897.5199325	844.5726583	311.2852883	658.1135813	657.8879874	883.2447038	2723.96434
SpTIGR4-0835 (3A9)	SP0835	2047.886494	2573.396487	1633.999683	1542.56893	326.0205753	5297.601809	1218.729753	203.4806602	1237.316953	1447.05289	633.6341904	2677.801187	342.2562465	946.8263362	297.4812074	1268.068909	668.7134513	545.0331785	1093.439716	658.8293193	1000.828035	933.5613085	484.3526119	688.1826515	693.1716426	256.1860659	273.1831357	625.25399	185.3376357	1807.167473
SpTIGR4-0836 (3B9)	SP0836	7283.286424	5796.302463	4056.207589	1572.158456	2185.57294	5335.796692	4879.936115	1462.254389	1776.639475	2508.288917	927.9477329	5390.413255	985.1020244	4850.444712	952.8456863	4041.536023	1364.123373	4049.927358	2689.627335	2538.483057	1647.897089	3573.231183	1633.529611	2122.347127	2080.072376	389.4404732	833.6874019	1668.060628	1438.103578	3881.041006
SpTIGR4-0837 (3C9)	SP0837	1368.599986	1806.837099	1251.040337	5004.091048	177.9788479	365.6693545	232.6118295	133.3105162	597.459437	873.0160173	922.029103	1832.032015	231.4883125	671.7302236	190.8452141	862.6861194	150.346019	747.4820523	777.4072685	409.9502389	515.7666731	578.5384102	161.5241885	226.6054151	412.5179284	122.6697826	201.9160307	204.0867481	240.180547	283.311894
SpTIGR4-0838 (3D9)	SP0838	3664.797836	3224.445949	2578.77443	1173.926392	1165.131153	4836.740154	5405.826323	2456.964315	1891.798729	1596.255622	993.8318586	3509.84163	1356.66335	1904.395487	1043.154269	4478.370386	1696.038582	2212.341913	1560.74046	1766.742312	2208.241526	4373.588127	1589.312016	2428.426039	2685.632321	811.8144388	1532.227325	4871.67134	2037.306751	3123.141895
SpTIGR4-0839 (3E9)	SP0839	3562.141539	4765.202366	2460.969548	810.0309314	594.7020928	1401.020196	502.7452737	119.8026193	1143.445402	2377.541627	595.2697061	5566.584994	191.5798214	2002.008704	269.5484174	2663.450771	395.0940426	2539.669157	1229.443912	1233.063494	1735.237366	648.2639235	306.065185	427.8871647	667.7390087	161.5771249	318.0689085	385.2056718	141.4854097	701.2742069
SpTIGR4-0840 (3F9)	SP0840	120.4492633	169.9572879	1011.495839	1210.505203	69.4174261	77.48104442	90.57499993	71.3857033	1016.338761	1936.602647	582.6585429	502.7663091	112.2310399	76.83746625	114.4736624	87.3081723	78.70409471	78.6478241	544.3632784	345.3516398	328.1503854	292.9756772	68.16670083	94.9675256	315.0913883	78.84263071	153.6616078	71.93005056	117.2521962	74.13116455
SpTIGR4-0841 (3G9)	SP0841	2804.128755	2917.73164	1646.777397	1154.481322	211.0295273	1634.489416	520.8619683	170.7004996	787.4329288	1174.625867	670.6875784	3038.030815	153.9197423	1322.35687	130.4953529	980.9657718	114.2429556	1249.281481	924.4412238	449.7409393	636.4798658	347.6531333	559.2113716	355.6978111	403.8307935	131.9737107	297.8990384	209.8827768	204.3354802	1102.38453
SpTIGR4-0842 (3H9)	SP0842	2382.570181	1319.134129	2583.595488	1305.761829	187.0093184	713.8765264	427.9716394	121.662633	1078.469072	1343.428697	543.7371662	1782.813522	234.2740632	845.9639062	141.3854885	1704.550365	176.3692347	670.8862682	873.5616989	495.9903847	852.0267883	822.1277078	351.7936673	446.6831476	377.3040627	129.4279328	241.9229953	158.9567099	204.3624394	664.5643472
SpTIGR4-0843 (3A10)	SP0843	6035.016347	7225.639962	4311.471728	1145.863799	1836.844304	4149.663832	5625.534725	483.3115232	1462.118353	1428.641896	605.2807237	7782.013451	1340.566532	4308.698516	583.8450366	4213.550754	1747.235758	2775.810503	2668.508895	1618.420214	2174.894306	1360.479587	1072.697439	2151.541195	1598.319079	296.7025505	599.5108676	1350.115905	410.4661345	4403.645056
SpTIGR4-0844 (3B10)	SP0844	3660.703319	5208.033015	2652.012448	1007.011042	482.5731895	2328.24449	2074.668322	256.3361281	1317.961389	1168.843744	817.5390845	5305.882375	420.1365185	1889.348626	242.3760505	1752.127537	465.6675933	2959.365971	1224.210986	901.9087117	760.4866367	563.9314191	331.2102633	572.6599816	631.7931407	142.2326136	253.9564251	359.8318472	246.1787111	914.3582682
SpTIGR4-0845 (3C10)	SP0845	12425.24477	14893.64735	5833.254143	1442.760666	5065.907757	12956.44195	12241.04811	3027.074113	2553.278402	2179.068908	1015.283617	16518.24446	2293.029585	7783.415159	782.9995814	5510.449742	1734.011716	5591.409077	5130.030827	1969.087049	2555.122252	4644.22358	4523.827017	7362.46235	2091.732491	925.9287586	1844.270746	2786.636505	2922.092239	13334.30687
SpTIGR4-0846 (3D10)	SP0846	7794.806865	7924.254574	5099.639101	656.7910726	608.2173533	10361.08222	7504.77717	808.2626259	2466.471167	1827.955035	433.7247527	9846.522797	530.4564233	3205.323174	293.9514161	4544.236774	406.0712987	1316.278406	1400.923323	627.1738611	1309.284885	1401.225646	1730.485164	4741.465004	979.9519554	198.2646843	668.020502	620.2251768	1156.242486	8444.821857
SpTIGR4-0847 (3E10)	SP0847	5129.29489	6213.845311	4560.332183	1726.235541	981.8900882	7608.119311	7688.098239	911.7366697	2022.040254	2238.691629	824.366534	7118.551796	888.542823	2967.334908	466.7380105	3262.014168	1967.258328	3740.576238	2439.848733	1711.413398	3025.18295	1845.432916	1049.59499	2908.649085	2148.705555	208.2147125	772.4125864	2278.321179	346.1554734	4461.035365
SpTIGR4-0848 (3F10)	SP0848	5448.109163	7837.410966	3271.457664	1218.004632	1542.109904	3808.691638	5467.110546	941.0520046	1493.676745	1561.353624	597.5513801	6863.903225	682.9925548	2754.376727	495.8000417	3647.907907	1172.28998	3202.509663	1918.300873	1576.284481	1806.377995	2511.656903	1135.311195	5167.730095	1241.425504	309.1211744	715.6700298	1344.479107	770.0405329	4679.709839
SpTIGR4-0849 (3G10)	SP0849	2198.025537	2145.73591	1444.002235	1055.90152	126.588793	271.9091389	162.6742992	96.42589902	696.8611899	1368.279625	628.9707104	3052.205392	450.3523003	934.4514499	158.3307984	604.0805042	192.8226305	1042.052159	829.5679889	546.2994457	475.1293798	621.3739663	145.4997362	114.89492	713.7919781	159.8407915	588.4215253	132.7570537	353.0198853	292.6298649
SpTIGR4-0850 (3H10)	SP0850	4676.204004	4800.827894	2672.238801	1192.095219	288.1084228	995.4530458	414.3729726	114.6426629	780.8867887	1010.924243	472.0944765	6000.925617	495.0510518	2339.070963	319.1469971	3749.053086	226.3698509	2412.959827	1273.016679	717.3417424	1300.842486	593.8522257	234.3971319	154.442377	452.7641123	156.6943283	220.2131582	180.0501914	739.5076712	282.2119542
SpTIGR4-0851 (3A11)	SP0851	2624.347826	3162.100391	6414.783134	633.078777	487.926516	6666.376507	1174.902097	195.1875199	1427.06355	1010.191121	711.4965956	3164.242811	669.4446071	820.961951	635.6930852	1115.942212	1607.930382	1541.825864	1484.140928	1241.416408	779.7828803	1045.752319	620.2314826	515.6160929	538.4178113	249.0861765	273.0918493	403.3446264	451.3201171	880.2826582
SpTIGR4-0852 (3B11)	SP0852	3756.075129	4990.711157	1778.183441	801.4799319	568.4083883	2164.146683	2072.448286	580.8347558	1186.66227	1038.952396	703.0896219	4421.402346	687.0178636	3483.399744	308.7890384	1724.925158	638.167334	1281.735963	1365.121461	853.1326519	808.4905211	897.4771984	852.1133217	1347.116051	582.296161	184.6652004	378.0038511	404.5433948	284.1187366	2464.029652
SpTIGR4-0853 (3C11)	SP0853	2111.502527	2342.218764	1347.926341	1185.830989	99.60892508	193.4329423	212.5919358	96.02148541	929.3378677	1066.914935	471.0209869	2607.804942	154.6309795	833.5875076	107.4102983	861.7570186	125.378	613.6474702	690.6328498	355.8985952	467.45844	409.308634	291.8726783	156.306154	278.2832185	115.8766251	209.2734458	273.3985949	170.2030912	319.4670037
SpTIGR4-0854 (3D11)	SP0854	1057.318596	839.8505967	908.6111028	973.0485695	76.08761585	113.3468689	112.440394	65.27721228	672.5202706	1571.447335	350.9612322	1470.46183	110.9437819	155.4074019	85.35118866	273.9750067	100.8658784	96.99392917	410.3268073	244.0700066	383.4269407	191.5236305	68.17689657	79.12020856	200.5053099	104.1650304	102.4763448	76.888456	97.71734844	86.29408219
SpTIGR4-0855 (3E11)	SP0855	7369.484617	8196.249173	5581.771164	1409.621896	2350.124064	4067.287959	6861.383228	828.8352375	1952.388751	2852.200927	713.2045373	10097.85531	1218.22471	5228.976251	695.1066941	5789.299077	2382.996823	5312.275881	2761.852671	2339.418409	2914.300732	1582.721046	1613.922939	2594.820595	2289.956053	428.2185229	821.8809062	3371.977576	900.034431	5961.438856
SpTIGR4-0856 (3F11)	SP0856	9099.053889	12049.3852	5536.936094	1454.350909	3654.469229	13891.83444	16090.14802	6328.569768	3137.546236	3709.169019	1724.838702	11361.55973	1208.957105	7098.512241	867.1263933	6575.437397	1324.263402	3897.541061	3560.827993	2108.625263	2551.100224	2866.400997	5740.162661	5247.660087	1504.376242	432.3737015	1373.447131	5555.441373	430.5376605	16230.51808
SpTIGR4-0857 (3G11)	SP0857	19070.65093	16164.01123	10097.54031	2169.909818	8132.050567	24203.21974	26141.78546	13682.88167	4127.028282	4144.430553	2404.313211	14015.89214	2877.304623	9981.856563	1081.593596	12312.3422	1875.0421	8075.583048	3470.224494	3175.61894	3726.825993	4114.387187	8964.770487	8211.628486	3046.750217	625.3014984	2383.507808	9824.980543	3013.412577	19622.27777
SpTIGR4-0858 (3H11)	SP0858	3639.8347	4242.866532	2687.736387	1363.589315	463.2365257	4236.998683	3336.767311	708.8338837	1291.067316	1784.681554	506.8113472	4825.517977	453.0075415	1555.754095	226.4026844	3459.091596	342.3365058	1740.669341	870.0683662	680.9546164	1281.355834	1187.364488	2253.318202	1113.661057	734.6229693	231.7971856	648.4722459	773.964352	515.565252	1625.175858
SpTIGR4-0859 (3A12)	SP0859	8716.761492	9084.687419	8491.167396	1598.321983	5850.504452	12749.36511	17405.36566	3988.714624	3771.357509	4416.528363	1012.448686	9441.905013	1473.51687	6539.683982	947.5907425	6970.638523	3470.678779	3612.408205	3283.221603	2612.756101	3858.898771	2700.274754	5643.312678	4368.169685	2362.984235	424.84449	1261.907633	7506.949914	819.7308154	12387.64675
SpTIGR4-0860 (3B12)	SP0860	5362.585889	6704.413758	2539.598108	1327.802128	2332.030201	7303.008324	11488.35813	4031.898149	2041.008092	3050.67329	1042.958381	4481.397838	896.9762358	5225.385218	533.2824963	5784.917216	1428.067457	4401.870319	1943.223675	2279.972054	2442.976846	3013.024647	3756.945303	4095.075241	1868.545858	453.9056906	1358.691892	5993.681672	877.2309636	10003.86073
SpTIGR4-0861 (3C12)	SP0861	1452.620773	1582.295545	1217.714644	1175.677007	174.4052313	221.2081352	298.0467234	284.7824167	1218.489293	1185.79865	508.4829025	2483.932989	258.8878993	1442.617021	312.4950827	576.7072656	259.314879	465.3623283	1191.413007	462.439972	417.5498216	343.6134666	135.0350895	202.104628	494.9908832	91.08666433	220.8643289	432.326716	210.7902272	522.3152012
SpTIGR4-0862 (3D12)	SP0862	17168.04708	17408.19834	9666.393467	8160.256965	18683.95098	19111.38447	23529.61285	14034.52373	8926.383676	5442.773005	2727.232704	21843.55825	5299.094984	8771.855757	8305.821927	16481.57038	18770.74777	11702.97127	5303.246318	6894.747792	14008.93511	16488.02553	7948.481791	15974.42421	12436.46243	5618.869538	6624.834047	13852.61109	18424.02134	19488.55371
SpTIGR4-0863 (3E12)	SP0863	8901.072774	8784.653178	5200.532854	1761.117387	3448.047593	3374.707024	6553.214403	1544.623202	2230.096336	2760.698417	910.5557149	10878.51281	1596.121982	6149.347341	1606.981427	8037.619879	5174.516503	4556.009354	3290.351377	3811.689455	4573.753316	6405.167838	2944.529929	3131.265093	6708.018324	793.0782986	2110.706107	4731.994596	2789.041903	8410.62792
SpTIGR4-0864 (3F12)	SP0864	5651.055557	8166.98592	3057.868158	937.4519518	668.5271235	2491.618098	2369.081206	659.7953907	1223.416374	1088.045485	619.1379955	7749.863209	450.8020138	2381.552952	378.2086811	1385.224956	456.706567	2905.523467	1213.631259	1370.393318	930.9230746	819.9548714	613.4880377	1264.623258	749.4894377	130.5331296	276.2962142	1131.18892	317.2110741	2992.128288
SpTIGR4-0865 (3G12)	SP0865	12231.8828	12649.70012	6568.869458	1769.048974	3030.994873	16438.30236	15219.81376	3006.297873	3469.785531	3269.805544	1242.653385	12952.16932	1042.614967	8687.181672	1093.197666	5932.478082	1846.757161	7108.834925	3286.871108	2452.491083	2129.855227	1515.127694	4606.137031	4134.054298	1805.956608	376.1721608	1045.957396	3617.132777	1087.519965	12325.51261
SpTIGR4-0866 (3H12)	SP0866	957.0424901	1985.35289	1298.466449	893.9211202	107.0293227	1412.999469	577.9468872	151.5701883	1553.106983	1360.174806	603.5965801	2237.048124	155.0885841	584.13057	113.0284482	590.012632	113.839511	480.7429474	665.5680508	338.4816722	417.5429424	394.6998653	346.7897225	231.0130722	359.9057997	116.896374	210.3803989	209.9064128	143.2533549	387.1498069
SpTIGR4-0867 (3I1)	SP0867	366.9142389	206.091649	779.3829109	949.1568986	99.63266037	107.989958	83.04124705	69.32496015	511.2489311	441.7142903	499.848784	367.0666789	85.89330482	84.35719194	98.14002804	131.2208876	97.38303719	116.0207315	240.4075905	240.3751127	304.6329448	225.7378243	73.95934543	90.45758477	230.4875557	98.67936333	145.8287982	63.08465723	109.6419298	88.04530953
SpTIGR4-0868 (3J1)	SP0868	996.9771675	577.2481101	1121.035953	1347.645585	119.8723202	309.1249575	241.2316795	77.58949588	799.0652563	1251.149534	605.4664587	742.2960297	100.882896	130.5083166	187.5592589	465.2503743	214.4436799	398.9287208	343.269194	290.5420845	365.4795269	445.6772107	76.99225827	178.1959355	262.0596455	110.4569573	151.9490636	107.2381767	159.0020366	157.0390962
SpTIGR4-0869 (3K1)	SP0869	6046.091758	6713.810051	4450.927875	1006.677424	1299.450831	2684.602596	3623.026974	620.7812911	1534.627277	1601.824018	694.3760662	5997.429018	3260.571374	2740.18048	2183.430339	4222.365323	1716.398883	2631.933719	3393.959838	1192.11194	1418.935283	3272.254823	969.1875059	2016.151757	1321.889304	919.3737596	650.6644843	618.3706367	1871.148489	3531.768274
SpTIGR4-0870 (3L1)	SP0870	491.588151	131.2971645	951.8177484	1053.207219	77.11650063	95.23814346	112.4832241	64.048916	422.2801896	1119.698787	307.0038537	466.5580322	110.7206288	98.68229211	91.16032498	169.5043902	100.2742134	110.4217429	277.5092765	165.5350181	298.8857563	479.7440435	68.24547817	92.11370745	268.9516807	113.1936345	140.9444199	73.50737331	125.0476353	97.32901317
SpTIGR4-0871 (3M1)	SP0871	241.4414277	128.5259775	507.5024139	858.004893	75.95122719	84.94781838	93.08275973	63.005619	773.2784619	688.5228805	412.5489264	351.0514321	92.68603064	64.91814642	80.56763431	73.61313851	64.99284089	70.9877285	321.9750345	181.8372688	203.8910954	191.070789	58.96600141	78.24139213	208.9087892	74.85798276	101.7778351	65.87085523	91.16291445	70.6265906
SpTIGR4-0872 (3N1)	SP0872	527.1786568	389.9260601	777.4431602	1302.561961	89.04129075	138.138159	114.6292856	69.88617022	508.8328205	1205.737218	370.6628415	710.0009806	76.39091445	78.05271124	97.56395018	96.41659683	80.3546104	263.7548183	296.4631084	237.0738279	245.1539933	177.272103	67.46704674	102.1769983	260.1921224	93.19242406	120.4116144	76.66366576	79.80188905	77.25820462
SpTIGR4-0873 (3O1)	SP0873	172.6803301	146.5921227	666.1173512	785.5973155	65.92895163	84.02690764	74.82938737	62.32539614	402.4280053	607.0378686	666.3282342	435.081819	72.09684799	70.16180723	78.00582425	87.76448591	85.84016786	105.1024977	347.0916346	195.237696	311.6205196	167.6161346	72.75936922	63.67510225	274.0649127	80.60115132	549.2882935	77.50481349	108.8898035	62.00848248
SpTIGR4-0874 (3P1)	SP0874	67.50505694	63.65755843	551.9039026	936.4084903	63.59819345	64.4278058	71.86556268	58.60156542	417.9719389	880.553797	538.3568397	440.4191377	85.70779256	58.64899239	68.16145318	60.39977557	78.00344176	59.3662217	295.4093165	182.7562249	233.4628471	221.955741	62.29785381	66.52930055	243.0123579	94.64862685	137.9336378	58.7892353	107.6369956	59.28802253
SpTIGR4-0875 (3I2)	SP0875	1110.626585	369.7733609	1002.587233	1179.321871	116.9465736	135.3216151	86.98982827	77.2671647	1348.430405	703.0750707	420.7390477	801.4732725	79.85817148	149.9754404	81.71463161	198.542965	77.45752916	178.9151638	492.070342	259.242463	428.8011725	416.148452	65.44041044	177.7867095	246.4891507	78.72723026	141.5721957	111.1084172	83.44954391	84.78419131
SpTIGR4-0876 (3J2)	SP0876	1016.564711	453.1396872	1082.826523	1558.272285	129.0579943	194.0422033	135.1218644	73.79015989	844.6951033	910.8440466	297.7085516	1023.780384	84.20584794	101.5174718	73.33973343	277.7896608	80.6185555	140.8507915	282.6274618	178.5086297	260.1545685	264.2091419	60.20721501	171.5023594	235.8181058	82.03091979	127.5996947	138.9144599	91.81761599	97.38875712
SpTIGR4-0877 (3K2)	SP0877	1128.303815	1117.679841	1286.53212	1306.108872	202.3584964	234.7295624	209.544888	290.938353	1787.528158	1351.468281	673.2140736	2050.048126	219.2617143	493.8451005	126.5016931	523.5908905	148.6094023	384.2451335	1007.746339	382.5536696	498.5083089	320.4030485	69.95710941	347.6676119	301.8972002	99.81490539	241.6398731	398.3859122	196.5300153	113.0072893
SpTIGR4-0878 (3L2)	SP0878	144.3227089	106.9986597	692.6296891	1056.319909	72.51772607	90.88298367	87.1855909	64.87393932	467.7809122	1163.989161	369.0634705	389.1406907	104.6374473	66.34027668	84.84965425	75.44726562	82.85426997	65.81681822	285.576	237.6783103	185.8491942	225.9293778	63.98824225	70.65306427	248.5263861	85.65737935	167.7677327	73.68485531	110.8495228	79.84303324
SpTIGR4-0879 (3M2)	SP0879	270.0132364	116.8231811	762.3585223	1319.823788	80.87370519	115.0233564	79.70266691	63.29700183	628.0249176	390.8194976	539.4714819	652.9848337	74.75945333	68.37904861	223.519439	104.8773381	78.44797788	113.9097871	250.7138784	200.7484027	271.3994448	280.2928449	62.73632091	72.37911487	238.8706763	88.37022731	115.0641405	87.06873208	86.99924839	75.7160301
SpTIGR4-0880 (3N2)	SP0880	4584.344962	6860.094454	2687.681913	766.0115014	859.608302	2765.558429	1876.443736	540.4188611	1352.543675	897.8809452	724.9378636	6941.620348	924.7912303	3231.880139	445.6026378	2197.873657	816.8351643	2326.058316	1924.112153	1201.194936	844.4409841	1061.076906	618.4681521	1443.775232	655.3533043	275.4173479	458.6154171	597.3298844	308.8386648	2959.553696
SpTIGR4-0881 (3O2)	SP0881	392.0876969	448.4065749	702.0532095	660.8434402	83.11021122	136.8264143	139.5295325	66.02372827	419.989731	1046.954442	336.888693	585.0951596	87.23516315	88.24419974	83.08287541	127.3640183	97.26250007	202.8687087	345.149196	243.9383096	379.2290568	311.8451014	65.72727249	80.67281129	237.9665013	84.48623017	186.7716461	74.98048645	113.0661142	88.39185556
SpTIGR4-0882 (3P2)	SP0882	147.6539562	92.19029231	550.2385378	841.0729022	73.83098782	71.14297209	74.13993367	62.51193337	598.4657881	742.7593991	286.1834187	363.2787092	96.29941762	59.47411099	75.63484338	86.0938169	79.11130507	61.60640623	251.7926824	176.1951921	289.517412	147.9600404	59.45606972	61.89223587	244.1579393	85.71672018	122.4000165	73.6728315	118.5193259	67.62383856
SpTIGR4-0883 (3I3)	SP0883	689.1583701	385.0822865	1101.591471	991.0338682	83.16317028	99.72996112	699.708059	65.89381641	403.3904473	710.1981435	296.8815442	945.6780514	66.44216758	86.57880029	79.3634973	96.25518837	79.70102782	95.34705955	390.9335976	184.5383607	263.6158818	374.4508204	66.20882186	110.3633347	457.5813012	73.57620433	157.3397599	62.92110041	84.13998582	77.0108959
SpTIGR4-0884 (3J3)	SP0884	199.7462603	197.5767438	854.3644229	844.1868046	78.85252389	84.26183909	72.80106533	92.00311311	491.1972278	495.5985608	555.6027547	590.4714018	81.14872394	61.90693517	63.19386551	76.34421488	72.20363597	104.8871706	237.8124402	239.5083106	291.2330968	141.0820204	61.1539613	74.67971635	179.1036749	66.25568132	114.399305	60.64912866	79.71345555	76.45389781
SpTIGR4-0885 (3K3)	SP0885	575.7380633	451.2345239	720.272026	886.9167489	80.11401923	112.9930059	133.1401689	67.85329548	446.1483164	716.5511281	242.4290577	623.6229964	97.386165	74.20041034	147.6968544	94.56777223	85.94639501	76.40789715	245.9995774	260.1415836	276.5471221	199.9503841	65.22853712	74.17232409	233.1197068	89.52344147	201.4948676	67.75712935	97.64204455	79.15303692
SpTIGR4-0886 (3L3)	SP0886	552.0998338	424.0058274	767.9335306	734.0735407	76.18239519	110.0765363	93.70858354	63.58745678	581.4895732	633.1416555	328.2532725	1105.699121	91.06801078	87.43569732	77.49166688	141.5286808	88.35591607	128.1178284	273.3524303	151.9955711	399.9606509	354.7191929	65.70703556	68.98180431	260.2905475	84.02695694	120.0106652	67.1188093	104.4809106	74.11351379
SpTIGR4-0887 (3M3)	SP0887	92.64683586	84.68354254	932.8283762	786.5048224	79.01853035	1476.711287	660.0071509	108.0420435	817.7678352	1008.317231	674.5189981	534.6337956	328.4236425	64.11506287	152.6320682	77.62153776	97.95834197	87.90377361	657.6235472	374.9156242	544.3213886	433.4933524	431.5415489	350.866755	589.0107409	106.8398152	297.1639436	294.7062589	205.4006408	755.8665633
SpTIGR4-0888 (3N3)	SP0888	473.8584057	593.9076211	590.5759708	727.1069208	83.54535318	98.4277417	124.9686579	60.80454653	355.4878397	864.7631635	235.7097026	881.2832551	108.728176	104.8748161	82.94705905	137.1955767	83.5388349	240.9627137	452.7952261	202.9747802	230.7581224	205.5835663	67.85247806	81.36531782	263.8133293	90.20131613	118.2441816	68.44590717	106.902309	78.68596197
SpTIGR4-0889 (3O3)	SP0889	3007.87074	4627.376085	1487.748411	1084.106799	246.9140071	842.5856762	768.9419233	138.2189675	644.4887233	1058.282808	530.1495926	5275.289747	259.3712176	1609.063181	103.0417431	1917.624155	177.5460713	2159.432313	677.7039514	598.1584783	732.9249705	378.8814623	259.4466408	160.5446665	408.8032865	118.6920592	232.4179065	200.5257762	246.9658271	208.3060303
SpTIGR4-0890 (3P3)	SP0890	196.0969447	97.51944873	583.7877616	686.1906396	64.61975516	72.6504548	79.91016871	58.68082383	506.5987515	950.390079	265.3814144	412.4053466	97.20690166	60.67086305	72.09053756	67.15174755	85.06986053	63.83664036	271.4229176	209.3996957	186.5921401	297.8004377	61.02369823	60.62738351	249.3575281	80.0756316	120.466828	72.42801381	96.18467136	63.65412086
SpTIGR4-0891 (3I4)	SP0891	910.0845339	543.4325867	777.3541415	1329.688963	89.01422938	100.210465	119.7112994	83.28672578	771.1059012	979.8139698	368.2335608	865.5186729	92.37709855	68.61601833	95.07074639	70.26914954	69.32882103	127.395688	329.1153289	230.2106904	267.6096548	282.1784575	57.19188356	65.39301103	149.7846631	80.0222745	97.20407855	59.43010832	68.40897456	66.69499689
SpTIGR4-0892 (3J4)	SP0892	640.3295046	510.599809	1130.861633	1590.928685	99.39411027	105.9727766	109.1714666	59.47931043	636.6345603	881.7270943	258.9992731	562.1994371	86.71028544	91.58906473	87.11075064	78.09763137	71.32230254	194.7106049	288.357112	201.9113131	216.0459357	391.7286057	64.7873822	77.28885856	250.0691369	106.9937047	171.9411716	72.15179181	90.52630862	79.9944451
SpTIGR4-0893 (3K4)	SP0893	10857.29214	8530.036795	5829.868783	1235.238599	1131.495834	10459.46747	6578.541971	1202.612934	2585.002218	2052.176144	723.9526534	9232.139246	687.9638401	6468.397095	194.3051371	5455.786402	543.3380704	4347.024157	2583.262	1802.079554	1678.938439	603.6523096	2627.211606	1542.020031	1210.464523	155.0774597	629.265005	1619.079751	290.4267789	5685.012762
SpTIGR4-0894 (3L4)	SP0894	2350.677125	1895.359187	1441.126421	1163.702949	279.2964483	1008.914081	842.6757042	170.6454474	774.4617292	1397.499989	371.2519156	2287.821292	138.99221	220.1450825	83.07132549	616.7153964	91.08530189	721.7391523	424.0283003	261.5782113	327.0133192	202.0812564	127.814595	177.4650843	353.7470711	102.3348617	202.1471918	155.9372984	133.6726477	141.307537
SpTIGR4-0895 (3M4)	SP0895	809.6180512	816.0770718	1454.096564	1039.800195	142.0799996	409.6136709	403.1880305	84.23427292	570.1309183	1387.700512	574.8020101	882.4732139	116.7692321	226.4610298	102.3270512	180.7402389	80.72267776	364.623465	407.9786528	294.2423453	281.7533501	479.7338856	92.4784345	134.4953891	201.1732669	93.01650842	148.7776629	75.17631557	103.0936262	151.3479364
SpTIGR4-0896 (3N4)	SP0896	2930.387516	3383.212051	1529.140643	983.5881349	582.2130857	1262.407739	1842.109819	304.6381325	888.310591	1006.645597	315.7489972	1958.046003	180.2945942	270.3114152	170.5953116	1154.088962	271.8998999	1590.403579	297.8207826	495.2549337	529.4187474	786.7313944	151.8751877	402.7479194	444.5010388	92.32486931	163.4371231	382.2114153	231.5547153	240.5065232
SpTIGR4-0897 (3O4)	SP0897	5413.60375	6786.459967	2270.521052	1749.226762	3268.584335	3635.834427	7002.07459	2602.139146	1173.136018	2035.756359	782.3413827	4311.107199	824.117394	2529.511748	773.1719768	3729.497546	1178.189211	6250.278243	1493.841963	1761.044826	1472.565374	1161.332197	3242.382752	2358.502291	1061.947708	284.0278206	1324.902618	2534.531909	824.9909668	3920.638799
SpTIGR4-0898 (3P4)	SP0898	2111.414524	1652.920636	1378.548179	843.9126637	80.91735976	556.2108582	430.9399394	167.8792915	706.2048769	1513.812424	449.7463402	2274.592881	99.45331415	194.9540137	74.66505869	420.5547506	91.93900699	532.5706786	327.5032438	267.0686272	349.807925	627.5618918	120.4367018	181.7680728	375.2389705	141.0548758	233.4828	127.8293594	365.1564203	196.4388331
SpTIGR4-0899 (3I5)	SP0899	616.7340707	224.5202958	734.2948387	600.7882638	65.69259616	113.3458426	92.93019505	65.19655142	652.1271881	450.1007572	351.705031	493.2705872	76.44490208	65.32659566	79.67743153	66.41145298	68.83178719	74.13048792	266.9530411	211.4592889	233.9589101	164.7480898	62.13200488	78.20801486	206.8840789	81.62968753	119.4641312	60.61375794	89.91602399	96.85568712
SpTIGR4-0900 (3J5)	SP0900	4094.977732	2916.840703	2414.769077	1078.459561	426.6231845	697.92012	458.2912266	220.3578792	860.6472332	1517.946903	784.1432604	2733.922294	343.7774442	700.0603854	268.0774835	735.2711677	323.1089364	1539.85729	534.300586	653.6534053	539.5010671	743.1799677	255.732953	293.9934761	379.9732918	247.4647277	182.7921309	196.7192387	307.4299164	369.4370544
SpTIGR4-0901 (3K5)	SP0901	1066.450688	1889.890105	1462.890803	929.9234183	98.19988655	1424.075067	1440.585156	178.8785922	881.4471489	961.5712274	628.1301559	2543.010076	198.7770649	795.4769326	96.62090218	634.580348	111.0540749	1174.34046	724.2802418	462.7750228	421.0579938	309.1175532	537.204285	601.3404987	620.2942083	130.6824118	292.5890242	259.4845267	371.9270516	1281.609625
SpTIGR4-0902 (3L5)	SP0902	4188.391107	4699.704365	3567.469519	712.5051317	188.9987277	7316.50716	8701.28155	601.9625481	1859.0652	2461.661963	537.6478708	5498.311455	297.8395089	1869.509302	109.8805599	2285.537237	162.758568	2256.370689	1083.332522	596.2882949	1113.338573	602.4029425	1944.1823	1596.713282	1439.389271	141.0426553	873.431027	814.6323546	986.3485636	4211.320219
SpTIGR4-0903 (3M5)	SP0903	165.2586802	130.4794726	1445.534149	828.0739503	72.10583594	81.90234053	113.5472802	70.33493152	993.2604566	1551.055721	742.4750537	589.5692675	94.12882165	66.00213363	83.38488802	82.70261229	86.2112741	69.62128209	492.1389875	250.5542382	285.1448198	370.9408306	65.16602696	136.7638783	268.2929157	113.5763585	140.4870699	68.84391155	85.43412748	128.3788961
SpTIGR4-0904 (3N5)	SP0904	634.3810088	841.1273319	932.1956478	1115.423784	99.2940644	329.4206527	140.5902672	108.9560589	721.6567077	862.7759437	612.3296016	1065.532142	88.30259775	71.58979446	81.02941858	280.7005988	89.24684376	185.9150676	262.1081246	853.538124	318.2446565	348.6915648	67.72151212	205.1900113	232.5640544	88.74927912	106.1331315	69.52453772	128.0384724	218.140072
SpTIGR4-0905 (3O5)	SP0905	738.3711716	763.7427502	1105.598323	803.6015182	96.91192493	1271.35615	445.7659099	191.7095648	547.1448566	1254.681362	939.8158822	1286.143236	89.88986413	310.5256956	161.8169003	332.9788197	110.4975426	341.8049362	377.1969658	317.5272058	442.6307494	281.5966194	138.8819754	149.8696917	444.7154884	104.327356	166.1049287	175.7551829	272.921444	274.3295508
SpTIGR4-0906 (3P5)	SP0906	171.2346614	106.8063602	788.7925158	1134.044916	63.79812919	100.1577369	88.50798371	65.08051599	599.5900262	650.1469016	627.4041095	377.2243944	75.85948874	70.24582891	73.88547191	119.2520057	83.52466076	84.73492245	272.7275502	238.5590995	193.559174	268.4798362	67.24412197	85.32495494	260.8189375	101.5742741	140.9882383	70.91380336	124.1579626	89.00320227
SpTIGR4-0907 (3I6)	SP0907	64.63069134	69.76370546	369.9156326	857.1779204	75.5028389	81.65007034	84.88772859	64.09367199	558.0642151	740.7418429	427.3227614	405.3559971	76.43602687	58.18359594	69.12546691	57.29593307	72.84570166	57.34593602	304.1740045	130.2331817	218.9143219	221.921615	58.72295022	70.83099659	188.5238941	70.48291578	109.1559729	59.93058716	90.46798316	63.49370205
SpTIGR4-0908 (3J6)	SP0908	208.839941	210.3052571	592.763822	1086.631974	68.34064463	94.62159489	81.21148593	60.31425111	739.0629513	846.1791018	211.8083146	410.4557254	80.7036486	59.43342727	99.20285471	58.69560806	79.3961342	66.99574931	302.7474391	261.2709639	192.1198031	206.5429769	59.9062924	70.08812872	250.4091641	91.29081055	140.2252702	64.25418794	81.94153457	59.86860393
SpTIGR4-0909 (3K6)	SP0909	402.9580453	532.9448299	630.1962017	857.8403241	70.54502859	142.4082626	150.5152759	70.59893706	721.9732908	972.9171715	490.1556696	911.3432271	116.6164024	71.90909755	82.87568741	83.46863352	87.62601972	72.39544742	3824.123889	176.5941417	272.7976181	179.5431043	63.53446219	75.91915253	296.5849167	97.85856761	200.6072934	72.58037972	105.7599533	76.52159211
SpTIGR4-0910 (3L6)	SP0910	1620.725022	1609.463009	1857.601182	1120.503136	336.3190922	1506.149175	2194.257255	212.1436902	1114.792275	1901.338082	515.1893686	2226.320396	262.2235283	370.5356661	171.0748156	1740.393922	126.2438919	498.1306027	607.8153489	335.2008128	616.4244234	842.1388355	371.9556689	880.498702	1390.213198	128.5913647	766.8637052	277.0919016	724.4060188	1014.938902
SpTIGR4-0911 (3M6)	SP0911	240.3625188	257.6433663	4392.589371	1311.794349	72.41698048	99.97693978	78.12789366	64.11246379	652.1761351	925.751437	569.4850825	757.0803741	103.8047337	70.57183048	144.7973204	96.28190597	77.14218033	100.1789848	890.8570904	1341.631394	306.2545618	345.7218685	85.99933826	81.23093647	832.7430095	111.5524331	224.9654127	76.68688534	131.2110412	82.30140372
SpTIGR4-0912 (3N6)	SP0912	268.8233109	354.7258141	1003.764896	833.1790454	72.11416826	89.94547136	81.6067953	61.18453124	584.6071603	1106.497894	479.9057293	440.804324	86.18373598	62.84165166	68.21129029	67.29810067	82.4739488	69.32697138	209.5282258	144.7964642	305.7082936	420.1664665	58.45743753	79.66671007	220.3719235	69.12888755	184.6174079	65.29562986	108.3546434	84.01439668
SpTIGR4-0913 (3O6)	SP0913	95.51138207	110.2630979	1060.90846	1267.374178	71.37360048	104.4649379	91.99700471	64.50404101	496.2449476	803.3523841	489.8796841	284.2092358	108.3530606	63.60621447	79.6434082	75.0922481	76.91161229	72.04728691	410.8769094	161.1638879	340.8156441	180.6394685	68.0722436	64.55194179	228.0288442	92.85930608	197.8340811	65.91245311	145.3684573	75.0246364
SpTIGR4-0914 (3P6)	SP0914	236.0925963	146.0167938	940.6486277	1043.720275	71.20376835	116.1139653	84.69742031	61.19416838	1001.234387	1004.994903	429.0596957	499.3458426	91.21613819	60.03737659	88.41842124	69.24992328	82.73446695	68.17014042	281.4872996	272.5797559	291.5996471	257.8782951	58.98045892	68.04801233	337.1750439	81.67518964	146.0054652	73.80379895	99.86079669	62.59537471
SpTIGR4-0915 (3I7)	SP0915	998.9677453	577.0249101	864.2323971	1026.925242	76.79226423	74.25106195	90.95104815	65.77451665	570.4767874	1013.629482	517.1795955	843.1674142	72.28066507	78.24134176	71.93860748	115.2765099	73.07802081	94.89676539	371.0995348	190.141	173.5149564	310.7885652	58.98856584	72.83709615	163.9507488	75.97007211	90.32971602	58.60845244	81.06889469	71.95237756
SpTIGR4-0916 (3J7)	SP0916	1302.766106	1377.884219	1052.853537	1811.78438	117.9862732	129.3085531	181.6641117	76.53570089	895.305967	1480.590978	532.0847804	1415.384912	139.1345519	119.2439464	111.3660868	216.2852666	91.9947662	291.6746114	400.6967399	354.25413	230.2097486	517.971142	72.89997134	108.0863248	230.7445412	96.66982107	190.5944272	81.03718289	131.280609	93.5593112
SpTIGR4-0917 (3K7)	SP0917	3907.818855	6161.732309	2021.844309	1118.204977	864.5554124	1964.249666	3282.943791	645.5916406	1413.028656	1276.272164	661.1379258	4144.084758	374.0264674	1650.301818	170.8977082	3162.759924	186.3428839	1663.975087	723.9066597	719.647097	931.5844687	422.2277528	1240.487129	927.4659847	594.547627	181.8517325	725.1234292	434.2131761	693.9383473	680.1101989
SpTIGR4-0918 (3L7)	SP0918	5778.313959	6093.400818	8121.467112	1207.744665	695.6509708	2335.420578	1615.463494	233.8190787	1238.308443	1761.042611	455.0693527	7914.558056	755.2301497	3513.94915	426.8405443	4585.353584	435.8208772	2358.131475	2258.982939	1047.350553	2586.159091	911.8417432	728.6277681	856.9462158	931.4010069	220.256176	753.0349874	297.1394148	792.7057462	1440.768271
SpTIGR4-0919 (3M7)	SP0919	4396.093528	4332.48682	2418.921989	1060.445222	456.0206951	1103.587629	830.2036037	163.7005022	835.9192971	1298.968527	671.0125361	4316.915743	283.5068038	1602.348233	382.2511385	3083.651142	220.0355715	2585.185145	784.6957164	1138.637235	1002.805969	668.8811934	316.780758	346.8464237	265.4248626	140.5766936	254.0333538	111.5930932	136.8751248	356.6055278
SpTIGR4-0920 (3N7)	SP0920	1484.444973	1514.688756	1023.489769	851.8707064	100.9067813	114.8806309	227.0867646	64.75482724	351.8638994	935.4096232	337.011744	1660.502164	74.2476861	61.41785254	77.80258264	175.9482671	76.30429421	255.5289641	320.4112642	186.3104541	285.68031	244.3554166	66.75275496	71.60722496	217.1250568	76.77350801	135.3668894	72.51957631	99.13740334	74.25605891
SpTIGR4-0921 (3O7)	SP0921	3412.186189	4162.816588	1897.827201	1272.353554	563.6851203	1000.854111	876.9732183	215.2231891	850.3577167	1123.921839	674.6247303	3852.152759	252.4328826	754.083004	145.4576531	1710.189798	189.2186151	1337.394914	563.8809931	544.1613571	855.2510638	423.6201123	483.617056	260.9769819	409.6535514	141.2004856	367.4726268	264.9322976	398.9576942	333.0243575
SpTIGR4-0922 (3P7)	SP0922	849.3544755	494.859873	1113.297467	1149.257517	124.6227858	516.789452	129.9104226	63.89110503	647.4223896	1118.621311	401.8955996	618.7506426	87.04486397	87.29995737	76.45318907	172.4615137	87.56629371	128.0820184	237.0712882	196.0901041	273.9888902	203.8136792	62.54933255	62.5182264	176.4788461	86.81843922	113.9634142	66.07218455	87.5348714	68.55832351
SpTIGR4-0923 (3I8)	SP0923	1465.637624	1274.075628	1295.394206	1480.590628	103.3345544	205.0371908	221.8591807	68.40935898	480.4637685	693.4181776	372.5101627	1407.71099	81.26066703	128.8131712	85.61362845	117.4989346	80.45013426	293.1314998	382.9050894	288.3107736	211.8243946	385.4263274	71.28827284	79.83777344	170.3626712	74.09130656	160.4612593	58.97711264	100.5095465	80.68991659
SpTIGR4-0924 (3J8)	SP0924	947.8176467	1825.3516	1170.912223	911.0434917	71.2132916	267.7847098	195.345702	94.63488118	1136.20583	2057.762689	1918.303824	2994.373305	140.416488	150.5073729	194.1389724	153.0140829	95.32046959	462.8202048	646.9918215	513.1344385	454.9369474	553.0435983	122.6705855	161.0560048	391.5723225	96.65095941	202.0037525	178.86582	120.065526	504.6182237
SpTIGR4-0925 (3K8)	SP0925	117.4444747	208.161855	937.0571745	1018.03565	83.22655575	90.6643485	125.7784626	58.79050427	485.9884239	993.111515	207.1185138	712.3141658	85.38412398	62.13826946	94.04870558	74.30161936	80.29470675	155.5964787	251.542635	212.2044548	287.8302582	127.7640614	66.27881226	58.81289222	194.0043454	77.96336812	91.13006941	63.14617602	91.72098764	64.11242597
SpTIGR4-0926 (3L8)	SP0926	123.0699246	181.1379564	2443.041392	657.5589122	67.70011892	101.3331099	105.9945075	65.31164949	1064.781495	1601.76636	386.1712733	1676.168582	120.0963056	58.66968401	80.83007905	71.59255334	92.72713184	81.91121119	374.2827321	237.6125958	279.2032196	230.341167	69.11439003	73.37653563	299.3933882	104.4086407	131.3821313	70.4406422	116.6531463	74.96031266
SpTIGR4-0927 (3M8)	SP0927	3482.6934	3076.325094	1853.727808	944.4623466	310.8387133	1356.120165	997.9340683	371.279319	960.8798447	1418.905434	808.386394	3241.898078	215.413955	1345.028834	193.1976197	1344.630144	273.1287251	1429.280626	915.3150217	696.4001517	819.4226195	969.3711998	330.1944007	336.6920311	294.0425827	124.8298434	225.4183463	240.3198748	135.5032601	699.4578613
SpTIGR4-0928 (3N8)	SP0928	810.914858	761.9579256	971.6791597	1014.770165	84.37205166	104.1712587	130.3701257	66.2555205	527.4284896	915.8956956	417.6421712	1170.153559	80.10865004	77.06510885	88.17834358	88.25656709	80.57292197	198.9090972	292.471462	263.7511225	278.0502916	230.6425513	63.7206843	83.28699397	233.3990269	84.65843949	117.9955732	76.75444382	90.89147668	92.70897878
SpTIGR4-0929 (3O8)	SP0929	4277.228224	6371.866993	2338.580767	937.6230629	817.7680073	2894.644829	2718.168318	530.4839371	1525.081267	1197.160314	536.784056	6177.262429	583.0862122	4540.932307	285.1053709	3113.838106	857.8048797	1083.491753	2218.148025	745.6210806	958.737527	1080.717529	1194.678436	1678.8987	1197.851656	242.6502103	524.3202099	887.1002658	670.814492	4387.865284
SpTIGR4-0930 (3P8)	SP0930	653.4224538	767.2704002	902.0092473	788.2103849	118.6137964	244.7529581	578.4927767	118.9245875	369.6725933	1221.724519	372.3640195	1099.249974	98.83814866	89.45127816	81.12463792	201.780409	100.8597622	176.6161297	229.0994712	227.3786539	261.231171	207.0398256	91.78197601	177.7885634	215.3856424	115.9697967	140.8181236	101.7053056	101.1190965	140.4539247
SpTIGR4-0931 (3I9)	SP0931	549.4466299	314.1465921	1999.631693	1144.465931	89.30307357	132.1929177	103.2804934	70.56516364	395.2878454	670.2634715	344.3480141	671.8219946	82.23516152	79.18951821	84.31844161	96.06257264	82.9353406	123.0845745	308.1755793	203.0086076	225.6916361	319.6827899	76.71636197	111.8906873	261.44418	99.16489431	178.752678	80.76565636	96.16626169	122.4990836
SpTIGR4-0932 (3J9)	SP0932	62.5698154	67.58748767	1107.61628	900.3532415	66.56292273	66.04312913	64.36460903	60.69286471	572.4109442	1474.704218	654.3328273	1280.729626	86.95966269	71.67520135	91.94426394	58.81044798	84.17334206	57.64791212	367.6775949	140.538101	255.9915691	273.1370732	57.09486798	70.87438001	172.7765684	88.2444302	110.7758165	61.67333967	83.05670157	59.51949022
SpTIGR4-0933 (3K9)	SP0933	446.4890656	527.9861251	888.3015826	1024.653679	78.21477811	281.4604569	135.981331	78.02381741	735.3055102	1003.976634	451.3591295	955.6269319	76.46170248	175.9505866	78.80999454	124.4131242	94.2205956	117.9008747	294.4537878	162.9782265	342.7995796	189.2975282	66.56373684	79.58969654	243.7223721	64.08502585	123.4979346	101.2840318	108.1453961	115.2074699
SpTIGR4-0934 (3L9)	SP0934	158.7484746	76.08550735	835.8712853	419.1016324	65.0762029	70.12277128	79.27000302	62.79176363	533.2304345	1273.466019	332.0527908	492.8300908	97.73846693	58.95107669	80.99430801	65.29070886	82.35917052	61.7212098	340.7811186	172.783916	182.202568	150.2508143	58.81297129	80.66468376	111.1435439	81.55763883	87.81688286	61.97115233	79.35235553	62.75462202
SpTIGR4-0935 (3M9)	SP0935	470.2499636	421.7329291	804.1226367	888.374344	84.61415743	121.1599047	107.4291215	67.34943297	768.7298554	550.2005175	407.8238377	606.9271964	89.06232265	80.09334014	79.46958154	88.94851741	88.104613	104.7310123	322.3910225	303.2413153	216.6586509	364.4775879	64.00546826	94.61445463	171.2490871	110.4968742	119.1008556	60.65571203	86.04209493	80.92970765
SpTIGR4-0936 (3N9)	SP0936	6462.028761	7149.470748	2998.513868	1422.137004	1100.76606	2545.884164	2592.865003	549.1251474	1453.526991	1721.044645	573.704782	7594.290602	369.1018992	1988.712977	363.4541873	2330.676584	254.2864288	3103.412461	976.517151	1129.613469	755.4137341	1388.290414	617.2939127	1123.527695	341.4015271	92.74247686	260.751921	214.7540816	158.336089	518.2634318
SpTIGR4-0937 (3O9)	SP0937	915.0385998	1409.168288	1055.659352	633.3450671	76.08532135	409.8696248	278.2328079	121.0739983	1032.255869	1556.731748	725.2676319	1881.560072	85.91943578	479.3536131	101.9086622	420.3207416	114.7527689	347.2284518	385.4737162	4506.24737	466.1440843	472.1773708	309.5552394	310.4563746	313.5171921	95.6801482	191.2457664	182.5734862	186.4765306	322.7131786
SpTIGR4-0938 (3P9)	SP0938	2474.151497	2014.619638	1922.964488	712.358164	222.1822427	1193.465891	717.3056482	169.1484219	868.892189	1226.011611	418.8215906	2329.136017	416.4429367	1021.476606	187.204307	2069.595229	207.3089783	1463.481211	961.3435662	598.1253101	1083.562479	578.2970703	399.6000049	622.251104	544.5568421	137.8805575	278.4813077	263.6165095	402.3573103	728.8544295
SpTIGR4-0939 (3I10)	SP0939	86.83664095	78.93658216	1001.586112	1277.168558	73.03998975	321.9676415	422.0389422	113.4029496	1313.362645	1194.244484	655.5771226	613.8450596	78.50191917	59.07712328	85.96863223	63.29098801	74.84404689	61.49647462	506.2626729	199.7507344	303.6518894	368.6878975	162.4577252	161.4162375	274.4614258	75.70877453	184.9599213	127.9519438	105.1486418	226.3195197
SpTIGR4-0940 (3J10)	SP0940	66.42584179	74.94802013	573.3911596	767.7976503	81.36285231	67.16601406	68.36584461	59.01630234	329.2116868	601.9054207	372.3035252	384.6380708	75.65716097	69.54990231	74.16914384	60.09560686	67.63039214	93.0936444	207.2487095	184.8076707	172.3569931	132.2981858	58.12134934	61.77205897	190.8289592	66.80636806	97.78062825	60.33417145	80.35227897	56.82404361
SpTIGR4-0941 (3K10)	SP0941	2240.139034	1675.625726	1085.683877	1141.779328	239.1719135	478.7646792	598.7997452	116.5275855	610.869479	647.2102476	356.5943981	1167.697505	180.8440928	201.1907005	148.6670507	595.5239166	138.163762	758.2834938	332.6245707	332.3160231	355.6002373	272.1959735	91.30328533	123.9079415	259.014409	98.62066862	191.1267299	158.2838454	308.0338134	181.1525136
SpTIGR4-0942 (3L10)	SP0942	5570.79896	6182.723996	3148.21087	1192.337229	1110.974064	5235.348841	3460.606913	696.5410521	1310.250281	1234.724199	1311.823131	5734.067439	719.2084955	1905.350408	321.2117047	1555.086127	462.4464281	1856.183775	1137.867687	1067.825332	1013.126909	1390.741168	466.1682097	462.3418719	266.8389661	99.60333411	266.0863476	67.93688179	95.76126909	64.31219991
SpTIGR4-0943 (3M10)	SP0943	3111.94608	4237.651814	2415.558748	849.0491643	252.4403417	1657.73449	713.5100729	131.7010642	1185.820074	1046.162381	710.4829893	4799.140013	765.363778	1791.525247	449.2163469	1482.274786	547.5429189	1498.763715	1756.399617	892.9214278	948.7594543	663.4394468	354.7509659	565.6211377	1063.92019	166.1336535	362.6213431	412.8869612	213.4130891	750.9955098
SpTIGR4-0944 (3N10)	SP0944	10961.59825	10372.21179	3941.044328	1163.619754	1695.841119	4844.521522	8001.670422	2081.077286	1825.770945	2101.221755	1049.747393	8648.258221	2791.962063	5331.538717	1916.008022	5150.27446	1130.568477	6404.560946	2988.549514	2745.13926	2013.679872	2717.667326	1801.090914	2932.659158	893.3979284	232.8540915	605.6893444	1435.434847	688.3627436	4968.188545
SpTIGR4-0945 (3O10)	SP0945	2567.707066	2836.092072	1190.77303	916.5293206	163.5257273	587.6990503	773.6079216	114.7103018	576.7055592	754.0478175	368.0515546	3502.726983	202.0538443	534.6540072	183.3486019	577.2816959	184.514051	847.7359628	368.5805057	325.8169679	368.3093006	239.4858221	84.54282082	129.6098773	306.9325815	75.89887728	183.3261701	137.6733677	149.079708	179.6637201
SpTIGR4-0946 (3P10)	SP0946	62.84249851	60.99354102	502.3340249	808.0565756	68.61609129	67.93254792	63.91169894	59.86016346	875.8840838	664.8991118	221.4355085	399.5332526	100.1701099	62.09928203	78.95856346	58.34955331	78.50582699	61.36741062	303.1936339	203.2355844	211.9577089	240.1546417	61.75651858	59.17846392	155.2571083	84.43268194	117.6721326	59.43640482	87.70039817	63.68848861
SpTIGR4-0947 (3I11)	SP0947	2145.319766	3023.411724	1616.266744	1222.064032	216.4083761	1369.285822	570.3064863	122.5170491	1180.371745	1228.340596	688.980343	3478.41217	330.4798618	818.1096537	262.1502116	1313.191577	468.939713	1322.936343	902.0287129	1350.390232	973.0651544	582.3615312	452.6056344	445.0759259	642.9674153	167.7949817	418.123523	327.0285346	163.5576384	737.4540988
SpTIGR4-0948 (3J11)	SP0948	784.9906811	1004.509853	539.9288693	996.4748588	116.0068436	149.1968635	221.7522803	79.2317246	422.9101164	1061.261135	303.3581964	1182.350605	82.7690761	89.0971685	81.85313406	169.9497481	79.59572006	215.8148094	221.8253919	240.1097458	215.9897816	422.4900178	88.87703805	150.4362561	216.0840401	84.27817448	119.9949792	76.73016924	95.29161812	150.8324359
SpTIGR4-0949 (3K11)	SP0949	77.37658394	87.59221696	1149.599092	741.3012627	64.56567932	2956.170544	5165.991576	526.2544091	1358.063737	1328.983561	602.5562836	1097.636339	2353.892232	67.3821708	91.75253602	64.65957902	87.52488775	110.9590919	1896.837028	433.4155807	363.2956795	1033.847945	810.3470753	1243.562638	1011.521811	142.3640675	351.8150595	656.9869305	910.65493	2770.164276
SpTIGR4-0950 (3L11)	SP0950	67.08143579	65.12284009	800.7208714	1072.666724	85.92028845	72.26961509	72.71919275	61.83989609	683.8332995	805.9439597	257.3673232	327.710453	96.71567119	58.23533242	85.45884746	58.83049838	83.72674877	71.7135854	278.197443	277.1818647	198.1042605	212.731364	60.23842135	63.11443644	197.0181041	78.12328762	121.3895689	63.15992531	97.64054467	68.53942296
SpTIGR4-0951 (3M11)	SP0951	78.5059176	67.94514228	973.8912972	1381.415414	87.67693127	68.60515196	289.1617214	59.30784365	720.2228004	645.7066737	385.3170806	744.8841852	95.34838381	57.13632651	124.0994606	58.64788625	71.20240057	222.8180026	369.4336128	278.4190505	255.0012248	392.8644162	57.61478682	67.22433863	219.1328756	83.41419966	98.6743919	64.04695433	94.63428762	66.99870643
SpTIGR4-0952 (3N11)	SP0952	67.59360955	75.89227361	739.816222	727.8988714	71.5879788	72.92098153	73.36150377	59.44339028	695.3067066	992.0501218	237.8069209	589.6640118	84.90341179	61.17001134	75.19811042	57.60592354	87.76845532	64.22963927	264.3084614	201.081108	305.6668338	147.4424111	63.34288309	89.86651848	253.6927662	99.2337899	123.2592033	61.8155884	85.57670303	61.1939071
SpTIGR4-0953 (3O11)	SP0953	3353.630765	4607.182651	1546.498618	878.2486237	473.7844285	78.68929185	87.02351155	66.77143652	1121.438059	1140.082822	390.9639662	3437.365395	223.6503136	1691.969814	93.01690467	3064.600224	213.9013954	1849.334453	726.4259445	618.549876	889.1817741	261.0101406	62.24397766	86.05301757	211.3772377	104.1227408	114.1366304	66.75905469	98.95354066	69.98325228
SpTIGR4-0954 (3P11)	SP0954	318.6552154	132.732971	1258.208408	816.8707227	61.94986465	128.9922086	79.21477622	61.09031558	688.2272471	1933.68769	352.0663557	610.9232846	95.07340752	69.70557426	65.41819718	74.9055477	85.44340036	64.36522377	370.9828588	178.6113268	293.8866078	399.4893084	78.44811929	63.0501904	214.490294	86.14800155	174.4294291	65.27232054	88.5763301	65.76268237
SpTIGR4-0955 (3I12)	SP0955	284.7809542	99.5549132	777.6806018	1370.107046	70.04828509	213.3082772	80.23968482	57.40498795	466.3280274	1726.075479	404.2196048	618.6674193	103.0136503	65.28062857	162.977875	59.52586731	77.40958049	71.63637368	377.7784276	631.5217581	265.6581486	449.7035255	70.22799654	70.58316307	212.6808831	86.27966754	153.590506	59.43769626	74.73759091	70.23130647
SpTIGR4-0956 (3J12)	SP0956	670.6156653	593.1958397	941.7753272	717.5709748	93.95223353	362.9294135	86.92143036	63.83114776	731.5462804	1319.355514	234.6273046	788.3408913	69.42343684	73.72376788	84.68898756	75.87593943	85.64167442	78.62396536	326.6019091	1168.161859	253.391814	308.4201084	80.22718982	98.93513678	254.5850443	82.97093251	152.6567942	64.88885455	100.0387386	75.41528079
SpTIGR4-0957 (3K12)	SP0957	360.1455312	276.7199902	975.8064692	1216.823275	77.3285554	789.6001354	103.9600312	69.54470663	1085.76636	894.0121995	450.9654483	679.7141331	94.71569534	78.07544903	81.95760281	86.77869169	76.29819273	76.74680353	314.1009348	238.3590767	260.9700744	183.54573	87.6535215	71.48217185	258.5585096	99.4541325	148.1183427	65.98083911	99.01187481	82.25927428
SpTIGR4-0958 (3L12)	SP0958	456.9475344	519.1468563	1089.54785	1211.375688	85.704914	394.6280202	179.8252584	77.66597461	1225.666518	2993.845361	784.9070178	1346.252797	138.4305754	163.9447478	107.5785311	283.7411421	138.7554065	149.6340428	675.181664	442.892569	447.3963143	345.0782553	156.7627623	134.7845493	388.0721358	104.726153	486.6000555	79.10926742	211.8249183	111.5032097
SpTIGR4-0959 (3M12)	SP0959	10477.33993	8366.394341	5177.340086	2411.946012	5318.166691	9379.610655	5854.046508	3438.903648	3376.675435	2127.38121	1379.28033	12993.934	1611.715985	4662.395426	2472.741591	6270.031458	8139.835209	7851.80481	3382.356317	3898.763227	5290.34689	8464.72899	4588.296153	6342.627155	3359.587045	1069.40638	2057.738441	7602.320995	4072.089396	4963.141865
SpTIGR4-0960 (3N12)	SP0960	3996.278281	3218.01594	2192.621874	1509.8065	254.5238396	307.0093215	512.3944129	235.1588832	1028.895817	1827.010617	498.6956118	2580.009515	142.2256113	444.3951904	129.6625854	816.1125674	297.6312828	1021.247403	423.925312	486.3333924	392.0541194	1165.278134	317.1052281	652.6605746	295.5137905	179.6831055	239.7697021	359.6449099	199.5833724	339.3092071
SpTIGR4-0961 (3O12)	SP0961	6411.928367	8699.55114	3673.187215	1750.663864	3340.58273	2753.333124	4460.051977	3207.459516	2360.311577	1641.649782	1014.308144	8720.969894	1441.485814	4738.853388	752.8221103	5008.67397	3061.600412	4884.345858	2514.717908	1635.601972	1848.737028	5696.607453	1817.776378	2688.05263	1530.212002	898.4556937	1500.090116	4170.362102	2017.982113	3226.771468
SpTIGR4-0962 (3P12)	SP0962	3580.712488	4661.321834	2006.523363	1646.32983	1255.481631	618.4702395	913.8053732	537.9134844	810.3994527	1176.22629	471.6470352	4944.035425	605.5777492	1387.38089	303.8697401	2211.282352	629.4292155	1497.945019	1084.167958	690.4876632	719.9785493	1294.28119	417.6509929	491.3956676	384.8696145	280.4816375	518.0554745	398.7553712	674.1063968	323.1882714
SpTIGR4-0963 (3A13)	SP0963	3268.604576	3625.423282	2712.720109	1255.346335	522.9224508	1754.728039	1768.994017	214.3822762	1693.015919	2129.11421	682.3133341	3632.612484	972.5814267	1281.104913	1293.18089	2041.953515	1804.36155	1778.918799	1495.744116	963.9500741	1229.70558	2688.330617	547.5585513	1912.45514	1101.463248	278.4239355	674.9254352	275.4277023	478.1737655	1609.410104
SpTIGR4-0964 (3B13)	SP0964	2166.089196	2257.864886	1635.253803	1114.493611	192.0934493	1167.342477	677.5211535	137.0676267	1400.306144	1902.112303	592.9280628	1926.456964	453.0762411	448.5538592	380.1193555	745.9811884	300.5606282	982.7044691	585.9674509	400.3705485	469.0367054	1113.43472	276.4668247	737.4291154	362.6850807	114.7213815	260.3991436	81.07880712	161.5957916	604.1501409
SpTIGR4-0965 (3C13)	SP0965	3124.533102	3221.218106	1927.34864	585.8827572	181.6003243	1189.973434	1058.922005	187.7890587	793.0445858	1434.333233	551.3110492	2269.342359	160.5227593	1223.94329	525.5018958	2201.331378	257.6745295	1203.197804	656.7559002	483.5775955	892.854143	1073.8843	508.4574691	1414.485502	591.728479	100.7702787	312.3750937	152.8445265	317.4947929	999.2694164
SpTIGR4-0966 (3D13)	SP0966	8094.88636	5613.759689	4774.824457	900.1317194	504.4677935	5241.984393	4642.247593	524.9215459	1379.137206	1947.899201	687.2588559	5831.870072	531.3066854	3378.695202	352.6556114	5480.189859	359.3694962	3308.76348	1358.753064	1381.986803	2224.697025	1479.823316	1723.931464	2133.091888	1191.71512	218.587299	696.5951196	934.0474652	879.1530364	4520.901128
SpTIGR4-0967 (3E13)	SP0967	2172.146735	1358.260522	1988.683449	1438.8385	285.1754402	1059.555091	933.6329748	226.6601639	679.4271308	910.0043961	525.5646015	1635.689771	86.08372231	351.6207269	140.1503502	1061.731046	82.34145969	643.5219679	431.8621154	337.6992912	463.4056963	643.4588848	188.8616079	485.9252049	252.9149694	96.34521779	189.2933571	120.0825894	145.0362389	615.1378567
SpTIGR4-0968 (3F13)	SP0968	1466.20609	1309.605383	1327.314435	1247.118889	111.8778348	236.5426027	257.9763158	89.84920217	944.6065367	1555.532096	938.6827424	1771.12077	136.3437176	289.1796382	116.2441222	234.6116299	135.9950137	483.6291534	532.7463757	260.9994937	388.2880077	518.6600635	165.8223341	185.9264936	294.110572	92.51563849	180.4741556	85.05170215	108.8377328	117.257006
SpTIGR4-0969 (3G13)	SP0969	2828.488027	2530.528139	1773.009142	654.6155782	367.6942737	1302.22166	921.3266568	433.4421017	883.1201189	1456.119767	798.2761774	2151.905126	319.5205592	1251.193673	212.492079	2211.867493	329.3403639	1355.550156	1040.814354	551.1529542	674.0043561	954.5576333	411.4211459	664.3539736	387.991655	182.9088319	275.6888789	304.3595623	443.0470394	775.4737721
SpTIGR4-0970 (3H13)	SP0970	1794.278371	967.2043131	2016.73884	947.2049719	210.2936161	893.1386685	696.2422641	240.3429178	779.4212478	798.6645099	929.2888955	908.775481	202.6029828	414.1961948	149.390467	925.9316077	138.7321249	535.6722442	644.1767161	380.9876828	411.1157091	756.8407754	274.4440257	330.3741629	388.9437619	133.2312297	275.6156338	189.4808194	360.3991179	426.2586011
SpTIGR4-0971 (3A14)	SP0971	1906.060162	1506.709489	3664.640728	1256.364572	269.6787783	733.5298622	612.4614251	160.4260059	820.1685783	1248.512851	628.4590091	1476.822708	120.4628587	391.9661716	204.8456996	1279.537309	146.742974	1060.348629	578.7418882	607.6218659	471.7977148	610.001988	226.2657725	257.4745184	289.0076648	108.3766267	206.0957243	144.7443309	115.9771785	263.8879163
SpTIGR4-0972 (3B14)	SP0972	2150.481309	2912.6049	1892.852322	1218.456889	302.7955395	1879.425287	835.5392442	308.5314093	1223.668652	1254.056651	667.4326538	3048.200872	642.2072111	1274.055926	273.6960317	1662.491908	673.9465254	1682.807688	1142.867245	789.2077995	754.4920297	1033.288704	274.3323506	343.3249449	415.0618762	180.3701054	288.0132547	311.6124154	391.9053756	536.3542168
SpTIGR4-0973 (3C14)	SP0973	252.5018813	270.0578649	770.5508418	881.1766597	66.05400346	89.08223482	118.3849602	65.59293333	664.5693214	946.4707957	364.6486961	927.9100411	90.5924324	92.37665768	101.4989214	150.0111516	95.33081612	101.9745129	286.9271412	205.362165	252.638678	219.2426444	65.42546556	72.49192007	237.1201085	92.27496005	190.8877408	84.23246011	112.4351191	80.42170625
SpTIGR4-0974 (3D14)	SP0974	1139.183885	608.7578595	951.2461421	1150.644141	73.58270921	151.8501353	158.1258698	104.3507311	922.4878895	1424.028394	479.7833418	941.2553583	161.0272924	140.3425577	105.4842399	240.655262	91.33992498	101.3424689	972.1398096	190.2977936	255.2753429	525.2974635	87.90186002	107.1139409	299.8624134	106.7901773	204.3809804	160.5552602	136.1708005	93.28240127
SpTIGR4-0975 (3E14)	SP0975	572.8395694	536.8307837	878.6996478	979.9432884	88.83173615	216.8717594	168.7157065	92.2421346	1309.643264	713.9666304	345.8840178	1502.80524	80.13928283	175.7357383	102.2977343	129.4997303	70.20672104	222.3602971	350.5874201	203.7523318	279.6591213	348.9165519	78.93062931	95.5201931	226.7659557	90.21779155	173.1954667	93.48288124	91.1675863	97.4586765
SpTIGR4-0976 (3F14)	SP0976	11836.40264	8979.085578	3994.643416	1293.447769	2227.169354	9136.919833	13109.55651	1335.113006	2112.6029	2882.441507	816.6471609	9072.848851	1271.998191	7120.957511	546.0322036	6134.873182	1726.409315	5697.016223	3133.446011	1985.995342	2116.993457	2181.292365	2997.835028	3478.640868	883.0401004	378.7461245	749.9142344	1637.716309	738.6719287	8298.16375
SpTIGR4-0977 (3G14)	SP0977	1448.245478	1380.370239	1133.179853	1252.521325	197.6052263	791.2682892	414.3988278	126.055359	1054.07707	1730.635367	544.3458024	1535.793884	140.3242865	279.6903606	106.1129071	722.3225393	148.9568884	492.5650279	370.6134977	276.5558105	475.9698346	323.7421354	167.6317261	251.9739333	405.3983269	85.13253496	274.2190032	185.3690638	259.634764	352.8332046
SpTIGR4-0978 (3H14)	SP0978	175.0902615	110.7063528	917.7248729	924.5483512	71.396257	242.4378891	75.42620419	67.22430468	1067.313939	1153.521374	576.5381956	608.2325467	70.60285543	67.64885495	89.42320293	90.31838005	86.12685559	66.46686214	377.0666834	212.0618032	265.0100302	238.1531452	63.41454181	63.25596338	238.3231781	90.8865973	146.7765752	61.37843779	89.4898992	63.97836518
SpTIGR4-0979 (3A15)	SP0979	5884.736596	5925.487799	3663.832694	803.4787871	734.4692399	4077.69239	3590.510751	987.564126	2005.561498	2054.89701	962.4220015	6499.393012	1336.411517	3945.978166	1243.51237	4542.811504	1234.522145	4247.379616	2840.142612	1957.446589	2088.925879	2257.646435	1599.210266	1767.431539	1465.265079	415.7120995	789.3661175	1419.768293	791.8351003	2793.674077
SpTIGR4-0980 (3B15)	SP0980	5311.457075	7012.066644	2948.679818	880.2361374	1027.636782	4392.451525	2647.262718	1107.200143	1662.001344	1554.279477	711.9061657	7246.982904	961.8148396	3361.27976	813.322162	3301.234137	1158.970934	3353.943164	1466.352406	1725.339346	1447.103087	1397.622257	996.9642686	1720.007828	908.2488715	268.6431748	498.6021618	1252.644005	702.9718958	3504.207876
SpTIGR4-0981 (3C15)	SP0981	14414.74139	12229.15426	5291.574211	1058.952461	3492.810772	18604.15434	12142.57614	5597.921037	4466.605023	2553.772261	1327.052889	14175.09795	3960.496766	9259.898729	4225.556111	10108.71818	2714.171087	5471.565346	3434.947142	2665.98069	2747.64574	6089.980309	11134.23915	8266.874053	5054.852042	1103.623551	4714.852395	4449.562381	5988.840608	11961.50695
SpTIGR4-0982 (3D15)	SP0982	3517.609009	2657.35982	3230.358433	1149.970591	99.1894578	168.6331536	167.5419328	70.39172552	980.2579886	1675.349437	353.4943851	3874.443965	129.6311078	663.5683034	118.0080806	751.0511455	131.1131815	607.8380745	551.9438059	357.2777783	393.1009077	438.495906	97.87600811	78.24829075	252.5820004	217.7260722	200.9783539	87.13363347	219.9096774	105.6653286
SpTIGR4-0983 (3E15)	SP0983	553.7688374	349.6101034	1160.409025	1084.499705	102.2023384	110.4176735	105.8779274	64.7918857	626.9492342	1170.813916	570.8306469	899.7527348	90.32596717	88.59736358	93.75413907	148.901388	88.04647706	107.0475244	345.841089	204.0511957	418.9565323	237.5626734	67.47653455	83.42528593	215.7777659	79.13542234	137.7420081	63.19486859	86.10767405	86.70518036
SpTIGR4-0984 (3F15)	SP0984	1953.209922	2465.929049	1141.688332	729.0849584	118.4457646	1712.022282	933.6806267	197.1720752	1018.093272	1765.038382	616.073292	2084.390566	119.8053798	298.8853964	210.5543702	722.0689485	246.7150289	1182.904146	381.6590983	454.605625	574.5406302	685.8566091	346.5947314	645.6833133	343.2026283	117.0472537	232.755627	110.9406309	180.9833245	851.8916149
SpTIGR4-0985 (3G15)	SP0985	3591.143891	4404.458993	1632.207258	1103.284575	267.3361083	3260.831185	1029.675494	217.9570478	1085.230622	1545.449623	618.7559497	4031.124342	240.977496	2276.075546	163.6473127	2237.617301	181.8888081	2028.432023	938.9808983	568.7689303	923.0514856	509.4887357	1086.666654	446.7695763	521.1899888	128.9191527	383.5509153	316.6579404	344.5002521	839.3647138
SpTIGR4-0986 (3H15)	SP0986	974.2481835	1031.05883	1493.789864	953.53197	105.7471765	425.0880672	230.9375664	96.41601368	871.3259438	1104.696171	533.4122827	1255.68914	98.48544024	235.6706043	88.1351066	286.3763123	103.6222701	416.3524402	380.4487942	272.8306453	280.570148	517.0659506	135.3242149	95.43280305	246.0344832	106.5170101	197.2109631	93.61402042	148.6469087	149.5619477
SpTIGR4-0987 (3A16)	SP0987	6935.942226	6566.401295	3890.398483	1087.344533	1012.7539	2401.574498	3891.906619	916.2341851	1805.07875	1901.362809	969.7435234	8447.673157	1670.110305	5726.401153	851.4131007	4309.152557	2465.683957	5601.563374	2766.438613	2822.749324	3421.072899	1375.445081	1284.434995	1761.635333	2099.498798	425.4249622	861.9371981	2786.829628	748.3641698	6624.57345
SpTIGR4-0988 (3B16)	SP0988	11724.07949	13652.81617	6623.746887	1721.71279	3339.620836	5062.754576	6934.660317	1566.181161	2203.485688	2760.96981	1020.918976	13011.83971	1217.533266	6661.369868	587.0201683	5330.300623	1735.945947	4563.760954	2790.926665	3643.942444	2195.459241	2458.335594	2204.437052	5551.520617	1358.487715	269.4985701	841.592677	1346.781804	580.5026327	10324.25029
SpTIGR4-0989 (3C16)	SP0989	3954.736822	4463.851065	2095.788329	1140.862766	727.512781	779.0009664	1474.468298	150.0460901	522.7740863	703.6029026	447.0423179	4405.326519	135.3367219	519.4778857	130.9499689	958.5674036	112.8057232	553.0702371	434.957067	303.7637791	489.5670092	245.6603119	208.7057787	242.8972714	281.4821718	92.55366286	174.0356138	208.3555309	140.5769216	606.5482844
SpTIGR4-0990 (3D16)	SP0990	3140.544576	3636.875601	2684.725915	1106.756938	250.5421448	1118.090548	1194.365437	230.1035075	1257.684983	1925.685535	676.1640379	4049.854277	204.7560837	1213.982407	160.9585352	2026.050237	164.2448382	1249.595339	794.7227592	609.5480944	733.6353668	351.4443539	621.1814611	506.4772975	609.6303516	135.2263188	423.9752842	320.1964259	229.6197379	989.9824592
SpTIGR4-0991 (3E16)	SP0991	3603.738814	2870.639439	3328.455291	2571.806864	598.2757369	1357.375635	1938.193683	385.0270226	1815.465378	2058.212376	903.2016977	2894.668844	522.9750166	1287.405082	356.0819626	2220.704028	529.3761335	1597.706531	1299.345192	811.5387851	1108.755828	1309.743301	711.531474	1343.035477	647.3989622	284.6183612	462.0359524	300.7253428	259.4107669	1286.374055
SpTIGR4-0992 (3F16)	SP0992	12175.00764	11298.70757	5589.780324	1924.893815	4195.039445	6133.62257	14559.66666	2478.78218	2277.884863	3750.273361	1235.259674	8785.409334	1287.478978	6142.007929	808.6018843	8261.107346	2486.185211	6820.737885	2199.523461	2839.839823	3281.076762	3507.679249	3387.942555	5441.668301	2027.949275	289.1761629	1399.161094	2554.202123	725.1793466	8131.698165
SpTIGR4-0993 (3G16)	SP0993	1118.208853	1138.807942	1248.857482	1492.481215	109.0232357	175.2665799	224.1840503	86.00604929	1120.24396	860.9062818	390.6055834	1689.360418	109.8286764	152.0229097	96.74759842	241.3638246	76.90071955	138.6479774	492.2361136	258.054186	292.7443347	206.0244271	91.10734429	88.22312888	232.8889596	96.22912621	182.4626863	108.9941676	81.50624443	187.309205
SpTIGR4-0994 (3H16)	SP0994	1353.218686	1598.430048	1281.364169	1308.978664	114.309665	279.854179	235.5749861	90.22195361	1397.252001	1548.569089	394.5249381	2067.097726	92.05501242	134.2251308	90.85013191	278.2188883	79.10274502	323.2825199	320.909026	254.1557669	226.9666028	240.7239376	101.9586564	92.04141868	227.5329526	106.8632932	192.9228435	113.9762419	163.4348549	135.7872005
SpTIGR4-0995 (3A17)	SP0995	3475.652142	2264.059392	2809.975027	1495.504379	291.5495688	2015.924893	1474.94817	488.3057617	1152.908885	1590.828833	782.3667756	2266.411664	285.0309565	1055.604616	206.3340278	1597.719515	438.1525505	1412.397773	729.055419	838.6804235	1333.918704	1622.093861	1498.087396	1178.127318	465.8111341	128.2569714	551.2812317	355.2236231	237.2848487	2246.231416
SpTIGR4-0996 (3B17)	SP0996	1974.770773	2096.156452	1365.498155	945.632564	125.7888788	1264.592659	809.0711205	259.8823067	836.7527174	1478.185647	599.7525524	2228.118181	102.2012957	263.4447983	105.5288321	354.7101524	184.5723634	478.4264329	383.8173519	304.3955914	474.0029528	1005.912208	409.6876421	619.5100484	383.2261371	101.2411391	222.775473	121.4143599	218.8335909	717.3644781
SpTIGR4-0997 (3C17)	SP0997	828.2606506	986.4448621	1117.42028	817.9342092	80.00648458	90.3815596	92.51880159	74.29402395	943.4368111	1337.029688	742.8845477	1538.519051	157.9347751	369.557307	89.57105505	222.6119475	105.7206856	290.4037127	731.5507269	375.840651	350.1832223	271.6748975	92.51117731	95.77162788	343.5981266	92.16089957	190.5236961	85.82846045	128.5939835	104.369335
SpTIGR4-0998 (3D17)	SP0998	779.5057299	402.7907195	1316.519532	1253.34976	79.39301669	93.58948669	91.09685525	67.69479693	1171.89535	1056.823346	508.5751401	1271.432578	96.74195137	200.0310068	84.02077408	360.8742294	87.81470063	133.5691885	520.8459054	240.0821741	657.733211	450.1717738	70.00917086	120.1412069	364.2327658	97.28079859	201.6893238	78.20818559	172.8852624	103.4488771
SpTIGR4-0999 (3E17)	SP0999	1652.102792	1944.781177	1527.102849	1261.47306	218.1204442	817.3148895	378.0509437	106.7412359	1521.105263	1954.816819	677.3989015	2710.927945	180.0025241	398.8998156	224.9995764	565.9263124	391.5599412	1501.064209	598.232218	622.6336604	672.0310421	752.7092224	140.6545864	235.4013857	531.2645739	123.0434979	251.457017	145.1001293	276.0254929	235.9728039
SpTIGR4-1000 (3F17)	SP1000	4020.050511	4267.614381	2159.237936	1109.991333	294.8271568	1791.034763	1220.852266	238.4200503	1165.570978	1788.559624	995.4139302	4952.991469	465.9819029	1488.376308	478.386208	1512.689507	294.8213226	2087.263992	915.5889001	765.4601373	763.4935993	1010.855243	506.5230228	477.4729235	542.2713284	146.2203054	292.5074766	285.3012438	594.0099127	1051.531522
SpTIGR4-1001 (3G17)	SP1001	391.8530098	531.0879058	702.0657599	858.2740686	89.80652452	201.0060669	171.6585824	68.01774799	1478.27649	827.4197349	521.0487763	857.5087371	96.593893	208.5113587	87.12542035	447.4904128	100.9705077	323.2659693	458.1122446	213.2843402	437.5171286	337.4127753	70.01791999	124.041137	291.8928422	91.41310675	150.3600259	97.34343912	175.4114934	101.4332317
SpTIGR4-1002 (3H17)	SP1002	4062.181664	3561.505982	2198.04954	1311.109748	696.66932	947.4993824	2656.723005	285.4743565	1393.527856	2127.478393	576.9172191	3675.421809	654.7078059	1457.38102	263.8737784	2365.914675	545.1690974	1918.122965	848.6320149	988.998054	1023.365893	1654.699862	532.0749417	1686.064174	1492.618143	279.6148592	442.035986	197.3651015	1000.060891	1384.579129
SpTIGR4-1003 (3A18)	SP1003	8108.031356	8293.981434	3443.301389	6180.357842	3193.105863	3066.572577	9375.081852	1722.06393	1364.189766	2587.255997	959.6365488	7018.830206	2405.525839	2683.116441	1438.684713	6799.575851	3975.832092	6527.033535	1593.359675	3601.808154	4273.228655	4312.50075	2208.870046	5452.14964	6035.761406	641.4293637	1283.934209	1922.881338	1566.051109	5271.069836
SpTIGR4-1004 (3B18)	SP1004	14755.97006	9300.150121	6115.751031	1670.731085	1556.345679	10048.04669	17385.37298	2404.642893	2342.554616	3807.171562	1024.457968	11190.59051	1814.348122	6312.36928	794.1978392	7964.374127	4040.026396	8529.354852	2914.496149	3782.109712	2988.0481	6806.114792	2831.847933	8572.645527	5142.058806	514.1114882	1920.533413	3407.439734	3394.071259	10495.46308
SpTIGR4-1005 (3C18)	SP1005	727.77558	1177.710632	529.7803931	864.442512	69.92054913	279.2585145	143.0203766	66.54903559	690.429159	980.5979921	291.8303666	1324.666676	100.7573118	94.23986015	74.59088467	123.6674393	84.66029433	153.5067448	283.4409737	145.5018451	278.8314625	128.4620222	63.39592331	73.25450936	277.1459476	89.00504659	128.0875797	67.60998131	121.708444	81.93280454
SpTIGR4-1006 (3D18)	SP1006	1505.05309	1227.287828	3042.074111	867.8146627	84.39328991	292.7569911	248.0045943	75.00063758	1260.286987	1427.323535	551.3735628	2343.260215	161.9409385	254.6590517	85.03222232	280.5271359	111.6111826	237.0230736	577.957379	268.5192333	298.6342827	359.9426327	90.69199364	124.1051946	365.703063	111.4531266	176.5999816	72.94142318	222.3735221	136.4809413
SpTIGR4-1007 (3E18)	SP1007	2097.816829	1579.191215	1338.880921	1231.095933	100.3990184	560.6229937	385.7365498	99.57207811	740.8895816	932.037196	376.6659714	2053.289727	82.33581042	235.9231006	95.21433581	458.0370665	116.9067504	928.661367	308.6276415	280.5782902	399.4246237	485.0930907	92.46380296	198.4706966	262.9489835	74.34605012	190.2381761	84.16040741	128.5807498	196.2611424
SpTIGR4-1008 (3F18)	SP1008	5655.476893	6211.26393	2654.028801	1000.415646	822.7918052	2469.536794	2056.030671	531.6731553	1359.153599	1466.819004	658.4167415	5405.212907	939.2663542	3799.053958	556.9726775	3373.168619	697.9808591	3530.407784	1797.906862	1127.361985	1306.746544	1060.339137	619.8298606	1341.37072	812.0236564	215.816538	479.7319506	820.111777	515.3630802	2844.336103
SpTIGR4-1009 (3G18)	SP1009	471.6283785	340.9266965	591.0633492	816.8190156	72.98579123	123.6170001	143.8947655	69.24246652	676.6238237	1304.554261	322.180624	670.5499842	91.73573336	92.73848727	99.53335443	118.9170502	94.23384513	121.7067807	335.8678043	197.8113967	338.3084007	167.981218	72.71400289	62.42161139	266.7631941	78.69581341	172.1128019	70.83941519	112.4434289	73.74750649
SpTIGR4-1010 (3H18)	SP1010	763.2649473	1084.422545	1219.680579	952.311501	181.9038387	409.2690788	412.0270924	188.606311	1118.567832	1403.395891	596.0358937	2322.116982	171.944901	264.8813202	163.7058108	1160.669522	187.7989125	501.8153173	650.3245691	546.4018173	623.4322973	758.3407558	132.647702	192.5204307	458.3482007	112.4263682	296.4722674	366.9192146	454.2073005	324.4151069
SpTIGR4-1011 (3A19)	SP1011	369.6909698	488.3558523	665.4189996	990.2403338	92.87382417	107.0903119	106.9046874	69.27511166	711.2460107	1077.263344	554.2481023	1040.558748	82.46973614	84.5301876	98.6800604	95.94690817	79.42783575	155.2477173	402.359019	254.0657423	253.245327	243.2931932	64.81275502	82.50735389	208.0138439	71.36420729	111.7122423	67.26692606	90.92837424	91.78190128
SpTIGR4-1012 (3B19)	SP1012	138.1769831	165.07707	776.2877286	1342.819787	74.79702434	72.1075727	69.48138876	62.68751805	374.7499869	944.7590125	313.6323842	587.1209794	100.8945741	59.68513501	80.22660673	64.12725292	77.81878231	71.52689622	278.1426241	144.5672965	226.8077126	278.0606622	61.34105711	90.71842511	255.1971	78.10811239	122.8942957	69.14394569	98.73051031	72.64498843
SpTIGR4-1013 (3C19)	SP1013	4063.330391	5582.237707	2267.330688	749.7329276	880.5387748	10754.68654	11658.42518	2834.896976	2455.544382	2703.172827	838.2693897	5794.335984	1211.826861	3530.391994	255.8375326	4848.895496	439.7374856	1306.191728	1757.538734	615.9323574	1317.620808	2102.325311	3649.506829	2501.972366	1631.337986	368.135151	1198.185892	2814.115303	2585.328201	9735.483667
SpTIGR4-1014 (3D19)	SP1014	1975.545713	1659.270807	1814.926635	1095.268672	347.2948308	1362.219968	1805.618638	511.268995	1055.776532	1070.736112	389.1681831	1536.409422	133.9959664	280.1850868	114.37365	568.4610826	113.352016	365.5056789	380.9544801	271.8658049	366.1542996	855.866637	223.0577353	306.5697346	361.847721	185.9121821	295.3051776	275.1005962	272.7050259	340.2700422
SpTIGR4-1015 (3E19)	SP1015	3347.188677	2659.156574	1854.756938	1054.402969	276.0057388	814.1721058	711.8809196	182.9808462	813.4435047	770.0337614	881.8796652	2607.125588	159.9699117	798.1181809	196.6303823	1900.609981	114.9899323	1283.956196	528.5370767	637.1220602	631.0091605	528.7949559	178.7590425	141.6111303	264.2977669	92.31460331	155.1343315	101.6152852	122.6529955	189.5181194
SpTIGR4-1016 (3F19)	SP1016	717.7420255	528.361213	1198.516042	921.0264475	89.0805926	415.3313682	192.8637343	68.3938811	954.596391	1135.642641	378.4480821	826.1831641	96.53885424	70.21091306	128.1606563	81.2004658	93.00004305	163.6996474	255.1886203	275.0210422	301.2066766	327.9657832	87.53515238	101.4901431	296.026167	96.62804112	142.374484	79.48955493	101.4257012	131.6588063
SpTIGR4-1017 (3G19)	SP1017	324.0082001	569.2850514	811.8439372	1125.667744	69.78230698	120.8206929	116.4839482	68.79930936	979.7570382	1383.130421	561.4921803	820.3519873	81.71450368	91.82250627	92.65233418	99.02764285	89.78851165	77.50267408	460.7450518	211.9387103	245.8921814	580.0240085	112.1221155	106.774604	287.2502293	109.2921901	180.0726529	82.4665312	129.7833935	134.4286028
SpTIGR4-1018 (3H19)	SP1018	2548.295055	2636.246953	2000.933678	986.3749971	279.3027959	790.21523	660.4046768	149.9184159	809.0875257	1534.670973	359.4631096	3041.157684	124.9728276	374.0239166	111.8007756	839.317234	101.1788504	576.7304917	386.419356	368.2685544	416.1239899	342.6254223	107.9570131	156.7788066	231.9364397	108.8160817	215.3615693	100.5226533	114.6236333	185.9858329
SpTIGR4-1019 (3A20)	SP1019	112.0374525	110.6776904	878.1277724	977.197427	84.14458389	5882.534296	6321.830136	853.3633641	2326.431654	2203.380168	811.1402369	1427.327046	546.8422419	76.06026146	707.4681514	89.84085988	160.9296743	86.02983924	844.6566285	784.2846705	463.7465578	920.6041304	2178.390552	2121.92868	1381.740602	131.4502831	787.4050238	2844.684025	304.8343097	6815.21938
SpTIGR4-1020 (3B20)	SP1020	3445.501637	6290.341211	2171.706315	882.8360679	999.0347576	1934.333301	1145.32253	535.2704405	1322.877914	1058.274328	970.8631943	7593.354895	559.3754123	2122.432599	243.8577071	977.3573506	388.8323656	2055.849603	1093.3659	942.9857971	639.9182996	767.3531359	436.1230928	922.4305066	629.1286501	146.4340745	354.4588974	395.3379458	274.0781121	1746.369119
SpTIGR4-1021 (3C20)	SP1021	8172.907132	9375.152252	4249.336624	1583.30406	2380.720618	6806.511865	8142.022024	1147.308503	2540.087801	3048.601733	625.1522384	7766.104744	666.8058743	7095.244819	502.8916638	5539.315206	899.6392471	5430.278386	2804.984625	1396.313313	1694.090547	1122.729815	2090.905552	2784.660047	1349.370632	204.6582786	980.8163246	1509.490414	675.1528057	6426.197357
SpTIGR4-1022 (3D20)	SP1022	5298.571529	5112.794437	4294.938659	1056.635644	1149.46079	6028.097733	8091.061146	1248.236672	1992.28978	7028.838243	708.1628319	4724.004957	342.3474836	2491.291445	180.820583	2529.508142	256.1587716	2289.467069	1271.425535	655.0967095	947.5231017	1654.199199	64.81072233	881.2113819	266.8351499	96.59081343	137.1852334	67.79168101	106.3498686	61.05553989
SpTIGR4-1023 (3E20)	SP1023	8948.157116	8966.509047	3894.928645	1688.624504	6217.599902	13087.91654	15043.22128	2366.094411	4910.603993	3870.583054	831.2952052	8258.499981	1235.436676	6538.422873	1019.137535	6361.543819	2849.407048	6151.400522	3073.093603	2681.972662	3786.994726	3442.439103	4829.66895	4386.492065	1812.994703	400.560309	1160.831354	4098.637559	928.9444972	9994.122444
SpTIGR4-1024 (3F20)	SP1024	2726.544068	3436.490666	1688.038874	1286.029394	920.2214347	1268.170165	1927.321007	388.6897833	958.2941618	1482.325097	314.7421319	2865.551818	181.8973382	654.0398777	152.7878508	1372.944458	216.5243987	1490.282855	380.0944801	474.5221159	599.5737871	1198.589599	198.3385559	838.4913088	405.8940015	145.9336883	213.4137265	371.2973194	328.2009846	1029.145789
SpTIGR4-1025 (3G20)	SP1025	1575.938237	1119.333469	1187.080878	1170.962304	235.7311885	358.0345613	946.764888	135.4705828	515.9421096	750.4404503	486.2638425	1225.142375	99.12268819	134.3427492	101.0548972	279.6931017	101.2515196	238.7311369	390.3593242	243.9224122	282.3875685	201.4729671	137.0793889	107.7805618	229.5931705	112.6233557	203.1008442	140.285944	165.1918307	292.3824172
SpTIGR4-1026 (3H20)	SP1026	4820.366393	4945.157581	3544.703273	987.5175821	428.1147377	2218.030467	2834.994749	328.1681714	1671.460178	2071.295687	620.8121445	7091.873544	287.2024522	1652.466502	112.8418924	1889.820557	167.1589927	1728.74604	932.709903	529.6480029	804.0517837	461.6891158	64.75459133	229.710847	222.4353594	88.62485191	157.2430543	70.16024794	96.9813301	62.7053688
SpTIGR4-1027 (3A21)	SP1027	1568.551893	831.5062709	1629.505163	1227.504457	883.7835238	1364.320978	1987.826829	469.5511516	1077.206557	1252.456026	570.5212114	1016.475759	263.4587757	123.8438789	479.440279	1314.852669	396.4911096	446.7108376	505.7427109	650.9889916	524.2083197	1739.007995	348.7531962	558.7376121	413.0674707	101.8217368	253.1095244	615.4058259	204.9166957	621.083642
SpTIGR4-1028 (3B21)	SP1028	217.0542373	101.1564589	1476.744441	1720.770301	78.46839194	94.25255282	84.39624748	76.26137429	942.8605543	1623.483506	830.4194364	597.6590111	86.52063459	68.39981945	97.81501611	84.47944837	72.67648757	125.1455216	491.528296	270.8045629	228.6344954	293.8840315	67.46516922	102.9489464	278.1426652	102.1330803	158.9368892	72.91104718	139.621572	70.38960656
SpTIGR4-1029 (3C21)	SP1029	654.1696662	338.0274681	1110.279166	718.9264397	65.76873011	130.344983	110.4139002	69.08679853	454.2158269	2137.091995	364.5770835	646.5801332	85.37323021	77.29274308	100.2263937	181.0617691	86.98544827	218.7632131	305.8214717	181.310159	290.3330396	218.4024892	72.86096298	80.90261067	292.5566342	93.68761032	126.826736	93.1596734	137.6183429	105.6801522
SpTIGR4-1030 (3D21)	SP1030	1641.971433	531.3193557	1801.529749	707.3450816	76.4231081	79.47749364	84.66479475	68.10561295	812.8393515	1660.045366	437.5424865	835.6070343	107.3566671	224.3400295	90.99715728	532.4139122	107.5598942	204.7452495	721.0740804	290.2020984	397.6590762	257.2135355	66.95928871	91.93152175	276.2714975	94.63668508	190.4585532	83.72340015	110.1378445	73.60913988
SpTIGR4-1031 (3E21)	SP1031	114.9420166	68.04815608	1554.706952	1210.346529	68.56110961	66.01044947	70.38938407	62.62339828	518.9356238	622.4974581	371.726557	377.5949794	81.63296684	58.93156329	80.25513195	64.17860766	79.86574118	65.10258168	292.7561521	226.1726772	190.8392206	308.681233	60.10725808	64.37446737	239.6396179	103.6795691	143.2860834	64.57925342	83.74058759	57.79962884
SpTIGR4-1032 (3F21)	SP1032	1775.450389	1075.569578	1471.290945	932.076952	436.8343378	252.9656567	496.8727406	106.7779232	765.1831503	741.1945035	376.3166665	998.5706607	91.00431899	179.408614	131.2864379	435.3780707	105.7678676	746.7995722	336.9371435	362.7473132	407.8367051	394.6456693	106.6182057	223.8676907	292.8184618	97.37558152	177.0631619	135.4483151	160.2729494	128.7735269
[truncated: 1,323 more rows]
